# Supplementary material for: Peripheral immune cell traits and Parkinson’s disease: A Mendelian randomization study
Source: PLoS One. 2024 Mar 5;19(3):e0299026. doi: 10.1371/journal.pone.0299026 (PMC10914262; doi:10.1371/journal.pone.0299026)
Supplement: S1 Table — (XLSX) [file pone.0299026.s003.xlsx]

## Sheet: S1 Table
S1 Table. Characterization of immunophenotypes.
Trait type	Panel	Statistical trait name	Trait	MRC IEU Accession Number	N samples
Relative count	B cell	BC_Trait1	IgD+ %B cell	ebi-a-GCST90001391	3756
Absolute count	B cell	BC_Trait10	IgD+ CD38br AC	ebi-a-GCST90001392	3754
Relative count	B cell	BC_Trait11	IgD+ CD38dim %B cell	ebi-a-GCST90001393	3755
Absolute count	B cell	BC_Trait12	IgD+ CD38dim AC	ebi-a-GCST90001394	3754
Relative count	B cell	BC_Trait13	IgD+ CD38- %B cell	ebi-a-GCST90001395	3755
Absolute count	B cell	BC_Trait14	IgD+ CD38- AC	ebi-a-GCST90001396	3754
Relative count	B cell	BC_Trait17	Unsw mem %B cell	ebi-a-GCST90001397	3755
Absolute count	B cell	BC_Trait18	Unsw mem AC	ebi-a-GCST90001398	3754
Relative count	B cell	BC_Trait19	IgD- CD27- %B cell	ebi-a-GCST90001399	3755
Absolute count	B cell	BC_Trait2	IgD+ AC	ebi-a-GCST90001400	3755
Absolute count	B cell	BC_Trait20	IgD- CD27- AC	ebi-a-GCST90001401	3754
Relative count	B cell	BC_Trait21	Sw mem %B cell	ebi-a-GCST90001402	3755
Absolute count	B cell	BC_Trait22	Sw mem AC	ebi-a-GCST90001403	3754
Relative count	B cell	BC_Trait23	PB/PC %B cell	ebi-a-GCST90001404	3756
Absolute count	B cell	BC_Trait24	PB/PC AC	ebi-a-GCST90001405	3755
Relative count	B cell	BC_Trait25	Memory B cell %B cell	ebi-a-GCST90001406	3755
Absolute count	B cell	BC_Trait26	Memory B cell AC	ebi-a-GCST90001407	3754
Relative count	B cell	BC_Trait27	Naive-mature B cell %B cell	ebi-a-GCST90001408	3755
Absolute count	B cell	BC_Trait28	Naive-mature B cell AC	ebi-a-GCST90001409	3754
Relative count	B cell	BC_Trait3	IgD- CD38br %B cell	ebi-a-GCST90001410	3755
Relative count	B cell	BC_Trait31	IgD+ CD24+ %B cell	ebi-a-GCST90001411	3755
Absolute count	B cell	BC_Trait32	IgD+ CD24+ AC	ebi-a-GCST90001412	3754
Relative count	B cell	BC_Trait33	IgD- CD24- %B cell	ebi-a-GCST90001413	3755
Absolute count	B cell	BC_Trait34	IgD- CD24- AC	ebi-a-GCST90001414	3754
Relative count	B cell	BC_Trait35	IgD+ CD24- %B cell	ebi-a-GCST90001415	3755
Absolute count	B cell	BC_Trait36	IgD+ CD24- AC	ebi-a-GCST90001416	3754
Relative count	B cell	BC_Trait37	CD24+ CD27+ %B cell	ebi-a-GCST90001417	3755
Absolute count	B cell	BC_Trait38	CD24+ CD27+ AC	ebi-a-GCST90001418	3754
Relative count	B cell	BC_Trait39	CD20- %B cell	ebi-a-GCST90001419	3756
Absolute count	B cell	BC_Trait4	IgD- CD38br AC	ebi-a-GCST90001420	3754
Absolute count	B cell	BC_Trait40	CD20- AC	ebi-a-GCST90001421	3755
Relative count	B cell	BC_Trait43	CD20- CD38- %B cell	ebi-a-GCST90001422	3757
Absolute count	B cell	BC_Trait44	CD20- CD38- AC	ebi-a-GCST90001423	3756
Relative count	B cell	BC_Trait46	IgD+ %Lymphocyte	ebi-a-GCST90001424	3755
Relative count	B cell	BC_Trait47	IgD- CD38br %lymphocyte	ebi-a-GCST90001425	3754
Relative count	B cell	BC_Trait48	IgD- CD38dim %lymphocyte	ebi-a-GCST90001426	3754
Relative count	B cell	BC_Trait49	IgD- CD38- %lymphocyte	ebi-a-GCST90001427	3754
Relative count	B cell	BC_Trait5	IgD- CD38dim %B cell	ebi-a-GCST90001428	3755
Relative count	B cell	BC_Trait50	IgD+ CD38br %lymphocyte	ebi-a-GCST90001429	3754
Relative count	B cell	BC_Trait51	IgD+ CD38dim %lymphocyte	ebi-a-GCST90001430	3754
Relative count	B cell	BC_Trait52	IgD+ CD38- %lymphocyte	ebi-a-GCST90001431	3754
Relative count	B cell	BC_Trait54	Unsw Mem %lymphocyte	ebi-a-GCST90001432	3754
Relative count	B cell	BC_Trait55	IgD- CD27- %lymphocyte	ebi-a-GCST90001433	3754
Relative count	B cell	BC_Trait56	Sw mem %lymphocyte	ebi-a-GCST90001434	3754
Relative count	B cell	BC_Trait57	PB/PC %lymphocyte	ebi-a-GCST90001435	3755
Relative count	B cell	BC_Trait58	Memory B cell %lymphocyte	ebi-a-GCST90001436	3754
Relative count	B cell	BC_Trait59	Naive-mature B cell %lymphocyte	ebi-a-GCST90001437	3754
Absolute count	B cell	BC_Trait6	IgD- CD38dim AC	ebi-a-GCST90001438	3754
Relative count	B cell	BC_Trait61	IgD+ CD24+ %lymphocyte	ebi-a-GCST90001439	3754
Relative count	B cell	BC_Trait62	IgD- CD24- %lymphocyte	ebi-a-GCST90001440	3754
Relative count	B cell	BC_Trait63	IgD+ CD24- %lymphocyte	ebi-a-GCST90001441	3754
Relative count	B cell	BC_Trait64	CD24+ CD27+ %lymphocyte	ebi-a-GCST90001442	3754
Relative count	B cell	BC_Trait65	CD20- %lymphocyte	ebi-a-GCST90001443	3755
Relative count	B cell	BC_Trait67	CD20- CD38- %lymphocyte	ebi-a-GCST90001444	3756
Relative count	B cell	BC_Trait7	IgD- CD38- %B cell	ebi-a-GCST90001445	3755
Absolute count	B cell	BC_Trait8	IgD- CD38- AC	ebi-a-GCST90001446	3754
Relative count	B cell	BC_Trait9	IgD+ CD38br %B cell	ebi-a-GCST90001447	3755
Absolute count	cDC	DC_Trait524	CD11c+ monocyte AC	ebi-a-GCST90001448	3020
Relative count	cDC	DC_Trait525	CD11c+ monocyte %monocyte	ebi-a-GCST90001449	3043
Absolute count	cDC	DC_Trait526	CD62L- monocyte AC	ebi-a-GCST90001450	3019
Relative count	cDC	DC_Trait527	CD62L- monocyte %monocyte	ebi-a-GCST90001451	3042
Absolute count	cDC	DC_Trait530	CD11c+ CD62L- monocyte AC	ebi-a-GCST90001452	3017
Relative count	cDC	DC_Trait531	CD11c+ CD62L- monocyte %monocyte	ebi-a-GCST90001453	3040
Absolute count	cDC	DC_Trait532	CD62L- HLA DR++ monocyte AC	ebi-a-GCST90001454	3018
Relative count	cDC	DC_Trait533	CD62L- HLA DR++ monocyte %monocyte	ebi-a-GCST90001455	3041
Absolute count	cDC	DC_Trait534	CD11c+ HLA DR++ monocyte AC	ebi-a-GCST90001456	3019
Relative count	cDC	DC_Trait535	CD11c+ HLA DR++ monocyte %monocyte	ebi-a-GCST90001457	3042
Absolute count	cDC	f_DC_Trait502	Myeloid DC AC	ebi-a-GCST90001458	3387
Relative count	cDC	f_DC_Trait503	Myeloid DC %DC	ebi-a-GCST90001459	3410
Absolute count	cDC	f_DC_Trait504	Plasmacytoid DC AC	ebi-a-GCST90001460	3374
Absolute count	cDC	f_DC_Trait505	DC AC	ebi-a-GCST90001461	3374
Absolute count	cDC	f_DC_Trait508	CD62L- DC AC	ebi-a-GCST90001462	3387
Relative count	cDC	f_DC_Trait509	CD62L- DC %DC	ebi-a-GCST90001463	3410
Absolute count	cDC	f_DC_Trait512	CD86+ myeloid DC AC	ebi-a-GCST90001464	3387
Relative count	cDC	f_DC_Trait513	CD86+ myeloid DC %DC	ebi-a-GCST90001465	3410
Absolute count	cDC	f_DC_Trait514	CD86+ plasmacytoid DC AC	ebi-a-GCST90001466	3374
Relative count	cDC	f_DC_Trait515	CD86+ plasmacytoid DC %DC	ebi-a-GCST90001467	3410
Absolute count	cDC	f_DC_Trait516	CD62L- myeloid DC AC	ebi-a-GCST90001468	3387
Relative count	cDC	f_DC_Trait517	CD62L- myeloid DC %DC	ebi-a-GCST90001469	3410
Absolute count	cDC	f_DC_Trait518	CD62L- plasmacytoid DC AC	ebi-a-GCST90001470	3374
Relative count	cDC	f_DC_Trait519	CD62L- plasmacytoid DC %DC	ebi-a-GCST90001471	3410
Absolute count	cDC	f_DC_Trait520	CD62L- CD86+ myeloid DC AC	ebi-a-GCST90001472	3387
Relative count	cDC	f_DC_Trait521	CD62L- CD86+ myeloid DC %DC	ebi-a-GCST90001473	3410
Relative count	cDC	f_DC_Trait522	Plasmacytoid DC %DC	ebi-a-GCST90001474	3410
Relative count	TBNK	f_MONO_Trait503	HLA DR++ monocyte %monocyte	ebi-a-GCST90001475	3595
Relative count	TBNK	f_MONO_Trait504	HLA DR++ monocyte %leukocyte	ebi-a-GCST90001476	3595
Absolute count	TBNK	f_MONO_Trait505	HLA DR++ monocyte AC	ebi-a-GCST90001477	3579
Relative count	Treg	f_Treg_Trait501	CD4 Treg %CD4	ebi-a-GCST90001478	3437
Relative count	Treg	f_Treg_Trait502	CD4 Treg %T cell	ebi-a-GCST90001479	3437
Absolute count	Treg	f_Treg_Trait503	Resting Treg AC	ebi-a-GCST90001480	3405
Relative count	Treg	f_Treg_Trait504	Resting Treg % CD4 Treg	ebi-a-GCST90001481	3437
Relative count	Treg	f_Treg_Trait505	Resting Treg %CD4	ebi-a-GCST90001482	3437
Absolute count	Treg	f_Treg_Trait506	CD39+ resting Treg AC	ebi-a-GCST90001483	3405
Relative count	Treg	f_Treg_Trait507	CD39+ resting Treg %resting Treg	ebi-a-GCST90001484	3437
Relative count	Treg	f_Treg_Trait508	CD39+ resting Treg % CD4 Treg	ebi-a-GCST90001485	3437
Absolute count	Treg	f_Treg_Trait509	Activated Treg AC	ebi-a-GCST90001486	3405
Relative count	Treg	f_Treg_Trait510	Activated Treg %CD4 Treg	ebi-a-GCST90001487	3437
Relative count	Treg	f_Treg_Trait511	Activated Treg %CD4	ebi-a-GCST90001488	3437
Absolute count	Treg	f_Treg_Trait512	CD39+ activated Treg AC	ebi-a-GCST90001489	3405
Relative count	Treg	f_Treg_Trait513	CD39+ activated Treg %activated Treg	ebi-a-GCST90001490	3437
Relative count	Treg	f_Treg_Trait514	CD39+ activated Treg %CD4 Treg	ebi-a-GCST90001491	3437
Absolute count	Treg	f_Treg_Trait515	Secreting Treg AC	ebi-a-GCST90001492	3405
Relative count	Treg	f_Treg_Trait516	Secreting Treg % CD4 Treg	ebi-a-GCST90001493	3437
Relative count	Treg	f_Treg_Trait517	Secreting Treg %CD4	ebi-a-GCST90001494	3437
Absolute count	Treg	f_Treg_Trait518	CD39+ secreting Treg AC	ebi-a-GCST90001495	3405
Relative count	Treg	f_Treg_Trait519	CD39+ secreting Treg %secreting Treg	ebi-a-GCST90001496	3437
Relative count	Treg	f_Treg_Trait520	CD39+ secreting Treg %CD4 Treg	ebi-a-GCST90001497	3437
Absolute count	Treg	f_Treg_Trait521	Activated & resting Treg AC	ebi-a-GCST90001498	3405
Relative count	Treg	f_Treg_Trait522	Activated & resting Treg % CD4 Treg	ebi-a-GCST90001499	3437
Relative count	Treg	f_Treg_Trait523	Activated & resting Treg %CD4+	ebi-a-GCST90001500	3437
Absolute count	Treg	f_Treg_Trait527	Activated & secreting Treg AC	ebi-a-GCST90001501	3405
Relative count	Treg	f_Treg_Trait528	Activated & secreting Treg %CD4 Treg	ebi-a-GCST90001502	3437
Relative count	Treg	f_Treg_Trait529	Activated & secreting Treg %CD4+	ebi-a-GCST90001503	3437
Absolute count	Treg	f_Treg_Trait533	CD25hi AC	ebi-a-GCST90001504	3405
Relative count	Treg	f_Treg_Trait534	CD25hi %CD4+	ebi-a-GCST90001505	3437
Relative count	Treg	f_Treg_Trait535	CD25hi %T cell	ebi-a-GCST90001506	3437
Absolute count	Treg	f_Treg_Trait536	CD25hi CD45RA+ CD4 not Treg AC	ebi-a-GCST90001507	3405
Relative count	Treg	f_Treg_Trait537	CD25hi CD45RA+ CD4 not Treg %CD4+	ebi-a-GCST90001508	3437
Relative count	Treg	f_Treg_Trait538	CD25hi CD45RA+ CD4 not Treg %T cell	ebi-a-GCST90001509	3437
Absolute count	Treg	f_Treg_Trait539	CD25hi CD45RA- CD4 not Treg AC	ebi-a-GCST90001510	3405
Relative count	Treg	f_Treg_Trait540	CD25hi CD45RA- CD4 not Treg %CD4+	ebi-a-GCST90001511	3437
Relative count	Treg	f_Treg_Trait541	CD25hi CD45RA- CD4 not Treg %T cell	ebi-a-GCST90001512	3437
Absolute count	Treg	f_Treg_Trait542	CD4 Treg AC	ebi-a-GCST90001513	3405
Absolute count	Myeloid cell	MDSC_Trait1	HSC AC	ebi-a-GCST90001514	1930
Absolute count	Myeloid cell	MDSC_Trait10	Im MDSC AC	ebi-a-GCST90001515	1929
Relative count	Myeloid cell	MDSC_Trait11	Im MDSC %CD33dim HLA DR- CD66b-	ebi-a-GCST90001516	1929
Absolute count	Myeloid cell	MDSC_Trait12	CD33br HLA DR+ AC	ebi-a-GCST90001517	1930
Absolute count	Myeloid cell	MDSC_Trait13	CD33br HLA DR+ CD14- AC	ebi-a-GCST90001518	1930
Relative count	Myeloid cell	MDSC_Trait14	CD33br HLA DR+ CD14- %CD33br HLA DR+	ebi-a-GCST90001519	1930
Absolute count	Myeloid cell	MDSC_Trait15	CD33br HLA DR+ CD14dim AC	ebi-a-GCST90001520	1930
Relative count	Myeloid cell	MDSC_Trait16	CD33br HLA DR+ CD14dim %CD33br HLA DR+	ebi-a-GCST90001521	1930
Absolute count	Myeloid cell	MDSC_Trait22	CD33- HLA DR- AC	ebi-a-GCST90001522	1930
Absolute count	Myeloid cell	MDSC_Trait23	CD33- HLA DR+ AC	ebi-a-GCST90001523	1930
Absolute count	Myeloid cell	MDSC_Trait24	Gr MDSC AC	ebi-a-GCST90001524	1928
Absolute count	Myeloid cell	MDSC_Trait25	CD33dim HLA DR+ CD11b+ AC	ebi-a-GCST90001525	1930
Relative count	Myeloid cell	MDSC_Trait26	CD33dim HLA DR+ CD11b+ %CD33dim HLA DR+	ebi-a-GCST90001526	1930
Absolute count	Myeloid cell	MDSC_Trait27	CD33dim HLA DR+ CD11b- AC	ebi-a-GCST90001527	1930
Relative count	Myeloid cell	MDSC_Trait28	CD33dim HLA DR+ CD11b- %CD33dim HLA DR+	ebi-a-GCST90001528	1930
Absolute count	Myeloid cell	MDSC_Trait3	CD66b++ myeloid cell AC	ebi-a-GCST90001529	1930
Absolute count	Myeloid cell	MDSC_Trait4	Mo MDSC AC	ebi-a-GCST90001530	1927
Absolute count	Myeloid cell	MDSC_Trait5	CD33dim HLA DR- AC	ebi-a-GCST90001531	1874
Absolute count	Myeloid cell	MDSC_Trait8	Basophil AC	ebi-a-GCST90001532	1929
Relative count	Myeloid cell	MDSC_Trait9	Basophil %CD33dim HLA DR- CD66b-	ebi-a-GCST90001533	1929
Absolute count	Maturation stages of T cell	MT_ry_Trait514	CD45RA- CD4+ AC	ebi-a-GCST90001534	3395
Relative count	Maturation stages of T cell	MT_ry_Trait515	CD45RA- CD4+ %CD4+	ebi-a-GCST90001535	3427
Relative count	Maturation stages of T cell	MT_ry_Trait516	CD45RA- CD4+ %T cell	ebi-a-GCST90001536	3427
Absolute count	Maturation stages of T cell	MT_Trait503	CM CD4+ AC	ebi-a-GCST90001537	3395
Relative count	Maturation stages of T cell	MT_Trait504	CM CD4+ %CD4+	ebi-a-GCST90001538	3427
Relative count	Maturation stages of T cell	MT_Trait505	CM CD4+ %T cell	ebi-a-GCST90001539	3427
Absolute count	Maturation stages of T cell	MT_Trait506	Naive CD4+ AC	ebi-a-GCST90001540	3395
Relative count	Maturation stages of T cell	MT_Trait507	Naive CD4+ %CD4+	ebi-a-GCST90001541	3427
Absolute count	Maturation stages of T cell	MT_Trait508	EM CD4+ AC	ebi-a-GCST90001542	3395
Relative count	Maturation stages of T cell	MT_Trait509	EM CD4+ %CD4+	ebi-a-GCST90001543	3427
Relative count	Maturation stages of T cell	MT_Trait510	EM CD4+ %T cell	ebi-a-GCST90001544	3427
Absolute count	Maturation stages of T cell	MT_Trait511	TD CD4+ AC	ebi-a-GCST90001545	3395
Relative count	Maturation stages of T cell	MT_Trait512	TD CD4+ %CD4+	ebi-a-GCST90001546	3427
Relative count	Maturation stages of T cell	MT_Trait513	TD CD4+ %T cell	ebi-a-GCST90001547	3427
Absolute count	Maturation stages of T cell	MT_Trait522	CM CD8br AC	ebi-a-GCST90001548	3395
Relative count	Maturation stages of T cell	MT_Trait523	CM CD8br %CD8br	ebi-a-GCST90001549	3427
Relative count	Maturation stages of T cell	MT_Trait524	CM CD8br %T cell	ebi-a-GCST90001550	3427
Absolute count	Maturation stages of T cell	MT_Trait525	Naive CD8br AC	ebi-a-GCST90001551	3395
Relative count	Maturation stages of T cell	MT_Trait526	Naive CD8br %CD8br	ebi-a-GCST90001552	3427
Relative count	Maturation stages of T cell	MT_Trait527	Naive CD8br %T cell	ebi-a-GCST90001553	3427
Absolute count	Maturation stages of T cell	MT_Trait528	EM CD8br AC	ebi-a-GCST90001554	3395
Relative count	Maturation stages of T cell	MT_Trait529	EM CD8br %CD8br	ebi-a-GCST90001555	3427
Relative count	Maturation stages of T cell	MT_Trait530	EM CD8br %T cell	ebi-a-GCST90001556	3427
Absolute count	Maturation stages of T cell	MT_Trait531	TD CD8br AC	ebi-a-GCST90001557	3395
Relative count	Maturation stages of T cell	MT_Trait532	TD CD8br %CD8br	ebi-a-GCST90001558	3427
Relative count	Maturation stages of T cell	MT_Trait533	TD CD8br %T cell	ebi-a-GCST90001559	3427
Absolute count	Maturation stages of T cell	MT_Trait537	CD45RA+ CD8br AC	ebi-a-GCST90001560	3395
Relative count	Maturation stages of T cell	MT_Trait538	CD45RA+ CD8br %CD8br	ebi-a-GCST90001561	3427
Relative count	Maturation stages of T cell	MT_Trait539	CD45RA+ CD8br %T cell	ebi-a-GCST90001562	3427
Absolute count	Maturation stages of T cell	MT_Trait542	CM DN (CD4-CD8-) AC	ebi-a-GCST90001563	3395
Relative count	Maturation stages of T cell	MT_Trait543	CM DN (CD4-CD8-) %DN	ebi-a-GCST90001564	3427
Relative count	Maturation stages of T cell	MT_Trait544	CM DN (CD4-CD8-) %T cell	ebi-a-GCST90001565	3427
Absolute count	Maturation stages of T cell	MT_Trait545	Naive DN (CD4-CD8-) AC	ebi-a-GCST90001566	3395
Relative count	Maturation stages of T cell	MT_Trait546	Naive DN (CD4-CD8-) %DN	ebi-a-GCST90001567	3427
Relative count	Maturation stages of T cell	MT_Trait547	Naive DN (CD4-CD8-) %T cell	ebi-a-GCST90001568	3427
Absolute count	Maturation stages of T cell	MT_Trait548	EM DN (CD4-CD8-) AC	ebi-a-GCST90001569	3395
Relative count	Maturation stages of T cell	MT_Trait549	EM DN (CD4-CD8-) %DN	ebi-a-GCST90001570	3427
Relative count	Maturation stages of T cell	MT_Trait550	EM DN (CD4-CD8-) %T cell	ebi-a-GCST90001571	3427
Absolute count	Maturation stages of T cell	MT_Trait551	TD DN (CD4-CD8-) AC	ebi-a-GCST90001572	3395
Relative count	Maturation stages of T cell	MT_Trait552	TD DN (CD4-CD8-) %DN	ebi-a-GCST90001573	3427
Relative count	Maturation stages of T cell	MT_Trait553	TD DN (CD4-CD8-) %T cell	ebi-a-GCST90001574	3427
Relative count	Maturation stages of T cell	MT_Trait560	Naive CD4+ %T cell	ebi-a-GCST90001575	3427
Relative count	B cell	N_BC_Trait3	Transitional %B cell	ebi-a-GCST90001576	3755
Absolute count	B cell	N_BC_Trait4	Transitional AC	ebi-a-GCST90001577	3754
Relative count	B cell	N_BC_Trait6	Transitional %lymphocyte	ebi-a-GCST90001578	3754
Absolute count	Monocyte	N_MONO_Trait501	CD14- CD16+ monocyte AC	ebi-a-GCST90001579	3727
Absolute count	Monocyte	N_MONO_Trait503	CD14+ CD16+ monocyte AC	ebi-a-GCST90001580	3727
Absolute count	Monocyte	N_MONO_Trait505	CD14- CD16- AC	ebi-a-GCST90001581	3727
Absolute count	Monocyte	N_MONO_Trait507	CD14+ CD16- monocyte AC	ebi-a-GCST90001582	3727
Absolute count	Monocyte	N_MONO_Trait513	Monocyte AC	ebi-a-GCST90001583	3727
Relative count	Monocyte	N_MONO_Trait514	CD14- CD16+ monocyte %monocyte	ebi-a-GCST90001584	3727
Relative count	Monocyte	N_MONO_Trait515	CD14+ CD16+ monocyte %monocyte	ebi-a-GCST90001585	3727
Relative count	Monocyte	N_MONO_Trait516	CD14+ CD16- monocyte %monocyte	ebi-a-GCST90001586	3727
Relative count	Monocyte	N_MONO_Trait517	CD16+ monocyte %monocyte	ebi-a-GCST90001587	3727
Relative count	TBNK	RATIO_CD3_B	T/B	ebi-a-GCST90001588	3728
Relative count	TBNK	RATIO_CD4_CD8B	CD4/CD8br	ebi-a-GCST90001589	3728
Absolute count	TBNK	TB_ry_Trait512	CD4+ AC	ebi-a-GCST90001590	3652
Relative count	TBNK	TB_ry_Trait513	CD4+ %T cell	ebi-a-GCST90001591	3668
Absolute count	TBNK	TB_ry_Trait515	CD8br AC	ebi-a-GCST90001592	3652
Relative count	TBNK	TB_ry_Trait516	CD8br %T cell	ebi-a-GCST90001593	3668
Absolute count	TBNK	TB_ry_Trait518	DP (CD4+CD8+) AC	ebi-a-GCST90001594	3652
Relative count	TBNK	TB_ry_Trait519	DP (CD4+CD8+) %T cell	ebi-a-GCST90001595	3668
Absolute count	TBNK	TB_ry_Trait524	CD8dim AC	ebi-a-GCST90001596	3652
Relative count	TBNK	TB_ry_Trait525	CD8dim %T cell	ebi-a-GCST90001597	3668
Absolute count	TBNK	TB_ry_Trait527	DN (CD4-CD8-) AC	ebi-a-GCST90001598	3652
Relative count	TBNK	TB_ry_Trait528	DN (CD4-CD8-) %T cell	ebi-a-GCST90001599	3668
Absolute count	TBNK	TB_Trait501	Leukocyte AC	ebi-a-GCST90001600	3653
Absolute count	TBNK	TB_Trait507	Lymphocyte AC	ebi-a-GCST90001601	3653
Relative count	TBNK	TB_Trait508	Lymphocyte %leukocyte	ebi-a-GCST90001602	3669
Absolute count	TBNK	TB_Trait509	T cell AC	ebi-a-GCST90001603	3653
Relative count	TBNK	TB_Trait510	T cell %lymphocyte	ebi-a-GCST90001604	3669
Relative count	TBNK	TB_Trait511	T cell %leukocyte	ebi-a-GCST90001605	3669
Relative count	TBNK	TB_Trait514	CD4+ %leukocyte	ebi-a-GCST90001606	3668
Relative count	TBNK	TB_Trait517	CD8br %leukocyte	ebi-a-GCST90001607	3668
Relative count	TBNK	TB_Trait520	DP (CD4+CD8+) %leukocyte	ebi-a-GCST90001608	3668
Absolute count	TBNK	TB_Trait521	CD4+ CD8dim AC	ebi-a-GCST90001609	3652
Relative count	TBNK	TB_Trait522	CD4+ CD8dim %lymphocyte	ebi-a-GCST90001610	3668
Relative count	TBNK	TB_Trait523	CD4+ CD8dim %leukocyte	ebi-a-GCST90001611	3668
Relative count	TBNK	TB_Trait526	CD8dim %leukocyte	ebi-a-GCST90001612	3668
Relative count	TBNK	TB_Trait529	DN (CD4-CD8-) %leukocyte	ebi-a-GCST90001613	3668
Relative count	TBNK	TB_Trait532	CD8br and CD8dim %leukocyte	ebi-a-GCST90001614	3668
Absolute count	TBNK	TB_Trait533	TCRgd AC	ebi-a-GCST90001615	3650
Relative count	TBNK	TB_Trait534	TCRgd %T cell	ebi-a-GCST90001616	3666
Relative count	TBNK	TB_Trait535	TCRgd %lymphocyte	ebi-a-GCST90001617	3666
Absolute count	TBNK	TB_Trait536	HLA DR+ T cell AC	ebi-a-GCST90001618	3580
Relative count	TBNK	TB_Trait537	HLA DR+ T cell%T cell	ebi-a-GCST90001619	3596
Relative count	TBNK	TB_Trait538	HLA DR+ T cell%lymphocyte	ebi-a-GCST90001620	3596
Absolute count	TBNK	TB_Trait539	NKT AC	ebi-a-GCST90001621	3653
Relative count	TBNK	TB_Trait540	NKT %T cell	ebi-a-GCST90001622	3669
Relative count	TBNK	TB_Trait541	NKT %lymphocyte	ebi-a-GCST90001623	3669
Absolute count	TBNK	TB_Trait542	HLA DR+ CD4+ AC	ebi-a-GCST90001624	3579
Relative count	TBNK	TB_Trait543	HLA DR+ CD4+ %T cell	ebi-a-GCST90001625	3595
Relative count	TBNK	TB_Trait544	HLA DR+ CD4+ %lymphocyte	ebi-a-GCST90001626	3595
Absolute count	TBNK	TB_Trait545	HLA DR+ CD8br AC	ebi-a-GCST90001627	3579
Relative count	TBNK	TB_Trait546	HLA DR+ CD8br %T cell	ebi-a-GCST90001628	3595
Relative count	TBNK	TB_Trait547	HLA DR+ CD8br %lymphocyte	ebi-a-GCST90001629	3595
Absolute count	TBNK	TB_Trait548	CD8br NKT AC	ebi-a-GCST90001630	3652
Relative count	TBNK	TB_Trait549	CD8br NKT %T cell	ebi-a-GCST90001631	3668
Relative count	TBNK	TB_Trait550	CD8br NKT %lymphocyte	ebi-a-GCST90001632	3668
Absolute count	TBNK	TB_Trait551	CD8dim NKT AC	ebi-a-GCST90001633	3652
Relative count	TBNK	TB_Trait552	CD8dim NKT %T cell	ebi-a-GCST90001634	3668
Relative count	TBNK	TB_Trait553	CD8dim NKT %lymphocyte	ebi-a-GCST90001635	3668
Absolute count	TBNK	TB_Trait554	DN (CD4-CD8-) NKT AC	ebi-a-GCST90001636	3652
Relative count	TBNK	TB_Trait555	DN (CD4-CD8-) NKT %T cell	ebi-a-GCST90001637	3668
Relative count	TBNK	TB_Trait556	DN (CD4-CD8-) NKT %lymphocyte	ebi-a-GCST90001638	3668
Absolute count	TBNK	TB_Trait560	CD3- lymphocyte AC	ebi-a-GCST90001639	3653
Relative count	TBNK	TB_Trait561	CD3- lymphocyte %lymphocyte	ebi-a-GCST90001640	3669
Relative count	TBNK	TB_Trait562	CD3- lymphocyte %leukocyte	ebi-a-GCST90001641	3669
Absolute count	TBNK	TB_Trait563	B cell AC	ebi-a-GCST90001642	3653
Relative count	TBNK	TB_Trait564	B cell % CD3- lymphocyte	ebi-a-GCST90001643	3669
Relative count	TBNK	TB_Trait565	B cell %lymphocyte	ebi-a-GCST90001644	3669
Absolute count	TBNK	TB_Trait566	NK AC	ebi-a-GCST90001645	3653
Relative count	TBNK	TB_Trait567	NK %CD3- lymphocyte	ebi-a-GCST90001646	3669
Relative count	TBNK	TB_Trait568	NK %lymphocyte	ebi-a-GCST90001647	3669
Absolute count	TBNK	TB_Trait569	HLA DR+ NK AC	ebi-a-GCST90001648	3580
Relative count	TBNK	TB_Trait570	HLA DR+ NK %NK	ebi-a-GCST90001649	3596
Relative count	TBNK	TB_Trait571	HLA DR+ NK %CD3- lymphocyte	ebi-a-GCST90001650	3596
Absolute count	TBNK	TB_Trait575	Granulocyte AC	ebi-a-GCST90001651	3653
Relative count	TBNK	TB_Trait576	Granulocyte %leukocyte	ebi-a-GCST90001652	3669
Relative count	Treg	Treg_Trait505	CD28- DN (CD4-CD8-) %DN	ebi-a-GCST90001653	3440
Absolute count	Treg	Treg_Trait506	CD28- DN (CD4-CD8-) AC	ebi-a-GCST90001654	3408
Relative count	Treg	Treg_Trait507	CD28+ DN (CD4-CD8-) %T cell	ebi-a-GCST90001655	3440
Relative count	Treg	Treg_Trait508	CD28+ DN (CD4-CD8-) %DN	ebi-a-GCST90001656	3440
Absolute count	Treg	Treg_Trait509	CD28+ DN (CD4-CD8-) AC	ebi-a-GCST90001657	3408
Relative count	Treg	Treg_Trait512	CD39+ CD4+ %T cell	ebi-a-GCST90001658	3440
Relative count	Treg	Treg_Trait513	CD39+ CD4+ %CD4+	ebi-a-GCST90001659	3440
Absolute count	Treg	Treg_Trait514	CD39+ CD4+ AC	ebi-a-GCST90001660	3408
Relative count	Treg	Treg_Trait574	CD28- CD8dim %T cell	ebi-a-GCST90001661	3440
Relative count	Treg	Treg_Trait575	CD28- CD8dim %CD8dim	ebi-a-GCST90001662	3440
Absolute count	Treg	Treg_Trait576	CD28- CD8dim AC	ebi-a-GCST90001663	3408
Relative count	Treg	Treg_Trait577	CD28+ CD45RA+ CD8dim %T cell	ebi-a-GCST90001664	3440
Relative count	Treg	Treg_Trait578	CD28+ CD45RA+ CD8dim %CD8dim	ebi-a-GCST90001665	3440
Absolute count	Treg	Treg_Trait579	CD28+ CD45RA+ CD8dim AC	ebi-a-GCST90001666	3408
Relative count	Treg	Treg_Trait580	CD28+ CD45RA- CD8dim %T cell	ebi-a-GCST90001667	3440
Relative count	Treg	Treg_Trait581	CD28+ CD45RA- CD8dim %CD8dim	ebi-a-GCST90001668	3440
Absolute count	Treg	Treg_Trait582	CD28+ CD45RA- CD8dim AC	ebi-a-GCST90001669	3408
Relative count	Treg	Treg_Trait585	CD39+ CD8br %T cell	ebi-a-GCST90001670	3440
Relative count	Treg	Treg_Trait586	CD39+ CD8br %CD8br	ebi-a-GCST90001671	3440
Absolute count	Treg	Treg_Trait587	CD39+ CD8br AC	ebi-a-GCST90001672	3408
Relative count	Treg	Treg_Trait588	CD28- CD127- CD25++ CD8br %T cell	ebi-a-GCST90001673	3162
Relative count	Treg	Treg_Trait589	CD28- CD127- CD25++ CD8br %CD8br	ebi-a-GCST90001674	3162
Absolute count	Treg	Treg_Trait590	CD28- CD127- CD25++ CD8br AC	ebi-a-GCST90001675	3130
Relative count	Treg	Treg_Trait591	CD28- CD25++ CD8br %T cell	ebi-a-GCST90001676	3162
Relative count	Treg	Treg_Trait592	CD28- CD25++ CD8br %CD8br	ebi-a-GCST90001677	3162
Absolute count	Treg	Treg_Trait593	CD28- CD25++ CD8br AC	ebi-a-GCST90001678	3130
Relative count	Treg	Treg_Trait594	CD25++ CD8br %T cell	ebi-a-GCST90001679	3162
Relative count	Treg	Treg_Trait595	CD25++ CD8br %CD8br	ebi-a-GCST90001680	3162
Absolute count	Treg	Treg_Trait596	CD25++ CD8br AC	ebi-a-GCST90001681	3130
Relative count	Treg	Treg_Trait597	CD127- CD8br %T cell	ebi-a-GCST90001682	3403
Relative count	Treg	Treg_Trait598	CD127- CD8br %CD8br	ebi-a-GCST90001683	3403
Absolute count	Treg	Treg_Trait599	CD127- CD8br AC	ebi-a-GCST90001684	3371
Relative count	Treg	Treg_Trait600	CD28- CD8br %T cell	ebi-a-GCST90001685	3440
Relative count	Treg	Treg_Trait601	CD28- CD8br %CD8br	ebi-a-GCST90001686	3440
Absolute count	Treg	Treg_Trait602	CD28- CD8br AC	ebi-a-GCST90001687	3408
Relative count	Treg	Treg_Trait603	CD28+ CD45RA+ CD8br %T cell	ebi-a-GCST90001688	3440
Relative count	Treg	Treg_Trait604	CD28+ CD45RA+ CD8br %CD8br	ebi-a-GCST90001689	3440
Absolute count	Treg	Treg_Trait605	CD28+ CD45RA+ CD8br AC	ebi-a-GCST90001690	3408
Relative count	Treg	Treg_Trait606	CD28+ CD45RA- CD8br %T cell	ebi-a-GCST90001691	3440
Relative count	Treg	Treg_Trait607	CD28+ CD45RA- CD8br %CD8br	ebi-a-GCST90001692	3440
Absolute count	Treg	Treg_Trait608	CD28+ CD45RA- CD8br AC	ebi-a-GCST90001693	3408
Relative count	Treg	Treg_Trait611	CD28- DN (CD4-CD8-) %T cell	ebi-a-GCST90001694	3440
Absolute count	Treg	Treg_Trait700	CD45RA- CD28- CD8br AC	ebi-a-GCST90001695	3408
Relative count	Treg	Treg_Trait701	CD45RA- CD28- CD8br %CD8br	ebi-a-GCST90001696	3425
Relative count	Treg	Treg_Trait702	CD45RA- CD28- CD8br %T cell	ebi-a-GCST90001697	3425
Absolute count	Treg	Treg_Trait706	CD45RA+ CD28- CD8br AC	ebi-a-GCST90001698	3408
Relative count	Treg	Treg_Trait707	CD45RA+ CD28- CD8br %CD8br	ebi-a-GCST90001699	3425
Relative count	Treg	Treg_Trait708	CD45RA+ CD28- CD8br %T cell	ebi-a-GCST90001700	3425
MFI	B cell	Bcells.trait111	BAFF-R on CD20- CD38-	ebi-a-GCST90001701	3689
MFI	B cell	Bcells.trait112	BAFF-R on CD24+ CD27+	ebi-a-GCST90001702	3755
MFI	B cell	Bcells.trait137	BAFF-R on IgD+ CD24+	ebi-a-GCST90001703	3755
MFI	B cell	Bcells.trait138	BAFF-R on IgD+ CD24-	ebi-a-GCST90001704	3755
MFI	B cell	Bcells.trait139	BAFF-R on IgD+ CD38-	ebi-a-GCST90001705	3743
MFI	B cell	Bcells.trait140	BAFF-R on IgD+ CD38- naive	ebi-a-GCST90001706	1868
MFI	B cell	Bcells.trait141	BAFF-R on IgD+ CD38- unsw mem	ebi-a-GCST90001707	1868
MFI	B cell	Bcells.trait142	BAFF-R on IgD+ CD38br	ebi-a-GCST90001708	3754
MFI	B cell	Bcells.trait143	BAFF-R on IgD+ CD38dim	ebi-a-GCST90001709	3755
MFI	B cell	Bcells.trait147	BAFF-R on IgD- CD24-	ebi-a-GCST90001710	3755
MFI	B cell	Bcells.trait148	BAFF-R on IgD- CD27-	ebi-a-GCST90001711	3755
MFI	B cell	Bcells.trait149	BAFF-R on IgD- CD38-	ebi-a-GCST90001712	3755
MFI	B cell	Bcells.trait150	BAFF-R on IgD- CD38br	ebi-a-GCST90001713	3757
MFI	B cell	Bcells.trait151	BAFF-R on IgD- CD38dim	ebi-a-GCST90001714	3755
MFI	B cell	Bcells.trait154	BAFF-R on memory B cell	ebi-a-GCST90001715	3755
MFI	B cell	Bcells.trait156	BAFF-R on naive-mature B cell	ebi-a-GCST90001716	3755
MFI	B cell	Bcells.trait157	BAFF-R on unsw mem	ebi-a-GCST90001717	3755
MFI	B cell	Bcells.trait159	BAFF-R on sw mem	ebi-a-GCST90001718	3755
MFI	B cell	Bcells.trait160	BAFF-R on IgD+	ebi-a-GCST90001719	3756
MFI	B cell	Bcells.trait161	BAFF-R on transitional	ebi-a-GCST90001720	3753
MFI	B cell	Bcells.trait255	CD19 on CD20-	ebi-a-GCST90001721	3754
MFI	B cell	Bcells.trait282	CD19 on CD20- CD38-	ebi-a-GCST90001722	3692
MFI	B cell	Bcells.trait283	CD19 on CD24+ CD27+	ebi-a-GCST90001723	3754
MFI	B cell	Bcells.trait308	CD19 on IgD+ CD24+	ebi-a-GCST90001724	3754
MFI	B cell	Bcells.trait309	CD19 on IgD+ CD24-	ebi-a-GCST90001725	3754
MFI	B cell	Bcells.trait310	CD19 on IgD+ CD38-	ebi-a-GCST90001726	3743
MFI	B cell	Bcells.trait311	CD19 on IgD+ CD38- naive	ebi-a-GCST90001727	1861
MFI	B cell	Bcells.trait312	CD19 on IgD+ CD38- unsw mem	ebi-a-GCST90001728	1864
MFI	B cell	Bcells.trait313	CD19 on IgD+ CD38br	ebi-a-GCST90001729	3755
MFI	B cell	Bcells.trait314	CD19 on IgD+ CD38dim	ebi-a-GCST90001730	3755
MFI	B cell	Bcells.trait318	CD19 on IgD- CD24-	ebi-a-GCST90001731	3753
MFI	B cell	Bcells.trait319	CD19 on IgD- CD27-	ebi-a-GCST90001732	3754
MFI	B cell	Bcells.trait320	CD19 on IgD- CD38-	ebi-a-GCST90001733	3755
MFI	B cell	Bcells.trait321	CD19 on IgD- CD38br	ebi-a-GCST90001734	3756
MFI	B cell	Bcells.trait322	CD19 on IgD- CD38dim	ebi-a-GCST90001735	3755
MFI	B cell	Bcells.trait325	CD19 on memory B cell	ebi-a-GCST90001736	3755
MFI	B cell	Bcells.trait327	CD19 on naive-mature B cell	ebi-a-GCST90001737	3751
MFI	B cell	Bcells.trait328	CD19 on unsw mem	ebi-a-GCST90001738	3754
MFI	B cell	Bcells.trait329	CD19 on PB/PC	ebi-a-GCST90001739	3755
MFI	B cell	Bcells.trait331	CD19 on sw mem	ebi-a-GCST90001740	3755
MFI	B cell	Bcells.trait332	CD19 on IgD+	ebi-a-GCST90001741	3756
MFI	B cell	Bcells.trait333	CD19 on transitional	ebi-a-GCST90001742	3755
MFI	B cell	Bcells.trait335	CD20 on B cell	ebi-a-GCST90001743	3758
MFI	B cell	Bcells.trait354	CD20 on CD20- CD38-	ebi-a-GCST90001744	3703
MFI	B cell	Bcells.trait355	CD20 on CD24+ CD27+	ebi-a-GCST90001745	3755
MFI	B cell	Bcells.trait378	CD20 on IgD+ CD24+	ebi-a-GCST90001746	3755
MFI	B cell	Bcells.trait379	CD20 on IgD+ CD24-	ebi-a-GCST90001747	3755
MFI	B cell	Bcells.trait380	CD20 on IgD+ CD38-	ebi-a-GCST90001748	3743
MFI	B cell	Bcells.trait381	CD20 on IgD+ CD38- naive	ebi-a-GCST90001749	1865
MFI	B cell	Bcells.trait382	CD20 on IgD+ CD38- unsw mem	ebi-a-GCST90001750	1867
MFI	B cell	Bcells.trait383	CD20 on IgD+ CD38br	ebi-a-GCST90001751	3755
MFI	B cell	Bcells.trait384	CD20 on IgD+ CD38dim	ebi-a-GCST90001752	3755
MFI	B cell	Bcells.trait388	CD20 on IgD- CD24-	ebi-a-GCST90001753	3755
MFI	B cell	Bcells.trait389	CD20 on IgD- CD27-	ebi-a-GCST90001754	3755
MFI	B cell	Bcells.trait390	CD20 on IgD- CD38-	ebi-a-GCST90001755	3755
MFI	B cell	Bcells.trait391	CD20 on IgD- CD38br	ebi-a-GCST90001756	3757
MFI	B cell	Bcells.trait392	CD20 on IgD- CD38dim	ebi-a-GCST90001757	3755
MFI	B cell	Bcells.trait395	CD20 on memory B cell	ebi-a-GCST90001758	3755
MFI	B cell	Bcells.trait397	CD20 on naive-mature B cell	ebi-a-GCST90001759	3755
MFI	B cell	Bcells.trait398	CD20 on unsw mem	ebi-a-GCST90001760	3755
MFI	B cell	Bcells.trait399	CD20 on sw mem	ebi-a-GCST90001761	3755
MFI	B cell	Bcells.trait400	CD20 on IgD+	ebi-a-GCST90001762	3756
MFI	B cell	Bcells.trait401	CD20 on transitional	ebi-a-GCST90001763	3755
MFI	B cell	Bcells.trait418	CD24 on CD24+ CD27+	ebi-a-GCST90001764	3752
MFI	B cell	Bcells.trait438	CD24 on IgD+ CD24+	ebi-a-GCST90001765	3753
MFI	B cell	Bcells.trait439	CD24 on IgD+ CD38-	ebi-a-GCST90001766	3736
MFI	B cell	Bcells.trait441	CD24 on IgD+ CD38- unsw mem	ebi-a-GCST90001767	1863
MFI	B cell	Bcells.trait442	CD24 on IgD+ CD38br	ebi-a-GCST90001768	3753
MFI	B cell	Bcells.trait445	CD24 on IgD- CD38-	ebi-a-GCST90001769	3746
MFI	B cell	Bcells.trait446	CD24 on IgD- CD38dim	ebi-a-GCST90001770	3747
MFI	B cell	Bcells.trait448	CD24 on memory B cell	ebi-a-GCST90001771	3751
MFI	B cell	Bcells.trait449	CD24 on unsw mem	ebi-a-GCST90001772	3753
MFI	B cell	Bcells.trait450	CD24 on sw mem	ebi-a-GCST90001773	3750
MFI	B cell	Bcells.trait451	CD24 on transitional	ebi-a-GCST90001774	3754
MFI	B cell	Bcells.trait453	CD25 on B cell	ebi-a-GCST90001775	3758
MFI	B cell	Bcells.trait470	CD25 on CD20- CD38-	ebi-a-GCST90001776	3600
MFI	B cell	Bcells.trait471	CD25 on CD24+ CD27+	ebi-a-GCST90001777	3755
MFI	B cell	Bcells.trait490	CD25 on IgD+ CD24+	ebi-a-GCST90001778	3755
MFI	B cell	Bcells.trait491	CD25 on IgD+ CD24-	ebi-a-GCST90001779	3755
MFI	B cell	Bcells.trait492	CD25 on IgD+ CD38-	ebi-a-GCST90001780	3740
MFI	B cell	Bcells.trait493	CD25 on IgD+ CD38- naive	ebi-a-GCST90001781	1866
MFI	B cell	Bcells.trait494	CD25 on IgD+ CD38- unsw mem	ebi-a-GCST90001782	1868
MFI	B cell	Bcells.trait495	CD25 on IgD+ CD38br	ebi-a-GCST90001783	3754
MFI	B cell	Bcells.trait496	CD25 on IgD+ CD38dim	ebi-a-GCST90001784	3755
MFI	B cell	Bcells.trait500	CD25 on IgD- CD24-	ebi-a-GCST90001785	3746
MFI	B cell	Bcells.trait501	CD25 on IgD- CD27-	ebi-a-GCST90001786	3749
MFI	B cell	Bcells.trait502	CD25 on IgD- CD38-	ebi-a-GCST90001787	3755
MFI	B cell	Bcells.trait503	CD25 on IgD- CD38br	ebi-a-GCST90001788	3754
MFI	B cell	Bcells.trait504	CD25 on IgD- CD38dim	ebi-a-GCST90001789	3755
MFI	B cell	Bcells.trait506	CD25 on memory B cell	ebi-a-GCST90001790	3755
MFI	B cell	Bcells.trait508	CD25 on naive-mature B cell	ebi-a-GCST90001791	3755
MFI	B cell	Bcells.trait509	CD25 on unsw mem	ebi-a-GCST90001792	3755
MFI	B cell	Bcells.trait510	CD25 on sw mem	ebi-a-GCST90001793	3755
MFI	B cell	Bcells.trait511	CD25 on IgD+	ebi-a-GCST90001794	3756
MFI	B cell	Bcells.trait512	CD25 on transitional	ebi-a-GCST90001795	3755
MFI	B cell	Bcells.trait514	CD27 on CD20-	ebi-a-GCST90001796	3732
MFI	B cell	Bcells.trait536	CD27 on CD20- CD38-	ebi-a-GCST90001797	3689
MFI	B cell	Bcells.trait537	CD27 on CD24+ CD27+	ebi-a-GCST90001798	3755
MFI	B cell	Bcells.trait539	CD27 on T cell	ebi-a-GCST90001799	1869
MFI	B cell	Bcells.trait561	CD27 on IgD+ CD24+	ebi-a-GCST90001800	3754
MFI	B cell	Bcells.trait563	CD27 on IgD+ CD38- unsw mem	ebi-a-GCST90001801	1867
MFI	B cell	Bcells.trait565	CD27 on IgD- CD38-	ebi-a-GCST90001802	3755
MFI	B cell	Bcells.trait566	CD27 on IgD- CD38br	ebi-a-GCST90001803	3740
MFI	B cell	Bcells.trait567	CD27 on IgD- CD38dim	ebi-a-GCST90001804	3755
MFI	B cell	Bcells.trait570	CD27 on memory B cell	ebi-a-GCST90001805	3755
MFI	B cell	Bcells.trait571	CD27 on unsw mem	ebi-a-GCST90001806	3754
MFI	B cell	Bcells.trait572	CD27 on PB/PC	ebi-a-GCST90001807	3749
MFI	B cell	Bcells.trait574	CD27 on sw mem	ebi-a-GCST90001808	3755
MFI	B cell	Bcells.trait597	CD38 on CD20-	ebi-a-GCST90001809	3728
MFI	B cell	Bcells.trait619	CD38 on CD3- CD19-	ebi-a-GCST90001810	1865
MFI	B cell	Bcells.trait637	CD38 on IgD+ CD24-	ebi-a-GCST90001811	3754
MFI	B cell	Bcells.trait640	CD38 on IgD+ CD38br	ebi-a-GCST90001812	3750
MFI	B cell	Bcells.trait641	CD38 on IgD+ CD38dim	ebi-a-GCST90001813	3752
MFI	B cell	Bcells.trait643	CD38 on IgD- CD38br	ebi-a-GCST90001814	3742
MFI	B cell	Bcells.trait644	CD38 on IgD- CD38dim	ebi-a-GCST90001815	3755
MFI	B cell	Bcells.trait646	CD38 on naive-mature B cell	ebi-a-GCST90001816	3754
MFI	B cell	Bcells.trait647	CD38 on PB/PC	ebi-a-GCST90001817	3753
MFI	B cell	Bcells.trait649	CD38 on IgD+	ebi-a-GCST90001818	3756
MFI	B cell	Bcells.trait650	CD38 on transitional	ebi-a-GCST90001819	3755
MFI	B cell	Bcells.trait775	IgD on IgD+ CD24+	ebi-a-GCST90001820	3754
MFI	B cell	Bcells.trait776	IgD on IgD+ CD24-	ebi-a-GCST90001821	3754
MFI	B cell	Bcells.trait777	IgD on IgD+ CD38-	ebi-a-GCST90001822	3740
MFI	B cell	Bcells.trait779	IgD on IgD+ CD38- unsw mem	ebi-a-GCST90001823	1865
MFI	B cell	Bcells.trait780	IgD on IgD+ CD38br	ebi-a-GCST90001824	3754
MFI	B cell	Bcells.trait781	IgD on IgD+ CD38dim	ebi-a-GCST90001825	3754
MFI	B cell	Bcells.trait785	IgD on unsw mem	ebi-a-GCST90001826	3731
MFI	B cell	Bcells.trait786	IgD on IgD+	ebi-a-GCST90001827	3755
MFI	B cell	Bcells.trait787	IgD on transitional	ebi-a-GCST90001828	3755
MFI	B cell	Bcells.trait84	BAFF-R on B cell	ebi-a-GCST90001829	3758
MFI	B cell	Bcells.trait85	BAFF-R on CD20-	ebi-a-GCST90001830	3746
MFI	cDC	Blue.530.30.cDC.trait1	CD62L on CD62L+ myeloid DC	ebi-a-GCST90001831	2872
MFI	cDC	Blue.530.30.cDC.trait2	CD62L on CD62L+ plasmacytoid DC	ebi-a-GCST90001832	2872
MFI	cDC	Blue.530.30.cDC.trait3	CD62L on CD62L+ DC	ebi-a-GCST90001833	2871
MFI	cDC	Blue.530.30.cDC.trait4	CD62L on monocyte	ebi-a-GCST90001834	2848
MFI	cDC	Blue.530.30.cDC.trait5	CD62L on granulocyte	ebi-a-GCST90001835	2849
MFI	Myeloid cell	Blue.530.30.MDSC.trait1	CD66b on CD66b++ myeloid cell	ebi-a-GCST90001836	1465
MFI	Myeloid cell	Blue.530.30.MDSC.trait2	CD66b on Gr MDSC	ebi-a-GCST90001837	1244
MFI	Maturation stages of T cell	Blue.530.30.MT.trait10	CD3 on naive CD8br	ebi-a-GCST90001838	2910
MFI	Maturation stages of T cell	Blue.530.30.MT.trait11	CD3 on EM CD8br	ebi-a-GCST90001839	2912
MFI	Maturation stages of T cell	Blue.530.30.MT.trait12	CD3 on TD CD8br	ebi-a-GCST90001840	2911
MFI	Maturation stages of T cell	Blue.530.30.MT.trait3	CD3 on CM CD4+	ebi-a-GCST90001841	2912
MFI	Maturation stages of T cell	Blue.530.30.MT.trait4	CD3 on Naive CD4+	ebi-a-GCST90001842	2910
MFI	Maturation stages of T cell	Blue.530.30.MT.trait5	CD3 on EM CD4+	ebi-a-GCST90001843	2912
MFI	Maturation stages of T cell	Blue.530.30.MT.trait6	CD3 on TD CD4+	ebi-a-GCST90001844	2903
MFI	Maturation stages of T cell	Blue.530.30.MT.trait7	CD3 on CD45RA- CD4+	ebi-a-GCST90001845	2911
MFI	Maturation stages of T cell	Blue.530.30.MT.trait9	CD3 on CM CD8br	ebi-a-GCST90001846	2910
MFI	TBNK	Blue.530.30.TBNK.trait4	CD3 on HLA DR+ T cell	ebi-a-GCST90001847	3060
MFI	TBNK	Blue.530.30.TBNK.trait5	CD3 on NKT	ebi-a-GCST90001848	3113
MFI	TBNK	Blue.530.30.TBNK.trait6	CD3 on HLA DR+ CD4+	ebi-a-GCST90001849	3060
MFI	TBNK	Blue.530.30.TBNK.trait7	CD3 on HLA DR+ CD8br	ebi-a-GCST90001850	3060
MFI	Treg	Blue.530.30.Treg.trait1	CD3 on T cell	ebi-a-GCST90001851	2919
MFI	Treg	Blue.530.30.Treg.trait10	CD3 on CD39+ resting Treg	ebi-a-GCST90001852	2649
MFI	Treg	Blue.530.30.Treg.trait11	CD3 on activated Treg	ebi-a-GCST90001853	2919
MFI	Treg	Blue.530.30.Treg.trait12	CD3 on CD39+ activated Treg	ebi-a-GCST90001854	2919
MFI	Treg	Blue.530.30.Treg.trait13	CD3 on secreting Treg	ebi-a-GCST90001855	2919
MFI	Treg	Blue.530.30.Treg.trait14	CD3 on CD39+ secreting Treg	ebi-a-GCST90001856	2919
MFI	Treg	Blue.530.30.Treg.trait15	CD3 on activated & secreting Treg	ebi-a-GCST90001857	2919
MFI	Treg	Blue.530.30.Treg.trait17	CD3 on CD45RA+ CD4+	ebi-a-GCST90001858	2919
MFI	Treg	Blue.530.30.Treg.trait2	CD3 on CD8br	ebi-a-GCST90001859	2918
MFI	Treg	Blue.530.30.Treg.trait21	CD3 on CD39+ CD4+	ebi-a-GCST90001860	2919
MFI	Treg	Blue.530.30.Treg.trait22	CD3 on CD28+ CD4+	ebi-a-GCST90001861	2919
MFI	Treg	Blue.530.30.Treg.trait23	CD3 on CD28+ DN (CD4-CD8-)	ebi-a-GCST90001862	2918
MFI	Treg	Blue.530.30.Treg.trait3	CD3 on CD28+ CD45RA- CD8br	ebi-a-GCST90001863	2919
MFI	Treg	Blue.530.30.Treg.trait4	CD3 on CD28+ CD45RA+ CD8br	ebi-a-GCST90001864	2919
MFI	Treg	Blue.530.30.Treg.trait5	CD3 on CD28- CD8br	ebi-a-GCST90001865	2919
MFI	Treg	Blue.530.30.Treg.trait6	CD3 on CD39+ CD8br	ebi-a-GCST90001866	2914
MFI	Treg	Blue.530.30.Treg.trait7	CD3 on CD4+	ebi-a-GCST90001867	2919
MFI	Treg	Blue.530.30.Treg.trait8	CD3 on CD4 Treg	ebi-a-GCST90001868	2919
MFI	Treg	Blue.530.30.Treg.trait9	CD3 on resting Treg	ebi-a-GCST90001869	2918
MFI	Myeloid cell	Blue.585.42.MDSC.trait1	CD34 on HSC	ebi-a-GCST90001870	1634
MFI	Maturation stages of T cell	HVEM1000_150630.trait1	HVEM on T cell	ebi-a-GCST90001871	1247
MFI	Maturation stages of T cell	HVEM1000_150630.trait10	HVEM on naive CD8br	ebi-a-GCST90001872	1247
MFI	Maturation stages of T cell	HVEM1000_150630.trait11	HVEM on EM CD8br	ebi-a-GCST90001873	1247
MFI	Maturation stages of T cell	HVEM1000_150630.trait12	HVEM on TD CD8br	ebi-a-GCST90001874	1247
MFI	Maturation stages of T cell	HVEM1000_150630.trait2	HVEM on CD4+	ebi-a-GCST90001875	1247
MFI	Maturation stages of T cell	HVEM1000_150630.trait3	HVEM on CM CD4+	ebi-a-GCST90001876	1247
MFI	Maturation stages of T cell	HVEM1000_150630.trait4	HVEM on naive CD4+	ebi-a-GCST90001877	1247
MFI	Maturation stages of T cell	HVEM1000_150630.trait5	HVEM on EM CD4+	ebi-a-GCST90001878	1247
MFI	Maturation stages of T cell	HVEM1000_150630.trait6	HVEM on TD CD4+	ebi-a-GCST90001879	1245
MFI	Maturation stages of T cell	HVEM1000_150630.trait7	HVEM on CD45RA- CD4+	ebi-a-GCST90001880	1247
MFI	Maturation stages of T cell	HVEM1000_150630.trait8	HVEM on CD8br	ebi-a-GCST90001881	1247
MFI	Maturation stages of T cell	HVEM1000_150630.trait9	HVEM on CM CD8br	ebi-a-GCST90001882	1247
MFI	TBNK	Blue.585.42.TBNK.trait1	CD16-CD56 on NKT	ebi-a-GCST90001883	3113
MFI	TBNK	Blue.585.42.TBNK.trait2	CD16-CD56 on NK	ebi-a-GCST90001884	3113
MFI	TBNK	Blue.585.42.TBNK.trait3	CD16-CD56 on HLA DR+ NK	ebi-a-GCST90001885	2971
MFI	Treg	Blue.585.42.Treg.trait10	CD28 on CD39+ activated Treg	ebi-a-GCST90001886	2920
MFI	Treg	Blue.585.42.Treg.trait11	CD28 on secreting Treg	ebi-a-GCST90001887	2920
MFI	Treg	Blue.585.42.Treg.trait12	CD28 on CD39+ secreting Treg	ebi-a-GCST90001888	2920
MFI	Treg	Blue.585.42.Treg.trait13	CD28 on activated & secreting Treg	ebi-a-GCST90001889	2920
MFI	Treg	Blue.585.42.Treg.trait15	CD28 on CD45RA+ CD4+	ebi-a-GCST90001890	2920
MFI	Treg	Blue.585.42.Treg.trait18	CD28 on CD45RA- CD4 not Treg	ebi-a-GCST90001891	2920
MFI	Treg	Blue.585.42.Treg.trait19	CD28 on CD39+ CD4+	ebi-a-GCST90001892	2920
MFI	Treg	Blue.585.42.Treg.trait2	CD28 on CD28+ CD45RA- CD8br	ebi-a-GCST90001893	2920
MFI	Treg	Blue.585.42.Treg.trait20	CD28 on CD28+ CD4+	ebi-a-GCST90001894	2920
MFI	Treg	Blue.585.42.Treg.trait21	CD28 on CD28+ DN (CD4-CD8-)	ebi-a-GCST90001895	2919
MFI	Treg	Blue.585.42.Treg.trait3	CD28 on CD28+ CD45RA+ CD8br	ebi-a-GCST90001896	2920
MFI	Treg	Blue.585.42.Treg.trait4	CD28 on CD39+ CD8br	ebi-a-GCST90001897	2914
MFI	Treg	Blue.585.42.Treg.trait5	CD28 on CD4+	ebi-a-GCST90001898	2920
MFI	Treg	Blue.585.42.Treg.trait6	CD28 on CD4 Treg	ebi-a-GCST90001899	2920
MFI	Treg	Blue.585.42.Treg.trait7	CD28 on resting Treg	ebi-a-GCST90001900	2919
MFI	Treg	Blue.585.42.Treg.trait8	CD28 on CD39+ resting Treg	ebi-a-GCST90001901	2650
MFI	Treg	Blue.585.42.Treg.trait9	CD28 on activated Treg	ebi-a-GCST90001902	2920
MFI	cDC	Blue.670.LP.cDC.trait1	CD86 on myeloid DC	ebi-a-GCST90001903	2871
MFI	cDC	Blue.670.LP.cDC.trait2	CD86 on CD62L+ myeloid DC	ebi-a-GCST90001904	2871
MFI	cDC	Blue.670.LP.cDC.trait3	CD86 on monocyte	ebi-a-GCST90001905	2850
MFI	cDC	Blue.670.LP.cDC.trait4	CD86 on granulocyte	ebi-a-GCST90001906	2848
MFI	Maturation stages of T cell	Blue.670.LP.MT.trait1	CCR7 on naive CD4+	ebi-a-GCST90001907	2910
MFI	Maturation stages of T cell	Blue.670.LP.MT.trait3	CCR7 on naive CD8br	ebi-a-GCST90001908	2910
MFI	TBNK	Blue.670.LP.TBNK.trait1	CD45 on CD14+ monocyte	ebi-a-GCST90001909	3112
MFI	TBNK	Blue.670.LP.TBNK.trait10	CD45 on B cell	ebi-a-GCST90001910	3112
MFI	TBNK	Blue.670.LP.TBNK.trait11	CD45 on NK	ebi-a-GCST90001911	3113
MFI	TBNK	Blue.670.LP.TBNK.trait12	CD45 on HLA DR+ NK	ebi-a-GCST90001912	2971
MFI	TBNK	Blue.670.LP.TBNK.trait13	CD45 on granulocyte	ebi-a-GCST90001913	3112
MFI	TBNK	Blue.670.LP.TBNK.trait2	CD45 on lymphocyte	ebi-a-GCST90001914	3113
MFI	TBNK	Blue.670.LP.TBNK.trait3	CD45 on T cell	ebi-a-GCST90001915	3113
MFI	TBNK	Blue.670.LP.TBNK.trait4	CD45 on CD4+	ebi-a-GCST90001916	3113
MFI	TBNK	Blue.670.LP.TBNK.trait5	CD45 on CD8br	ebi-a-GCST90001917	3113
MFI	TBNK	Blue.670.LP.TBNK.trait6	CD45 on HLA DR+ T cell	ebi-a-GCST90001918	3060
MFI	TBNK	Blue.670.LP.TBNK.trait7	CD45 on NKT	ebi-a-GCST90001919	3113
MFI	TBNK	Blue.670.LP.TBNK.trait8	CD45 on HLA DR+ CD4+	ebi-a-GCST90001920	3060
MFI	TBNK	Blue.670.LP.TBNK.trait9	CD45 on HLA DR+ CD8br	ebi-a-GCST90001921	3060
MFI	Treg	Blue.670.LP.Treg.trait1	CD127 on T cell	ebi-a-GCST90001922	2920
MFI	Treg	Blue.670.LP.Treg.trait10	CD127 on CD45RA- CD4 not Treg	ebi-a-GCST90001923	2920
MFI	Treg	Blue.670.LP.Treg.trait11	CD127 on CD28+ CD4+	ebi-a-GCST90001924	2920
MFI	Treg	Blue.670.LP.Treg.trait12	CD127 on CD28+ DN (CD4-CD8-)	ebi-a-GCST90001925	2918
MFI	Treg	Blue.670.LP.Treg.trait13	CD127 on granulocyte	ebi-a-GCST90001926	2920
MFI	Treg	Blue.670.LP.Treg.trait2	CD127 on CD8br	ebi-a-GCST90001927	2920
MFI	Treg	Blue.670.LP.Treg.trait3	CD127 on CD28+ CD45RA- CD8br	ebi-a-GCST90001928	2920
MFI	Treg	Blue.670.LP.Treg.trait4	CD127 on CD28+ CD45RA+ CD8br	ebi-a-GCST90001929	2920
MFI	Treg	Blue.670.LP.Treg.trait5	CD127 on CD28- CD8br	ebi-a-GCST90001930	2920
MFI	Treg	Blue.670.LP.Treg.trait6	CD127 on CD4+	ebi-a-GCST90001931	2920
MFI	Treg	Blue.670.LP.Treg.trait7	CD127 on CD45RA+ CD4+	ebi-a-GCST90001932	2920
MFI	Treg	Blue.780.60.CD25.trait1	CD25 on CD45RA- CD4 not Treg	ebi-a-GCST90001933	3575
MFI	Treg	Blue.780.60.CD25.trait13	CD25 on CD45RA+ CD4 not Treg	ebi-a-GCST90001934	3575
MFI	Treg	Blue.780.60.CD25.trait10	CD25 on CD39+ CD4 Treg	ebi-a-GCST90001935	3575
MFI	Treg	Blue.780.60.CD25.trait2	CD25 on CD4 Treg	ebi-a-GCST90001936	3575
MFI	Treg	Blue.780.60.CD25.trait3	CD25 on resting Treg	ebi-a-GCST90001937	3246
MFI	Treg	Blue.780.60.CD25.trait4	CD25 on CD39+ resting Treg	ebi-a-GCST90001938	3574
MFI	Treg	Blue.780.60.CD25.trait5	CD25 on activated Treg	ebi-a-GCST90001939	3574
MFI	Treg	Blue.780.60.CD25.trait6	CD25 on CD39+ activated Treg	ebi-a-GCST90001940	3574
MFI	Treg	Blue.780.60.CD25.trait7	CD25 on secreting Treg	ebi-a-GCST90001941	3574
MFI	Treg	Blue.780.60.CD25.trait8	CD25 on CD39+ secreting Treg	ebi-a-GCST90001942	3574
MFI	Treg	Blue.780.60.CD25.trait9	CD25 on activated & secreting Treg	ebi-a-GCST90001943	3574
MFI	cDC	Blue.780.60.cDC.trait1	CD123 on plasmacytoid DC	ebi-a-GCST90001944	2872
MFI	cDC	Blue.780.60.cDC.trait2	CD123 on CD62L+ plasmacytoid DC	ebi-a-GCST90001945	2872
MFI	Myeloid cell	Blue.780.60.MDSC.trait1	CD33 on CD14+ monocyte	ebi-a-GCST90001946	1634
MFI	Myeloid cell	Blue.780.60.MDSC.trait10	CD33 on CD33br HLA DR+ CD14dim	ebi-a-GCST90001947	1577
MFI	Myeloid cell	Blue.780.60.MDSC.trait12	CD33 on CD33dim HLA DR+ CD11b+	ebi-a-GCST90001948	1633
MFI	Myeloid cell	Blue.780.60.MDSC.trait13	CD33 on CD33dim HLA DR+ CD11b-	ebi-a-GCST90001949	1634
MFI	Myeloid cell	Blue.780.60.MDSC.trait14	CD33 on Gr MDSC	ebi-a-GCST90001950	1244
MFI	Myeloid cell	Blue.780.60.MDSC.trait2	CD33 on CD66b++ myeloid cell	ebi-a-GCST90001951	1464
MFI	Myeloid cell	Blue.780.60.MDSC.trait3	CD33 on Mo MDSC	ebi-a-GCST90001952	1569
MFI	Myeloid cell	Blue.780.60.MDSC.trait4	CD33 on CD33dim HLA DR-	ebi-a-GCST90001953	1558
MFI	Myeloid cell	Blue.780.60.MDSC.trait6	CD33 on basophil	ebi-a-GCST90001954	1555
MFI	Myeloid cell	Blue.780.60.MDSC.trait7	CD33 on Im MDSC	ebi-a-GCST90001955	1554
MFI	Myeloid cell	Blue.780.60.MDSC.trait8	CD33 on CD33br HLA DR+	ebi-a-GCST90001956	1579
MFI	Myeloid cell	Blue.780.60.MDSC.trait9	CD33 on CD33br HLA DR+ CD14-	ebi-a-GCST90001957	1578
MFI	TBNK	Blue.780.60.TBNK.trait1	CD4 on monocyte	ebi-a-GCST90001958	3112
MFI	TBNK	Blue.780.60.TBNK.trait3	CD4 on HLA DR+ CD4+	ebi-a-GCST90001959	3060
MFI	Treg	Blue.780.60.Treg.trait4	CD25 on CD4+	ebi-a-GCST90001960	2920
MFI	Treg	Blue.780.60.Treg.trait5	CD25 on CD39+ CD4+	ebi-a-GCST90001961	2920
MFI	Treg	Blue.780.60.Treg.trait6	CD25 on CD28+ CD4+	ebi-a-GCST90001962	2920
Morphological parameter	cDC	FSC.cDC.trait2	FSC-A on myeloid DC	ebi-a-GCST90001963	2872
Morphological parameter	cDC	FSC.cDC.trait3	FSC-A on plasmacytoid DC	ebi-a-GCST90001964	2872
Morphological parameter	cDC	FSC.cDC.trait4	FSC-A on monocyte	ebi-a-GCST90001965	2850
Morphological parameter	cDC	FSC.cDC.trait5	FSC-A on granulocyte	ebi-a-GCST90001966	2850
Morphological parameter	TBNK	FSC.TBNK.trait1	FSC-A on CD14+ monocyte	ebi-a-GCST90001967	3112
Morphological parameter	TBNK	FSC.TBNK.trait10	FSC-A on B cell	ebi-a-GCST90001968	3112
Morphological parameter	TBNK	FSC.TBNK.trait11	FSC-A on NK	ebi-a-GCST90001969	3113
Morphological parameter	TBNK	FSC.TBNK.trait12	FSC-A on HLA DR+ NK	ebi-a-GCST90001970	2971
Morphological parameter	TBNK	FSC.TBNK.trait2	FSC-A on lymphocyte	ebi-a-GCST90001971	3113
Morphological parameter	TBNK	FSC.TBNK.trait3	FSC-A on T cell	ebi-a-GCST90001972	3113
Morphological parameter	TBNK	FSC.TBNK.trait4	FSC-A on CD4+	ebi-a-GCST90001973	3113
Morphological parameter	TBNK	FSC.TBNK.trait5	FSC-A on CD8br	ebi-a-GCST90001974	3113
Morphological parameter	TBNK	FSC.TBNK.trait6	FSC-A on HLA DR+ T cell	ebi-a-GCST90001975	3060
Morphological parameter	TBNK	FSC.TBNK.trait7	FSC-A on NKT	ebi-a-GCST90001976	3113
Morphological parameter	TBNK	FSC.TBNK.trait8	FSC-A on HLA DR+ CD4+	ebi-a-GCST90001977	3060
Morphological parameter	TBNK	FSC.TBNK.trait9	FSC-A on HLA DR+ CD8br	ebi-a-GCST90001978	3060
MFI	Monocyte	mono.trait1	CD16 on CD14- CD16+ monocyte	ebi-a-GCST90001979	3717
MFI	Monocyte	mono.trait10	CD40 on CD14+ CD16- monocyte	ebi-a-GCST90001980	3727
MFI	Monocyte	mono.trait11	CD40 on CD14+ CD16+ monocyte	ebi-a-GCST90001981	3716
MFI	Monocyte	mono.trait12	CCR2 on CD14- CD16+ monocyte	ebi-a-GCST90001982	3719
MFI	Monocyte	mono.trait14	CD14 on CD14+ CD16+ monocyte	ebi-a-GCST90001983	3727
MFI	Monocyte	mono.trait16	HLA DR on CD14- CD16+ monocyte	ebi-a-GCST90001984	3719
MFI	Monocyte	mono.trait17	CD40 on monocytes	ebi-a-GCST90001985	3727
MFI	Monocyte	mono.trait19	CD14 on CD14+ CD16- monocyte	ebi-a-GCST90001986	3727
MFI	Monocyte	mono.trait2	CD64 on CD14+ CD16- monocyte	ebi-a-GCST90001987	3720
MFI	Monocyte	mono.trait21	HLA DR on CD14+ CD16- monocyte	ebi-a-GCST90001988	3727
MFI	Monocyte	mono.trait22	CD40 on CD14- CD16+ monocyte	ebi-a-GCST90001989	3719
MFI	Monocyte	mono.trait24	CD64 on CD14- CD16+ monocyte	ebi-a-GCST90001990	3712
MFI	Monocyte	mono.trait25	HLA DR on CD14+ monocyte	ebi-a-GCST90001991	3727
MFI	Monocyte	mono.trait28	CCR2 on CD14+ CD16+ monocyte	ebi-a-GCST90001992	3716
MFI	Monocyte	mono.trait29	PDL-1 on CD14+ CD16- monocyte	ebi-a-GCST90001993	3727
MFI	Monocyte	mono.trait3	CX3CR1 on CD14- CD16-	ebi-a-GCST90001994	3687
MFI	Monocyte	mono.trait33	CX3CR1 on monocyte	ebi-a-GCST90001995	3687
MFI	Monocyte	mono.trait35	CX3CR1 on CD14+ CD16+ monocyte	ebi-a-GCST90001996	3676
MFI	Monocyte	mono.trait36	CX3CR1 on CD14+ CD16- monocyte	ebi-a-GCST90001997	3687
MFI	Monocyte	mono.trait39	PDL-1 on CD14+ CD16+ monocyte	ebi-a-GCST90001998	3716
MFI	Monocyte	mono.trait4	PDL-1 on CD14- CD16+ monocyte	ebi-a-GCST90001999	3719
MFI	Monocyte	mono.trait41	PDL-1 on CD14- CD16-	ebi-a-GCST90002000	3727
MFI	Monocyte	mono.trait42	CD64 on CD14- CD16-	ebi-a-GCST90002001	3720
MFI	Monocyte	mono.trait43	PDL-1 on monocyte	ebi-a-GCST90002002	3727
MFI	Monocyte	mono.trait44	CCR2 on CD14- CD16-	ebi-a-GCST90002003	3727
MFI	Monocyte	mono.trait46	CCR2 on CD14+ CD16- monocyte	ebi-a-GCST90002004	3727
MFI	Monocyte	mono.trait47	CD16 on CD14+ CD16+ monocyte	ebi-a-GCST90002005	3714
MFI	Monocyte	mono.trait48	CD64 on monocyte	ebi-a-GCST90002006	3720
MFI	Monocyte	mono.trait50	HLA DR on CD14+ CD16+ monocyte	ebi-a-GCST90002007	3716
MFI	Monocyte	mono.trait52	CCR2 on monocyte	ebi-a-GCST90002008	3727
MFI	Monocyte	mono.trait53	HLA DR on CD14- CD16-	ebi-a-GCST90002009	3727
MFI	Monocyte	mono.trait54	HLA DR on monocyte	ebi-a-GCST90002010	3727
MFI	Monocyte	mono.trait6	CD64 on CD14+ CD16+ monocyte	ebi-a-GCST90002011	3709
MFI	Monocyte	mono.trait7	CX3CR1 on CD14- CD16+ monocyte	ebi-a-GCST90002012	3679
MFI	cDC	Red.660.20.cDC.trait1	CCR2 on myeloid DC	ebi-a-GCST90002013	2870
MFI	cDC	Red.660.20.cDC.trait2	CCR2 on CD62L+ myeloid DC	ebi-a-GCST90002014	2870
MFI	cDC	Red.660.20.cDC.trait3	CCR2 on plasmacytoid DC	ebi-a-GCST90002015	2871
MFI	cDC	Red.660.20.cDC.trait4	CCR2 on CD62L+ plasmacytoid DC	ebi-a-GCST90002016	2871
MFI	cDC	Red.660.20.cDC.trait5	CCR2 on monocyte	ebi-a-GCST90002017	2850
MFI	cDC	Red.660.20.cDC.trait6	CCR2 on granulocyte	ebi-a-GCST90002018	2850
MFI	Myeloid cell	Red.660.20.MDSC.trait2	CD14 on Mo MDSC	ebi-a-GCST90002019	1570
MFI	Myeloid cell	Red.660.20.MDSC.trait3	CD14 on CD33br HLA DR+ CD14dim	ebi-a-GCST90002020	1578
MFI	Myeloid cell	Red.660.20.MDSC.trait4	CD14 on CD33dim HLA DR+ CD11b+	ebi-a-GCST90002021	1634
MFI	Maturation stages of T cell	Red.660.20.MT.trait1	CD4 on CD4+	ebi-a-GCST90002022	2912
MFI	Maturation stages of T cell	Red.660.20.MT.trait2	CD4 on CM CD4 +	ebi-a-GCST90002023	2912
MFI	Maturation stages of T cell	Red.660.20.MT.trait3	CD4 on naive CD4+	ebi-a-GCST90002024	2910
MFI	Maturation stages of T cell	Red.660.20.MT.trait4	CD4 on EM CD4+	ebi-a-GCST90002025	2912
MFI	Maturation stages of T cell	Red.660.20.MT.trait5	CD4 on TD CD4+	ebi-a-GCST90002026	2903
MFI	Maturation stages of T cell	Red.660.20.MT.trait6	CD4 on CD45RA+ CD4+	ebi-a-GCST90002027	2911
MFI	TBNK	Red.660.20.TBNK.trait2	CD19 on B cell	ebi-a-GCST90002028	3112
MFI	Treg	Red.660.20.Treg.trait1	CD39 on CD39+ CD8br	ebi-a-GCST90002029	2915
MFI	Treg	Red.660.20.Treg.trait2	CD39 on CD39+ activated Treg	ebi-a-GCST90002030	2920
MFI	Treg	Red.660.20.Treg.trait3	CD39 on CD39+ secreting Treg	ebi-a-GCST90002031	2920
MFI	Treg	Red.660.20.Treg.trait5	CD39 on CD39+ CD4+	ebi-a-GCST90002032	2920
MFI	Treg	Red.660.20.Treg.trait6	CD39 on granulocyte	ebi-a-GCST90002033	2920
MFI	Treg	Red.660.20.Treg.trait7	CD39 on monocyte	ebi-a-GCST90002034	2909
MFI	cDC	Red.780.60.cDC.trait1	CD80 on myeloid DC	ebi-a-GCST90002035	2871
MFI	cDC	Red.780.60.cDC.trait2	CD80 on CD62L+ myeloid DC	ebi-a-GCST90002036	2871
MFI	cDC	Red.780.60.cDC.trait3	CD80 on plasmacytoid DC	ebi-a-GCST90002037	2871
MFI	cDC	Red.780.60.cDC.trait4	CD80 on CD62L+ plasmacytoid DC	ebi-a-GCST90002038	2871
MFI	cDC	Red.780.60.cDC.trait5	CD80 on monocyte	ebi-a-GCST90002039	2850
MFI	cDC	Red.780.60.cDC.trait6	CD80 on granulocyte	ebi-a-GCST90002040	2850
MFI	Myeloid cell	Red.780.60.MDSC.trait1	CD45 on lymphocyte	ebi-a-GCST90002041	1635
MFI	Myeloid cell	Red.780.60.MDSC.trait10	CD45 on CD33br HLA DR+ CD14-	ebi-a-GCST90002042	1579
MFI	Myeloid cell	Red.780.60.MDSC.trait11	CD45 on CD33br HLA DR+ CD14dim	ebi-a-GCST90002043	1578
MFI	Myeloid cell	Red.780.60.MDSC.trait13	CD45 on CD33dim HLA DR+ CD11b-	ebi-a-GCST90002044	1635
MFI	Myeloid cell	Red.780.60.MDSC.trait14	CD45 on CD33- HLA DR-	ebi-a-GCST90002045	1635
MFI	Myeloid cell	Red.780.60.MDSC.trait15	CD45 on CD33- HLA DR+	ebi-a-GCST90002046	1635
MFI	Myeloid cell	Red.780.60.MDSC.trait16	CD45 on Gr MDSC	ebi-a-GCST90002047	1244
MFI	Myeloid cell	Red.780.60.MDSC.trait3	CD45 on CD66b++ myelod cell	ebi-a-GCST90002048	1465
MFI	Myeloid cell	Red.780.60.MDSC.trait4	CD45 on Mo MDSC	ebi-a-GCST90002049	1570
MFI	Myeloid cell	Red.780.60.MDSC.trait5	CD45 on CD33dim HLA DR-	ebi-a-GCST90002050	1559
MFI	Myeloid cell	Red.780.60.MDSC.trait7	CD45 on basophil	ebi-a-GCST90002051	1556
MFI	Myeloid cell	Red.780.60.MDSC.trait8	CD45 on Im MDSC	ebi-a-GCST90002052	1555
MFI	Myeloid cell	Red.780.60.MDSC.trait9	CD45 on CD33br HLA DR+	ebi-a-GCST90002053	1580
MFI	Maturation stages of T cell	Red.780.60.MT.trait2	CD8 on CM CD8br	ebi-a-GCST90002054	2910
MFI	Maturation stages of T cell	Red.780.60.MT.trait3	CD8 on naive CD8br	ebi-a-GCST90002055	2910
MFI	Maturation stages of T cell	Red.780.60.MT.trait4	CD8 on EM CD8br	ebi-a-GCST90002056	2912
MFI	Maturation stages of T cell	Red.780.60.MT.trait5	CD8 on TD CD8br	ebi-a-GCST90002057	2911
MFI	TBNK	Red.780.60.TBNK.trait1	CD8 on CD8br	ebi-a-GCST90002058	3113
MFI	TBNK	Red.780.60.TBNK.trait2	CD8 on NKT	ebi-a-GCST90002059	3103
MFI	TBNK	Red.780.60.TBNK.trait3	CD8 on HLA DR+ CD8br	ebi-a-GCST90002060	3060
MFI	Treg	Red.780.60.Treg.trait15	CD4 on CD39+ CD4+	ebi-a-GCST90002061	2920
MFI	Treg	Red.780.60.Treg.trait16	CD4 on CD28+ CD4+	ebi-a-GCST90002062	2920
MFI	Treg	Red.780.60.Treg.trait2	CD4 on CD4 Treg	ebi-a-GCST90002063	2920
MFI	Treg	Red.780.60.Treg.trait3	CD4 on resting Treg	ebi-a-GCST90002064	2919
MFI	Treg	Red.780.60.Treg.trait4	CD4 on CD39+ resting Treg	ebi-a-GCST90002065	2650
MFI	Treg	Red.780.60.Treg.trait5	CD4 on activated Treg	ebi-a-GCST90002066	2920
MFI	Treg	Red.780.60.Treg.trait6	CD4 on CD39+ activated Treg	ebi-a-GCST90002067	2920
MFI	Treg	Red.780.60.Treg.trait7	CD4 on secreting Treg	ebi-a-GCST90002068	2920
MFI	Treg	Red.780.60.Treg.trait8	CD4 on CD39+ secreting Treg	ebi-a-GCST90002069	2920
MFI	Treg	Red.780.60.Treg.trait9	CD4 on activated & secreting Treg	ebi-a-GCST90002070	2920
Morphological parameter	cDC	SSC.cDC.trait2	SSC-A on myeloid DC	ebi-a-GCST90002071	2872
Morphological parameter	cDC	SSC.cDC.trait3	SSC-A on plasmacytoid DC	ebi-a-GCST90002072	2872
Morphological parameter	cDC	SSC.cDC.trait4	SSC-A on monocyte	ebi-a-GCST90002073	2850
Morphological parameter	TBNK	SSC.TBNK.trait1	SSC-A on CD14+ monocyte	ebi-a-GCST90002074	3112
Morphological parameter	TBNK	SSC.TBNK.trait10	SSC-A on B cell	ebi-a-GCST90002075	3112
Morphological parameter	TBNK	SSC.TBNK.trait11	SSC-A on NK	ebi-a-GCST90002076	3113
Morphological parameter	TBNK	SSC.TBNK.trait12	SSC-A on HLA DR+ NK	ebi-a-GCST90002077	2971
Morphological parameter	TBNK	SSC.TBNK.trait13	SSC-A on granulocyte	ebi-a-GCST90002078	3112
Morphological parameter	TBNK	SSC.TBNK.trait2	SSC-A on lymphocyte	ebi-a-GCST90002079	3113
Morphological parameter	TBNK	SSC.TBNK.trait3	SSC-A on T cell	ebi-a-GCST90002080	3113
Morphological parameter	TBNK	SSC.TBNK.trait4	SSC-A on CD4+	ebi-a-GCST90002081	3113
Morphological parameter	TBNK	SSC.TBNK.trait5	SSC-A on CD8br	ebi-a-GCST90002082	3113
Morphological parameter	TBNK	SSC.TBNK.trait6	SSC-A on HLA DR+ T cell	ebi-a-GCST90002083	3060
Morphological parameter	TBNK	SSC.TBNK.trait7	SSC-A on NKT	ebi-a-GCST90002084	3113
Morphological parameter	TBNK	SSC.TBNK.trait8	SSC-A on HLA DR+ CD4+	ebi-a-GCST90002085	3060
Morphological parameter	TBNK	SSC.TBNK.trait9	SSC-A on HLA DR+ CD8br	ebi-a-GCST90002086	3060
MFI	cDC	Violet.450.50.cDC.trait1	CD11c on myeloid DC	ebi-a-GCST90002087	2872
MFI	cDC	Violet.450.50.cDC.trait2	CD11c on CD62L+ myeloid DC	ebi-a-GCST90002088	2872
MFI	cDC	Violet.450.50.cDC.trait3	CD11c on monocyte	ebi-a-GCST90002089	2850
MFI	cDC	Violet.450.50.cDC.trait4	CD11c on granulocyte	ebi-a-GCST90002090	2850
MFI	Myeloid cell	Violet.450.50.MDSC.trait1	CD11b on CD14+ monocyte	ebi-a-GCST90002091	1635
MFI	Myeloid cell	Violet.450.50.MDSC.trait13	CD11b on Gr MDSC	ebi-a-GCST90002092	1244
MFI	Myeloid cell	Violet.450.50.MDSC.trait2	CD11b on CD66b++ myeloid cell	ebi-a-GCST90002093	1465
MFI	Myeloid cell	Violet.450.50.MDSC.trait3	CD11b on Mo MDSC	ebi-a-GCST90002094	1570
MFI	Myeloid cell	Violet.450.50.MDSC.trait4	CD11b on CD33dim HLA DR-	ebi-a-GCST90002095	1559
MFI	Myeloid cell	Violet.450.50.MDSC.trait6	CD11b on basophil	ebi-a-GCST90002096	1556
MFI	Myeloid cell	Violet.450.50.MDSC.trait9	CD11b on CD33br HLA DR+ CD14dim	ebi-a-GCST90002097	1578
MFI	Maturation stages of T cell	Violet.450.50.MT.trait1	CD45RA on naive CD4+	ebi-a-GCST90002098	2910
MFI	Maturation stages of T cell	Violet.450.50.MT.trait2	CD4RA on TD CD4+	ebi-a-GCST90002099	2903
MFI	Maturation stages of T cell	Violet.450.50.MT.trait3	CD45RA on naive CD8br	ebi-a-GCST90002100	2910
MFI	Maturation stages of T cell	Violet.450.50.MT.trait4	CD45RA on TD CD8br	ebi-a-GCST90002101	2911
MFI	Treg	Violet.450.50.Treg.trait2	CD45RA on resting Treg	ebi-a-GCST90002102	2919
MFI	Treg	Violet.450.50.Treg.trait3	CD45RA on CD39+ resting Treg	ebi-a-GCST90002103	2650
MFI	cDC	Violet.510.50.cDC.trait2	HLA DR on myeloid DC	ebi-a-GCST90002104	2872
MFI	cDC	Violet.510.50.cDC.trait3	HLA DR on plasmacytoid DC	ebi-a-GCST90002105	2872
MFI	cDC	Violet.510.50.cDC.trait4	HLA DR on DC	ebi-a-GCST90002106	2871
MFI	Myeloid cell	Violet.510.50.MDSC.trait1	HLA DR on HSC	ebi-a-GCST90002107	1634
MFI	Myeloid cell	Violet.510.50.MDSC.trait3	HLA DR on CD33br HLA DR+ CD14-	ebi-a-GCST90002108	1579
MFI	Myeloid cell	Violet.510.50.MDSC.trait4	HLA DR on CD33br HLA DR+ CD14dim	ebi-a-GCST90002109	1578
MFI	Myeloid cell	Violet.510.50.MDSC.trait5	HLA DR on CD33dim HLA DR+ CD11b+	ebi-a-GCST90002110	1634
MFI	Myeloid cell	Violet.510.50.MDSC.trait6	HLA DR on CD33dim HLA DR+ CD11b-	ebi-a-GCST90002111	1635
MFI	Myeloid cell	Violet.510.50.MDSC.trait7	HLA DR on CD33- HLA DR+	ebi-a-GCST90002112	1635
MFI	TBNK	Violet.510.50.TBNK.trait2	HLA DR on HLA DR+ T cell	ebi-a-GCST90002113	3060
MFI	TBNK	Violet.510.50.TBNK.trait3	HLA DR on HLA DR+ CD4+	ebi-a-GCST90002114	3060
MFI	TBNK	Violet.510.50.TBNK.trait4	HLA DR on HLA DR+ CD8br	ebi-a-GCST90002115	3060
MFI	TBNK	Violet.510.50.TBNK.trait5	HLA DR on B cell	ebi-a-GCST90002116	3060
MFI	TBNK	Violet.510.50.TBNK.trait6	HLA DR on HLA DR+ NK	ebi-a-GCST90002117	2971
MFI	Treg	Violet.510.50.Treg.trait2	CD8 on CD28+ CD45RA- CD8br	ebi-a-GCST90002118	2920
MFI	Treg	Violet.510.50.Treg.trait3	CD8 on CD28+ CD45RA+ CD8br	ebi-a-GCST90002119	2920
MFI	Treg	Violet.510.50.Treg.trait4	CD8 on CD28- CD8br	ebi-a-GCST90002120	2920
MFI	Treg	Violet.510.50.Treg.trait5	CD8 on CD39+ CD8br	ebi-a-GCST90002121	2915
