# Supplementary material for: Peripheral immune cell traits and Parkinson’s disease: A Mendelian randomization study
Source: PLoS One. 2024 Mar 5;19(3):e0299026. doi: 10.1371/journal.pone.0299026 (PMC10914262; doi:10.1371/journal.pone.0299026)
Supplement: S2 Table — (XLSX) [file pone.0299026.s004.xlsx]

## Sheet: Sheet1
S2 Table. Summary of instrumental variables.
id.exposure	Number	SNP	chr.exposure	pos.exposure	pval.exposure	samplesize.exposure	beta.exposure	se.exposure	effect_allele.exposure	other_allele.exposure	eaf.exposure	exposure	mr_keep.exposure	pval_origin.exposure	data_source.exposure	R2	F
ebi-a-GCST90001391	1	rs4691917	4	164344795	6.10394e-07	3658	0.9378	0.1877	G	A	0.9956	|| id:ebi-a-GCST90001391	TRUE	reported	igd	0.00770527	28.3892
ebi-a-GCST90001391	2	rs17405603	5	144608340	2.38298e-08	3658	0.1542	0.02757	T	A	0.284	|| id:ebi-a-GCST90001391	TRUE	reported	igd	0.00967008	35.699
ebi-a-GCST90001391	3	rs73426855	17	77637123	6.07995e-07	3658	-0.174	0.03482	C	T	0.1471	|| id:ebi-a-GCST90001391	TRUE	reported	igd	0.00759695	27.9871
ebi-a-GCST90001392	1	rs1294253	1	233503875	2.1e-07	3656	-0.1382	0.02658	C	T	0.7254	|| id:ebi-a-GCST90001392	TRUE	reported	igd	0.00760894	28.0162
ebi-a-GCST90001392	2	rs733555	2	16464227	2.85299e-07	3656	-0.1396	0.02714	T	G	0.2637	|| id:ebi-a-GCST90001392	TRUE	reported	igd	0.00756773	27.8634
ebi-a-GCST90001392	3	rs140380950	2	105587803	1.567e-08	3656	-0.3568	0.06296	C	T	0.0368	|| id:ebi-a-GCST90001392	TRUE	reported	igd	0.00902493	33.2774
ebi-a-GCST90001392	4	rs76112278	4	15915069	1.09099e-07	3656	-0.4579	0.08605	A	G	0.0194	|| id:ebi-a-GCST90001392	TRUE	reported	igd	0.00797746	29.3841
ebi-a-GCST90001392	5	rs80330977	5	158276610	6.158e-09	3656	-0.2576	0.04422	A	G	0.0814	|| id:ebi-a-GCST90001392	TRUE	reported	igd	0.00992368	36.6246
ebi-a-GCST90001392	6	rs1695681	8	118255950	2.05698e-07	3656	-0.1256	0.02413	A	C	0.5309	|| id:ebi-a-GCST90001392	TRUE	reported	igd	0.00785756	28.9389
ebi-a-GCST90001392	7	rs12939565	17	38038389	3.47496e-07	3656	-0.1364	0.02672	T	A	0.4267	|| id:ebi-a-GCST90001392	TRUE	reported	igd	0.00910256	33.5663
ebi-a-GCST90001393	1	rs78269238	14	65673804	2.34498e-07	3657	-0.2771	0.05349	T	C	0.0582	|| id:ebi-a-GCST90001393	TRUE	reported	igd	0.00841753	31.0272
ebi-a-GCST90001393	2	rs34157595	17	49200947	7.23303e-07	3657	0.1327	0.02673	C	T	0.3154	|| id:ebi-a-GCST90001393	TRUE	reported	igd	0.0076045	28.0074
ebi-a-GCST90001393	3	rs329966	19	53070617	2.90402e-07	3657	-0.1265	0.02461	G	A	0.5425	|| id:ebi-a-GCST90001393	TRUE	reported	igd	0.00794332	29.2653
ebi-a-GCST90001393	4	rs4811007	20	48839604	3.12702e-07	3657	0.1261	0.02461	G	A	0.4837	|| id:ebi-a-GCST90001393	TRUE	reported	igd	0.00794216	29.261
ebi-a-GCST90001393	5	rs78958229	21	39363957	7.21705e-07	3657	0.2934	0.0591	T	C	0.044	|| id:ebi-a-GCST90001393	TRUE	reported	igd	0.00724204	26.6627
ebi-a-GCST90001394	1	rs17056318	5	158285953	5.37403e-07	3656	-0.2225	0.04431	C	T	0.081	|| id:ebi-a-GCST90001394	TRUE	reported	igd	0.00737039	27.1314
ebi-a-GCST90001394	2	rs12197153	6	100821460	5.95895e-07	3656	2.216	0.4431	A	G	0.0007	|| id:ebi-a-GCST90001394	TRUE	reported	igd	0.00687011	25.277
ebi-a-GCST90001394	3	rs75474045	13	72428296	2.08502e-07	3656	0.5528	0.1063	A	G	0.0126	|| id:ebi-a-GCST90001394	TRUE	reported	igd	0.00760378	27.9971
ebi-a-GCST90001394	4	rs12939566	17	38038390	5.30603e-08	3656	-0.1486	0.02725	T	A	0.4148	|| id:ebi-a-GCST90001394	TRUE	reported	igd	0.0107204	39.5968
ebi-a-GCST90001394	5	rs655580	19	53039110	7.70495e-07	3656	0.1183	0.0239	A	G	0.4571	|| id:ebi-a-GCST90001394	TRUE	reported	igd	0.00694593	25.558
ebi-a-GCST90001395	1	rs1512044	3	188624425	2.07e-07	3657	0.202	0.03882	A	G	0.1084	|| id:ebi-a-GCST90001395	TRUE	reported	igd	0.00788737	29.0575
ebi-a-GCST90001395	2	rs113398446	6	161871755	3.91201e-08	3657	0.1793	0.03256	C	A	0.1687	|| id:ebi-a-GCST90001395	TRUE	reported	igd	0.00901703	33.2571
ebi-a-GCST90001395	3	rs77762131	14	96205838	4.101e-09	3657	0.3388	0.05748	C	G	0.045	|| id:ebi-a-GCST90001395	TRUE	reported	igd	0.00986581	36.4188
ebi-a-GCST90001395	4	rs10444793	15	44517689	4.34901e-07	3657	-0.4608	0.09102	A	G	0.018	|| id:ebi-a-GCST90001395	TRUE	reported	igd	0.00750652	27.6439
ebi-a-GCST90001395	5	rs329966	19	53070617	3.62702e-07	3657	0.1246	0.02445	G	A	0.5425	|| id:ebi-a-GCST90001395	TRUE	reported	igd	0.0077065	28.386
ebi-a-GCST90001396	1	rs12874404	13	108993494	3.41602e-07	3656	0.1363	0.02669	G	A	0.3256	|| id:ebi-a-GCST90001396	TRUE	reported	igd	0.00815875	30.0573
ebi-a-GCST90001396	2	rs77762131	14	96205838	2.85299e-08	3656	0.3229	0.05806	C	G	0.045	|| id:ebi-a-GCST90001396	TRUE	reported	igd	0.00896153	33.0415
ebi-a-GCST90001396	3	rs62235484	21	41083050	8.58005e-07	3656	0.4628	0.09388	A	G	0.0175	|| id:ebi-a-GCST90001396	TRUE	reported	igd	0.00736525	27.1123
ebi-a-GCST90001397	1	rs75766272	1	8009985	4.15002e-07	3657	-0.4409	0.08695	T	C	0.0201	|| id:ebi-a-GCST90001397	TRUE	reported	igd	0.00765752	28.2042
ebi-a-GCST90001397	2	rs1679013	9	22206987	9.97103e-07	3657	-0.1252	0.02555	T	C	0.5945	|| id:ebi-a-GCST90001397	TRUE	reported	igd	0.00755756	27.8332
ebi-a-GCST90001397	3	rs73192651	13	50212885	7.31493e-10	3657	0.5551	0.08989	T	C	0.02	|| id:ebi-a-GCST90001397	TRUE	reported	igd	0.0120789	44.6883
ebi-a-GCST90001397	4	rs77762131	14	96205838	1.457e-07	3657	0.3067	0.05822	C	G	0.045	|| id:ebi-a-GCST90001397	TRUE	reported	igd	0.00808488	29.7911
ebi-a-GCST90001398	1	rs4076316	6	167859623	9.72904e-07	3656	-0.1331	0.02714	A	T	0.3005	|| id:ebi-a-GCST90001398	TRUE	reported	igd	0.00744763	27.4179
ebi-a-GCST90001398	2	rs12874404	13	108993494	8.62303e-09	3656	0.1523	0.02639	G	A	0.3256	|| id:ebi-a-GCST90001398	TRUE	reported	igd	0.0101867	37.6051
ebi-a-GCST90001398	3	rs557577736	13	46224092	6.08793e-07	3656	1.924	0.3849	G	A	0.001	|| id:ebi-a-GCST90001398	TRUE	reported	igd	0.00739615	27.2269
ebi-a-GCST90001398	4	rs73192651	13	50212885	2.09402e-08	3656	0.4968	0.08845	T	C	0.02	|| id:ebi-a-GCST90001398	TRUE	reported	igd	0.00967496	35.6977
ebi-a-GCST90001398	5	rs77762131	14	96205838	8.86605e-08	3656	0.3067	0.05723	C	G	0.045	|| id:ebi-a-GCST90001398	TRUE	reported	igd	0.00808488	29.7829
ebi-a-GCST90001398	6	rs8014978	14	94936964	6.71104e-07	3656	-0.123	0.02471	C	T	0.5737	|| id:ebi-a-GCST90001398	TRUE	reported	igd	0.00740015	27.2417
ebi-a-GCST90001398	7	rs6032660	20	44730245	3.65797e-07	3656	-0.1345	0.02641	A	G	0.6359	|| id:ebi-a-GCST90001398	TRUE	reported	igd	0.00837691	30.8678
ebi-a-GCST90001399	1	rs35574803	3	32533246	5.92243e-11	3657	-0.3526	0.05371	C	T	0.0562	|| id:ebi-a-GCST90001399	TRUE	reported	igd	0.013189	48.85
ebi-a-GCST90001399	2	rs2250246	12	6553016	2.12501e-09	3657	0.1466	0.02442	G	A	0.5339	|| id:ebi-a-GCST90001399	TRUE	reported	igd	0.0106964	39.518
ebi-a-GCST90001399	3	rs4810485	20	44747947	7.1978e-50	3657	0.3898	0.02585	G	T	0.6314	|| id:ebi-a-GCST90001399	TRUE	reported	igd	0.0707251	278.174
ebi-a-GCST90001399	4	rs11086984	20	44511627	2.36799e-07	3657	-0.1811	0.03498	T	C	0.1514	|| id:ebi-a-GCST90001399	TRUE	reported	igd	0.00842744	31.0641
ebi-a-GCST90001400	1	rs71615254	4	178658413	7.40406e-07	3657	-0.3043	0.06135	C	A	0.0406	|| id:ebi-a-GCST90001400	TRUE	reported	igd	0.00721373	26.5577
ebi-a-GCST90001400	2	rs150663332	8	2044843	1.28399e-07	3657	-0.2314	0.04374	T	C	0.0839	|| id:ebi-a-GCST90001400	TRUE	reported	igd	0.00823117	30.3346
ebi-a-GCST90001400	3	rs4145212	13	108960188	1.52901e-07	3657	0.1284	0.02442	A	T	0.5405	|| id:ebi-a-GCST90001400	TRUE	reported	igd	0.0081892	30.1786
ebi-a-GCST90001400	4	rs3811215	14	22954777	6.85993e-07	3657	-0.1332	0.02679	T	G	0.3033	|| id:ebi-a-GCST90001400	TRUE	reported	igd	0.00749819	27.6129
ebi-a-GCST90001400	5	rs11653761	17	2716535	7.76998e-07	3657	-0.1212	0.02449	T	G	0.5919	|| id:ebi-a-GCST90001400	TRUE	reported	igd	0.0070966	26.1235
ebi-a-GCST90001400	6	rs62067029	17	38038391	5.11505e-09	3657	-0.1669	0.0285	T	A	0.4148	|| id:ebi-a-GCST90001400	TRUE	reported	igd	0.0135234	50.1056
ebi-a-GCST90001401	1	rs35574803	3	32533246	2.01999e-07	3656	-0.2808	0.05393	C	T	0.0562	|| id:ebi-a-GCST90001401	TRUE	reported	igd	0.00836451	30.8217
ebi-a-GCST90001401	2	rs112432445	9	4162626	5.767e-07	3656	0.2796	0.05583	A	G	0.0528	|| id:ebi-a-GCST90001401	TRUE	reported	igd	0.00781952	28.7977
ebi-a-GCST90001401	3	rs2250246	12	6553016	3.12903e-08	3656	0.1359	0.02451	G	A	0.5341	|| id:ebi-a-GCST90001401	TRUE	reported	igd	0.00919145	33.8971
ebi-a-GCST90001401	4	rs4239702	20	44749251	1.6421e-27	3656	0.2841	0.02593	C	T	0.6002	|| id:ebi-a-GCST90001401	TRUE	reported	igd	0.0387357	147.244
ebi-a-GCST90001401	5	rs9615714	22	48376963	6.94592e-07	3656	-0.1733	0.03486	G	A	0.1421	|| id:ebi-a-GCST90001401	TRUE	reported	igd	0.00732247	26.9537
ebi-a-GCST90001402	1	rs17405603	5	144608340	4.40301e-07	3657	-0.1414	0.02795	T	A	0.2841	|| id:ebi-a-GCST90001402	TRUE	reported	igd	0.00813303	29.97
ebi-a-GCST90001402	2	rs11068290	12	110228055	7.305e-07	3657	-0.407	0.08203	T	C	0.0231	|| id:ebi-a-GCST90001402	TRUE	reported	igd	0.0074762	27.5313
ebi-a-GCST90001402	3	rs73426855	17	77637123	5.427e-07	3657	0.1769	0.03524	C	T	0.1471	|| id:ebi-a-GCST90001402	TRUE	reported	igd	0.00785229	28.9273
ebi-a-GCST90001403	1	rs11777835	8	144986103	6.82606e-07	3656	-0.1238	0.02489	C	T	0.5715	|| id:ebi-a-GCST90001403	TRUE	reported	igd	0.00750651	27.6363
ebi-a-GCST90001403	2	rs192544457	13	42337460	7.87209e-07	3656	0.7964	0.161	A	G	0.006	|| id:ebi-a-GCST90001403	TRUE	reported	igd	0.00756537	27.8546
ebi-a-GCST90001403	3	rs9520836	13	108957063	7.42694e-08	3656	0.1323	0.02454	G	A	0.5044	|| id:ebi-a-GCST90001403	TRUE	reported	igd	0.00875097	32.2583
ebi-a-GCST90001403	4	rs11653761	17	2716535	2.65497e-07	3656	-0.1273	0.02469	T	G	0.592	|| id:ebi-a-GCST90001403	TRUE	reported	igd	0.00782832	28.8304
ebi-a-GCST90001403	5	rs77741094	21	42362418	9.03192e-07	3656	-0.5466	0.1111	G	C	0.0126	|| id:ebi-a-GCST90001403	TRUE	reported	igd	0.00743418	27.3679
ebi-a-GCST90001404	1	rs2792563	1	213100225	3.14702e-07	3658	-0.1287	0.02511	A	G	0.5671	|| id:ebi-a-GCST90001404	TRUE	reported	igd	0.00813269	29.9769
ebi-a-GCST90001404	2	rs138542577	8	16074805	3.708e-08	3658	0.3534	0.06406	C	G	0.0376	|| id:ebi-a-GCST90001404	TRUE	reported	igd	0.00903871	33.3469
ebi-a-GCST90001404	3	rs12412378	10	130483163	3.77798e-07	3658	-0.1669	0.0328	A	C	0.1607	|| id:ebi-a-GCST90001404	TRUE	reported	igd	0.00751408	27.6795
ebi-a-GCST90001404	4	rs55728331	11	117526440	7.60694e-07	3658	1.708	0.3449	A	G	0.0015	|| id:ebi-a-GCST90001404	TRUE	reported	igd	0.00873866	32.2302
ebi-a-GCST90001404	5	rs12709039	16	59861376	4.57499e-07	3658	-0.1407	0.02784	A	C	0.7365	|| id:ebi-a-GCST90001404	TRUE	reported	igd	0.00768372	28.3092
ebi-a-GCST90001404	6	rs11089305	22	19729361	6.51793e-07	3658	0.1338	0.02685	G	A	0.2881	|| id:ebi-a-GCST90001404	TRUE	reported	igd	0.00734352	27.0465
ebi-a-GCST90001405	1	rs12412378	10	130483163	7.18704e-07	3657	-0.16	0.03222	A	C	0.1608	|| id:ebi-a-GCST90001405	TRUE	reported	igd	0.0069091	25.4284
ebi-a-GCST90001406	1	rs75766272	1	8009985	6.601e-08	3657	-0.468	0.08646	T	C	0.0201	|| id:ebi-a-GCST90001406	TRUE	reported	igd	0.00862779	31.809
ebi-a-GCST90001406	2	rs4658141	1	89814066	1.73201e-07	3657	-0.1354	0.02587	C	T	0.3805	|| id:ebi-a-GCST90001406	TRUE	reported	igd	0.00864298	31.8655
ebi-a-GCST90001406	3	rs7412746	1	150860471	6.03295e-08	3657	-0.138	0.02542	T	C	0.5153	|| id:ebi-a-GCST90001406	TRUE	reported	igd	0.00951308	35.1043
ebi-a-GCST90001406	4	rs72635970	2	73868977	5.44703e-09	3657	0.3572	0.06109	G	T	0.0444	|| id:ebi-a-GCST90001406	TRUE	reported	igd	0.0108271	40.0062
ebi-a-GCST90001406	5	rs72844588	2	138420154	4.671e-07	3657	0.2178	0.04314	A	G	0.0913	|| id:ebi-a-GCST90001406	TRUE	reported	igd	0.00787113	28.9972
ebi-a-GCST90001406	6	rs77312528	4	36385921	7.26993e-07	3657	-0.6233	0.1256	G	T	0.0107	|| id:ebi-a-GCST90001406	TRUE	reported	igd	0.008225	30.3117
ebi-a-GCST90001406	7	rs895377	5	58050530	2.13e-07	3657	-0.1351	0.02599	A	G	0.3683	|| id:ebi-a-GCST90001406	TRUE	reported	igd	0.00849285	31.3072
ebi-a-GCST90001406	8	rs115405874	5	119742816	8.60994e-07	3657	0.9926	0.2014	G	A	0.0037	|| id:ebi-a-GCST90001406	TRUE	reported	igd	0.00726391	26.7439
ebi-a-GCST90001406	9	rs9492229	6	129409652	2.74998e-07	3657	0.3141	0.06101	C	T	0.9556	|| id:ebi-a-GCST90001406	TRUE	reported	igd	0.00837192	30.8577
ebi-a-GCST90001406	10	rs116844769	14	65713895	2.26199e-08	3657	0.2839	0.05066	A	G	0.0662	|| id:ebi-a-GCST90001406	TRUE	reported	igd	0.00996489	36.7883
ebi-a-GCST90001407	1	rs12874404	13	108993494	9.13903e-11	3656	0.173	0.02661	G	A	0.3256	|| id:ebi-a-GCST90001407	TRUE	reported	igd	0.0131439	48.6675
ebi-a-GCST90001407	2	rs144295598	22	45164171	4.46303e-07	3656	0.6102	0.1207	A	G	0.0103	|| id:ebi-a-GCST90001407	TRUE	reported	igd	0.00759128	27.9507
ebi-a-GCST90001408	1	rs4658141	1	89814066	1.28499e-07	3657	0.1371	0.0259	C	T	0.3805	|| id:ebi-a-GCST90001408	TRUE	reported	igd	0.00886137	32.6779
ebi-a-GCST90001408	2	rs7412746	1	150860471	2.74802e-07	3657	0.1312	0.02547	T	C	0.5153	|| id:ebi-a-GCST90001408	TRUE	reported	igd	0.00859866	31.7007
ebi-a-GCST90001408	3	rs75766272	1	8009985	9.55103e-08	3657	0.463	0.0866	T	C	0.0201	|| id:ebi-a-GCST90001408	TRUE	reported	igd	0.00844442	31.1272
ebi-a-GCST90001408	4	rs72844588	2	138420154	8.50492e-07	3657	-0.2131	0.04321	A	G	0.0913	|| id:ebi-a-GCST90001408	TRUE	reported	igd	0.00753509	27.7498
ebi-a-GCST90001408	5	rs72635970	2	73868977	3.01301e-08	3657	-0.3399	0.06121	G	T	0.0444	|| id:ebi-a-GCST90001408	TRUE	reported	igd	0.00980373	36.1874
ebi-a-GCST90001408	6	rs115405874	5	119742816	5.36896e-07	3657	-1.013	0.2016	G	A	0.0037	|| id:ebi-a-GCST90001408	TRUE	reported	igd	0.00756555	27.8629
ebi-a-GCST90001408	7	rs895377	5	58050530	4.65297e-07	3657	0.1314	0.02603	A	G	0.3683	|| id:ebi-a-GCST90001408	TRUE	reported	igd	0.00803403	29.6022
ebi-a-GCST90001408	8	rs9492229	6	129409652	8.684e-07	3657	-0.3012	0.06111	C	T	0.9556	|| id:ebi-a-GCST90001408	TRUE	reported	igd	0.00769837	28.3559
ebi-a-GCST90001408	9	rs9584780	13	98901269	5.199e-07	3657	-0.388	0.07717	C	T	0.0257	|| id:ebi-a-GCST90001408	TRUE	reported	igd	0.0075391	27.7647
ebi-a-GCST90001408	10	rs116844769	14	65713895	1.41599e-07	3657	-0.2677	0.05076	A	G	0.0662	|| id:ebi-a-GCST90001408	TRUE	reported	igd	0.0088601	32.6732
ebi-a-GCST90001409	1	rs17056318	5	158285953	2.36499e-07	3656	-0.2366	0.0457	C	T	0.081	|| id:ebi-a-GCST90001409	TRUE	reported	igd	0.00833412	30.7088
ebi-a-GCST90001409	2	rs2395904	8	130617819	1.74e-07	3656	-0.1445	0.02761	G	T	0.2657	|| id:ebi-a-GCST90001409	TRUE	reported	igd	0.00814762	30.016
ebi-a-GCST90001409	3	rs283340	8	70193536	4.59505e-07	3656	0.1251	0.02477	C	T	0.5621	|| id:ebi-a-GCST90001409	TRUE	reported	igd	0.0077043	28.3701
ebi-a-GCST90001409	4	rs12799241	11	119980729	9.06797e-07	3656	0.138	0.02805	A	G	0.2619	|| id:ebi-a-GCST90001409	TRUE	reported	igd	0.00736273	27.103
ebi-a-GCST90001409	5	rs62067029	17	38038391	2.34601e-08	3656	-0.1605	0.02868	T	A	0.4148	|| id:ebi-a-GCST90001409	TRUE	reported	igd	0.0125061	46.2762
ebi-a-GCST90001410	1	rs2792563	1	213100225	1.494e-08	3657	-0.1407	0.02479	A	G	0.567	|| id:ebi-a-GCST90001410	TRUE	reported	igd	0.00972051	35.8772
ebi-a-GCST90001410	2	rs12636371	3	125894785	9.60993e-07	3657	0.1185	0.02414	A	G	0.4619	|| id:ebi-a-GCST90001410	TRUE	reported	igd	0.00698036	25.6925
ebi-a-GCST90001410	3	rs148377259	7	106306631	2.037e-07	3657	-0.3437	0.06603	C	T	0.034	|| id:ebi-a-GCST90001410	TRUE	reported	igd	0.0077597	28.5835
ebi-a-GCST90001410	4	rs138542577	8	16074805	3.63898e-07	3657	0.3227	0.06331	C	G	0.0376	|| id:ebi-a-GCST90001410	TRUE	reported	igd	0.00753653	27.7552
ebi-a-GCST90001410	5	rs478251	11	127827727	6.44496e-07	3657	0.1745	0.03499	C	A	0.1333	|| id:ebi-a-GCST90001410	TRUE	reported	igd	0.0070359	25.8984
ebi-a-GCST90001411	1	rs75766272	1	8009985	1.99402e-07	3657	-0.4552	0.08737	T	C	0.0201	|| id:ebi-a-GCST90001411	TRUE	reported	igd	0.0081623	30.0787
ebi-a-GCST90001411	2	rs7988851	13	51367583	4.79204e-07	3657	-0.1353	0.02683	T	C	0.3266	|| id:ebi-a-GCST90001411	TRUE	reported	igd	0.00805221	29.6697
ebi-a-GCST90001411	3	rs76477280	13	50147180	1.07999e-07	3657	0.4747	0.08918	G	A	0.0206	|| id:ebi-a-GCST90001411	TRUE	reported	igd	0.00909276	33.539
ebi-a-GCST90001412	1	rs183466766	13	108710731	2.14299e-07	3656	0.3121	0.06005	A	G	0.0402	|| id:ebi-a-GCST90001412	TRUE	reported	igd	0.00751665	27.6739
ebi-a-GCST90001412	2	rs139981802	13	108488351	5.22998e-07	3656	0.3005	0.05978	C	T	0.0418	|| id:ebi-a-GCST90001412	TRUE	reported	igd	0.00723355	26.624
ebi-a-GCST90001412	3	rs12874404	13	108993494	5.61824e-14	3656	0.1963	0.02601	G	A	0.3256	|| id:ebi-a-GCST90001412	TRUE	reported	igd	0.0169228	62.9004
ebi-a-GCST90001412	4	rs73192651	13	50212885	4.05005e-07	3656	0.4428	0.08724	T	C	0.02	|| id:ebi-a-GCST90001412	TRUE	reported	igd	0.00768602	28.3022
ebi-a-GCST90001412	5	rs77762131	14	96205838	3.22404e-07	3656	0.291	0.05685	C	G	0.045	|| id:ebi-a-GCST90001412	TRUE	reported	igd	0.00727833	26.79
ebi-a-GCST90001412	6	rs11653761	17	2716535	2.83302e-07	3656	-0.125	0.02429	T	G	0.592	|| id:ebi-a-GCST90001412	TRUE	reported	igd	0.007548	27.7902
ebi-a-GCST90001413	1	rs7966251	12	103731395	1.43199e-07	3657	0.1908	0.03619	A	G	0.1349	|| id:ebi-a-GCST90001413	TRUE	reported	igd	0.00849699	31.3226
ebi-a-GCST90001413	2	rs6073000	20	41777449	8.163e-07	3657	-0.3098	0.06272	C	T	0.959	|| id:ebi-a-GCST90001413	TRUE	reported	igd	0.00754736	27.7954
ebi-a-GCST90001414	1	rs496760	15	54695686	5.69102e-07	3656	0.1331	0.02656	A	G	0.6422	|| id:ebi-a-GCST90001414	TRUE	reported	igd	0.00814136	29.9927
ebi-a-GCST90001414	2	rs451367	19	16412842	8.51805e-07	3656	-0.146	0.0296	C	T	0.7674	|| id:ebi-a-GCST90001414	TRUE	reported	igd	0.00760969	28.019
ebi-a-GCST90001415	1	rs75766272	1	8009985	3.86002e-08	3657	0.483	0.08768	T	C	0.0201	|| id:ebi-a-GCST90001415	TRUE	reported	igd	0.00918972	33.8999
ebi-a-GCST90001415	2	rs116844769	14	65713895	7.29693e-08	3657	-0.2773	0.0514	A	G	0.0662	|| id:ebi-a-GCST90001415	TRUE	reported	igd	0.00950696	35.0815
ebi-a-GCST90001416	1	rs9354413	6	67039330	4.42099e-07	3656	0.138	0.02729	C	T	0.2964	|| id:ebi-a-GCST90001416	TRUE	reported	igd	0.00794314	29.2566
ebi-a-GCST90001416	2	rs117190494	8	75563339	3.642e-07	3656	0.4148	0.08139	A	G	0.022	|| id:ebi-a-GCST90001416	TRUE	reported	igd	0.00740404	27.2562
ebi-a-GCST90001416	3	rs62067029	17	38038391	2.61198e-08	3656	-0.1593	0.02856	T	A	0.4148	|| id:ebi-a-GCST90001416	TRUE	reported	igd	0.0123198	45.5782
ebi-a-GCST90001417	1	rs7412746	1	150860471	3.41099e-07	3657	-0.1301	0.02547	T	C	0.5153	|| id:ebi-a-GCST90001417	TRUE	reported	igd	0.00845508	31.1668
ebi-a-GCST90001417	2	rs75766272	1	8009985	2.04899e-08	3657	-0.4865	0.08656	T	C	0.0201	|| id:ebi-a-GCST90001417	TRUE	reported	igd	0.00932338	34.3977
ebi-a-GCST90001417	3	rs45608038	2	73679013	1.71002e-08	3657	0.3527	0.0624	G	A	0.0421	|| id:ebi-a-GCST90001417	TRUE	reported	igd	0.0100333	37.0433
ebi-a-GCST90001417	4	rs35698683	4	11590243	8.17504e-07	3657	-0.293	0.05931	G	A	0.0447	|| id:ebi-a-GCST90001417	TRUE	reported	igd	0.00733183	26.9958
ebi-a-GCST90001417	5	rs76477280	13	50147180	3.02803e-08	3657	0.4892	0.08811	G	A	0.0206	|| id:ebi-a-GCST90001417	TRUE	reported	igd	0.00965673	35.6395
ebi-a-GCST90001418	1	rs4076316	6	167859623	2.83798e-07	3656	-0.1404	0.02729	A	T	0.3005	|| id:ebi-a-GCST90001418	TRUE	reported	igd	0.00828698	30.5337
ebi-a-GCST90001418	2	rs10762541	10	53790461	6.08695e-07	3656	0.1488	0.02978	T	C	0.772	|| id:ebi-a-GCST90001418	TRUE	reported	igd	0.0077945	28.7048
ebi-a-GCST90001418	3	rs12874404	13	108993494	2.04202e-10	3656	0.1691	0.02653	G	A	0.3256	|| id:ebi-a-GCST90001418	TRUE	reported	igd	0.012558	46.4704
ebi-a-GCST90001418	4	rs73192651	13	50212885	7.38193e-07	3656	0.4411	0.08893	T	C	0.02	|| id:ebi-a-GCST90001418	TRUE	reported	igd	0.00762711	28.0837
ebi-a-GCST90001419	4	rs143838648	10	38359515	8.56091e-07	3658	1.716	0.3481	C	T	0.0014	CD20- B cell %B cell || id:ebi-a-GCST90001419	TRUE	reported	igd	0.00823349	30.3516
ebi-a-GCST90001419	5	rs189677017	16	74141996	5.32697e-07	3658	-0.5638	0.1122	A	T	0.0118	CD20- B cell %B cell || id:ebi-a-GCST90001419	TRUE	reported	igd	0.00741322	27.3052
ebi-a-GCST90001419	6	rs9952891	18	46277054	5.79202e-07	3658	1.016	0.2029	G	C	0.004	CD20- B cell %B cell || id:ebi-a-GCST90001419	TRUE	reported	igd	0.00822502	30.32
ebi-a-GCST90001420	1	rs115156019	1	168227395	6.33199e-07	3656	-0.6197	0.1242	T	C	0.0081	|| id:ebi-a-GCST90001420	TRUE	reported	igd	0.00617086	22.6883
ebi-a-GCST90001420	2	rs66491584	3	20980398	7.43293e-07	3656	-0.1466	0.02957	A	G	0.1991	|| id:ebi-a-GCST90001420	TRUE	reported	igd	0.00685405	25.2176
ebi-a-GCST90001420	3	rs478251	11	127827727	8.85503e-07	3656	0.1689	0.03431	C	A	0.1332	|| id:ebi-a-GCST90001420	TRUE	reported	igd	0.00658738	24.2299
ebi-a-GCST90001421	1	rs57641238	2	75536553	1.47999e-07	3657	-0.1546	0.02937	C	G	0.2252	|| id:ebi-a-GCST90001421	TRUE	reported	igd	0.00834079	30.742
ebi-a-GCST90001421	2	rs7773849	6	128553518	8.31209e-08	3657	1.508	0.2808	G	A	0.0018	|| id:ebi-a-GCST90001421	TRUE	reported	igd	0.00817189	30.1144
ebi-a-GCST90001421	3	rs9273241	6	32614025	3.17001e-07	3657	0.177	0.03455	T	C	0.5975	|| id:ebi-a-GCST90001421	TRUE	reported	igd	0.0150689	55.9193
ebi-a-GCST90001422	1	rs2339996	5	173070505	3.11602e-07	3659	-0.1471	0.0287	A	G	0.7803	|| id:ebi-a-GCST90001422	TRUE	reported	igd	0.00741903	27.3342
ebi-a-GCST90001422	2	rs72492305	6	32509333	4.18803e-07	3659	0.2125	0.04192	T	C	0.6663	|| id:ebi-a-GCST90001422	TRUE	reported	igd	0.0200805	74.9391
ebi-a-GCST90001422	3	rs117308259	14	31993501	2.48199e-08	3659	-0.8348	0.1494	C	T	0.0066	|| id:ebi-a-GCST90001422	TRUE	reported	igd	0.00913825	33.7268
ebi-a-GCST90001423	1	rs2339996	5	173070505	6.60496e-07	3658	-0.1438	0.02887	A	G	0.7802	|| id:ebi-a-GCST90001423	TRUE	reported	igd	0.00709221	26.1143
ebi-a-GCST90001423	2	rs72492305	6	32509333	4.25402e-07	3658	0.2112	0.04169	T	C	0.6662	|| id:ebi-a-GCST90001423	TRUE	reported	igd	0.0198385	73.9975
ebi-a-GCST90001423	3	rs61906277	11	123384801	3.99098e-07	3658	0.1435	0.02825	G	A	0.2347	|| id:ebi-a-GCST90001423	TRUE	reported	igd	0.00739739	27.2464
ebi-a-GCST90001423	4	rs16955339	17	52971060	7.67397e-07	3658	0.3095	0.06249	T	G	0.0377	|| id:ebi-a-GCST90001423	TRUE	reported	igd	0.00695029	25.5881
ebi-a-GCST90001424	1	rs16837671	2	206655953	7.43207e-07	3657	-0.2827	0.05702	G	T	0.0494	|| id:ebi-a-GCST90001424	TRUE	reported	igd	0.00750596	27.6418
ebi-a-GCST90001424	2	rs4361609	6	31240635	6.78297e-07	3657	-0.2101	0.04223	C	G	0.1131	|| id:ebi-a-GCST90001424	TRUE	reported	igd	0.00885563	32.6565
ebi-a-GCST90001424	3	rs12874404	13	108993494	3.43084e-13	3657	0.1898	0.02599	G	A	0.3257	|| id:ebi-a-GCST90001424	TRUE	reported	igd	0.0158232	58.7635
ebi-a-GCST90001424	4	rs11657531	17	2731370	5.52497e-10	3657	-0.1468	0.0236	T	C	0.4882	|| id:ebi-a-GCST90001424	TRUE	reported	igd	0.0107691	39.7896
ebi-a-GCST90001424	5	rs12939565	17	38038389	2.45499e-07	3657	-0.142	0.02747	T	A	0.4267	|| id:ebi-a-GCST90001424	TRUE	reported	igd	0.00986532	36.417
ebi-a-GCST90001425	1	rs187459109	6	40333488	8.31706e-07	3656	-1.987	0.4026	A	G	0.0008	|| id:ebi-a-GCST90001425	TRUE	reported	igd	0.00631202	23.2106
ebi-a-GCST90001425	2	rs4785074	16	59885737	1.91898e-07	3656	-0.1289	0.02471	T	C	0.635	|| id:ebi-a-GCST90001425	TRUE	reported	igd	0.00770198	28.3615
ebi-a-GCST90001426	1	rs10922490	1	89286072	8.15793e-07	3656	0.516	0.1044	C	T	0.0164	|| id:ebi-a-GCST90001426	TRUE	reported	igd	0.00858997	31.6597
ebi-a-GCST90001426	2	rs11687597	2	136926146	4.86004e-08	3656	0.1644	0.03007	G	A	0.2069	|| id:ebi-a-GCST90001426	TRUE	reported	igd	0.00886997	32.7009
ebi-a-GCST90001426	3	rs7595246	2	238554657	2.509e-07	3656	0.1571	0.03041	C	T	0.1893	|| id:ebi-a-GCST90001426	TRUE	reported	igd	0.00757518	27.891
ebi-a-GCST90001426	4	rs7840395	8	144984956	8.25296e-09	3656	-0.1408	0.02438	G	A	0.5715	|| id:ebi-a-GCST90001426	TRUE	reported	igd	0.00970962	35.8268
ebi-a-GCST90001426	5	rs12298227	12	54786414	6.51193e-07	3656	-0.2055	0.04122	C	T	0.1013	|| id:ebi-a-GCST90001426	TRUE	reported	igd	0.00768914	28.3138
ebi-a-GCST90001426	6	rs9520836	13	108957063	1.05201e-07	3656	0.1281	0.02404	G	A	0.5044	|| id:ebi-a-GCST90001426	TRUE	reported	igd	0.00820417	30.226
ebi-a-GCST90001426	7	rs11653761	17	2716535	1.93201e-07	3656	-0.1257	0.02411	T	G	0.592	|| id:ebi-a-GCST90001426	TRUE	reported	igd	0.00763277	28.1047
ebi-a-GCST90001427	1	rs61790670	1	84127219	1.83802e-07	3656	0.1517	0.02904	A	C	0.23	|| id:ebi-a-GCST90001427	TRUE	reported	igd	0.00815117	30.0291
ebi-a-GCST90001427	2	rs6723786	2	238550072	2.84302e-07	3656	0.1403	0.02729	G	A	0.2924	|| id:ebi-a-GCST90001427	TRUE	reported	igd	0.00814536	30.0076
ebi-a-GCST90001427	3	rs11777835	8	144986103	6.83392e-07	3656	-0.1246	0.02505	C	T	0.5715	|| id:ebi-a-GCST90001427	TRUE	reported	igd	0.00760384	27.9973
ebi-a-GCST90001427	4	rs190799514	8	55620993	3.59104e-07	3656	0.391	0.07669	C	T	0.0272	|| id:ebi-a-GCST90001427	TRUE	reported	igd	0.00809051	29.8039
ebi-a-GCST90001427	5	rs12874404	13	108993494	1.378e-07	3656	0.1408	0.02668	G	A	0.3256	|| id:ebi-a-GCST90001427	TRUE	reported	igd	0.00870637	32.0925
ebi-a-GCST90001428	1	rs9424499	1	233050029	2.81002e-07	3657	-0.5857	0.1138	C	G	0.0109	|| id:ebi-a-GCST90001428	TRUE	reported	igd	0.00739686	27.237
ebi-a-GCST90001428	2	rs75273600	6	125594743	3.46497e-07	3657	0.6398	0.1253	A	G	0.0093	|| id:ebi-a-GCST90001428	TRUE	reported	igd	0.00754299	27.7792
ebi-a-GCST90001428	3	rs80216562	11	128322602	3.31002e-07	3657	-0.3698	0.07231	A	G	0.029	|| id:ebi-a-GCST90001428	TRUE	reported	igd	0.0077016	28.3678
ebi-a-GCST90001429	1	rs11682311	2	16464977	9.105e-07	3656	-0.1278	0.02599	C	T	0.3243	|| id:ebi-a-GCST90001429	TRUE	reported	igd	0.00715801	26.344
ebi-a-GCST90001429	2	rs140380950	2	105587803	2.067e-08	3656	-0.3597	0.06402	C	T	0.0368	|| id:ebi-a-GCST90001429	TRUE	reported	igd	0.00917223	33.8256
ebi-a-GCST90001429	3	rs80330977	5	158276610	2.46598e-07	3656	-0.2327	0.04501	A	G	0.0814	|| id:ebi-a-GCST90001429	TRUE	reported	igd	0.00809792	29.8314
ebi-a-GCST90001429	4	rs1695681	8	118255950	7.75908e-07	3656	-0.1213	0.02451	A	C	0.5309	|| id:ebi-a-GCST90001429	TRUE	reported	igd	0.00732875	26.977
ebi-a-GCST90001429	5	rs2216762	16	84759446	8.88403e-07	3656	-0.1525	0.03097	C	T	0.8141	|| id:ebi-a-GCST90001429	TRUE	reported	igd	0.00703926	25.9038
ebi-a-GCST90001430	1	rs143109147	1	40387371	4.27701e-07	3656	2.959	0.5843	C	T	0.0004	|| id:ebi-a-GCST90001430	TRUE	reported	igd	0.00700174	25.7648
ebi-a-GCST90001430	2	rs7840067	8	130582787	3.95704e-07	3656	-0.1537	0.03026	C	T	0.1978	|| id:ebi-a-GCST90001430	TRUE	reported	igd	0.00749699	27.6009
ebi-a-GCST90001430	3	rs12874404	13	108993494	1.89601e-07	3656	0.1366	0.02617	G	A	0.3256	|| id:ebi-a-GCST90001430	TRUE	reported	igd	0.00819471	30.1909
ebi-a-GCST90001430	4	rs16974449	16	84754964	4.77903e-07	3656	0.1233	0.02445	A	C	0.4851	|| id:ebi-a-GCST90001430	TRUE	reported	igd	0.00759469	27.9634
ebi-a-GCST90001430	5	rs60521331	17	8639905	6.26095e-07	3656	0.1214	0.02433	A	G	0.5022	|| id:ebi-a-GCST90001430	TRUE	reported	igd	0.00736884	27.1256
ebi-a-GCST90001430	6	rs11657531	17	2731370	8.83894e-07	3656	-0.1167	0.0237	T	C	0.4884	|| id:ebi-a-GCST90001430	TRUE	reported	igd	0.00680578	25.0387
ebi-a-GCST90001430	7	rs655580	19	53039110	2.18902e-07	3656	0.1258	0.02423	A	G	0.4571	|| id:ebi-a-GCST90001430	TRUE	reported	igd	0.00785457	28.9278
ebi-a-GCST90001431	1	rs12874404	13	108993494	1.385e-10	3656	0.1714	0.02663	G	A	0.3256	|| id:ebi-a-GCST90001431	TRUE	reported	igd	0.0129019	47.7597
ebi-a-GCST90001431	2	rs77762131	14	96205838	1.24701e-09	3656	0.3532	0.058	C	G	0.045	|| id:ebi-a-GCST90001431	TRUE	reported	igd	0.0107223	39.6039
ebi-a-GCST90001431	3	rs62235484	21	41083050	7.13608e-07	3656	0.4662	0.09386	A	G	0.0175	|| id:ebi-a-GCST90001431	TRUE	reported	igd	0.00747386	27.5151
ebi-a-GCST90001432	1	rs12829274	12	129349167	7.30601e-07	3656	-0.2536	0.0511	G	A	0.0618	|| id:ebi-a-GCST90001432	TRUE	reported	igd	0.00745783	27.4557
ebi-a-GCST90001432	2	rs73192651	13	50212885	6.53597e-10	3656	0.5455	0.08807	T	C	0.02	|| id:ebi-a-GCST90001432	TRUE	reported	igd	0.0116648	43.1261
ebi-a-GCST90001432	3	rs12874404	13	108993494	4.02346e-12	3656	0.1827	0.02625	G	A	0.3256	|| id:ebi-a-GCST90001432	TRUE	reported	igd	0.0146592	54.3615
ebi-a-GCST90001432	4	rs77762131	14	96205838	8.74903e-09	3656	0.3287	0.05701	C	G	0.045	|| id:ebi-a-GCST90001432	TRUE	reported	igd	0.00928636	34.2504
ebi-a-GCST90001432	5	rs11657759	17	2715961	1.16099e-07	3656	-0.1271	0.02394	C	A	0.4903	|| id:ebi-a-GCST90001432	TRUE	reported	igd	0.00807417	29.7432
ebi-a-GCST90001432	6	rs6032660	20	44730245	7.19797e-09	3656	-0.1525	0.02629	A	G	0.6359	|| id:ebi-a-GCST90001432	TRUE	reported	igd	0.0107691	39.7787
ebi-a-GCST90001433	1	rs2789568	1	217179038	3.32897e-07	3656	-0.2462	0.04816	C	T	0.0706	|| id:ebi-a-GCST90001433	TRUE	reported	igd	0.00795451	29.2988
ebi-a-GCST90001433	2	rs35574803	3	32533246	1.83101e-08	3656	-0.3044	0.05397	C	T	0.0562	|| id:ebi-a-GCST90001433	TRUE	reported	igd	0.00982959	36.2739
ebi-a-GCST90001433	3	rs2250246	12	6553016	7.13296e-08	3656	0.1325	0.02454	G	A	0.5341	|| id:ebi-a-GCST90001433	TRUE	reported	igd	0.0087373	32.2075
ebi-a-GCST90001433	4	rs4810485	20	44747947	4.97966e-33	3656	0.317	0.02622	G	T	0.6313	|| id:ebi-a-GCST90001433	TRUE	reported	igd	0.0467797	179.322
ebi-a-GCST90001434	1	rs7595246	2	238554657	8.91908e-08	3656	0.1684	0.03143	C	T	0.1893	|| id:ebi-a-GCST90001434	TRUE	reported	igd	0.00870412	32.0841
ebi-a-GCST90001434	2	rs1519526	2	136967396	1.341e-07	3656	0.1674	0.03168	C	T	0.1957	|| id:ebi-a-GCST90001434	TRUE	reported	igd	0.00882165	32.5212
ebi-a-GCST90001434	3	rs7840395	8	144984956	1.21099e-08	3656	-0.1437	0.02516	G	A	0.5715	|| id:ebi-a-GCST90001434	TRUE	reported	igd	0.0101137	37.3331
ebi-a-GCST90001434	4	rs12426629	12	54797571	4.52397e-07	3656	-0.2182	0.04316	G	C	0.0989	|| id:ebi-a-GCST90001434	TRUE	reported	igd	0.00848611	31.2736
ebi-a-GCST90001434	5	rs9520836	13	108957063	2.91199e-10	3656	0.1567	0.02479	G	A	0.5044	|| id:ebi-a-GCST90001434	TRUE	reported	igd	0.0122765	45.4159
ebi-a-GCST90001434	6	rs11653761	17	2716535	2.298e-09	3656	-0.1491	0.02489	T	G	0.592	|| id:ebi-a-GCST90001434	TRUE	reported	igd	0.0107391	39.6666
ebi-a-GCST90001435	1	rs12412378	10	130483163	9.03795e-08	3657	-0.1755	0.03276	A	C	0.1608	|| id:ebi-a-GCST90001435	TRUE	reported	igd	0.00831258	30.6371
ebi-a-GCST90001435	2	rs4785074	16	59885737	4.61998e-08	3657	-0.1403	0.02562	T	C	0.6349	|| id:ebi-a-GCST90001435	TRUE	reported	igd	0.00912562	33.6613
ebi-a-GCST90001436	1	rs74505387	6	101891742	3.08496e-07	3656	-0.2033	0.03964	C	T	0.1057	|| id:ebi-a-GCST90001436	TRUE	reported	igd	0.00781381	28.7765
ebi-a-GCST90001436	2	rs12874404	13	108993494	3.31284e-17	3656	0.2221	0.0262	G	A	0.3256	|| id:ebi-a-GCST90001436	TRUE	reported	igd	0.0216635	80.9113
ebi-a-GCST90001436	3	rs73192651	13	50212885	5.43801e-07	3656	0.442	0.08807	T	C	0.02	|| id:ebi-a-GCST90001436	TRUE	reported	igd	0.00765827	28.1993
ebi-a-GCST90001436	4	rs77762131	14	96205838	1.13201e-07	3656	0.3049	0.05737	C	G	0.045	|| id:ebi-a-GCST90001436	TRUE	reported	igd	0.00799026	29.4316
ebi-a-GCST90001436	5	rs139196765	15	24733764	7.49307e-07	3656	1.237	0.2495	G	A	0.0025	|| id:ebi-a-GCST90001436	TRUE	reported	igd	0.00763172	28.1008
ebi-a-GCST90001436	6	rs11653761	17	2716535	3.17497e-08	3656	-0.1359	0.02451	T	G	0.592	|| id:ebi-a-GCST90001436	TRUE	reported	igd	0.00892176	32.8936
ebi-a-GCST90001437	1	rs17056318	5	158285953	8.38591e-07	3656	-0.2266	0.04592	C	T	0.081	|| id:ebi-a-GCST90001437	TRUE	reported	igd	0.00764452	28.1483
ebi-a-GCST90001437	2	rs2395904	8	130617819	6.15106e-08	3656	-0.1504	0.02772	G	T	0.2657	|| id:ebi-a-GCST90001437	TRUE	reported	igd	0.00882655	32.5394
ebi-a-GCST90001437	3	rs533239981	8	75515052	2.50098e-07	3656	0.3348	0.06479	C	G	0.0387	|| id:ebi-a-GCST90001437	TRUE	reported	igd	0.00834009	30.731
ebi-a-GCST90001438	1	rs77848220	1	61251434	9.04191e-07	3656	0.405	0.08232	T	C	0.0219	|| id:ebi-a-GCST90001438	TRUE	reported	igd	0.00702696	25.8582
ebi-a-GCST90001438	2	rs7840395	8	144984956	1.85498e-07	3656	-0.1267	0.02425	G	A	0.5715	|| id:ebi-a-GCST90001438	TRUE	reported	igd	0.00786231	28.9566
ebi-a-GCST90001438	3	rs192544457	13	42337460	5.91698e-08	3656	0.8492	0.1563	A	G	0.006	|| id:ebi-a-GCST90001438	TRUE	reported	igd	0.00860177	31.7036
ebi-a-GCST90001439	1	rs183466766	13	108710731	8.89693e-07	3656	0.2998	0.06089	A	G	0.0402	|| id:ebi-a-GCST90001439	TRUE	reported	igd	0.00693586	25.5206
ebi-a-GCST90001439	2	rs12874404	13	108993494	1.09295e-18	3656	0.2335	0.02632	G	A	0.3256	|| id:ebi-a-GCST90001439	TRUE	reported	igd	0.0239445	89.6396
ebi-a-GCST90001439	3	rs73192651	13	50212885	6.07393e-08	3656	0.4819	0.08877	T	C	0.02	|| id:ebi-a-GCST90001439	TRUE	reported	igd	0.00910332	33.5691
ebi-a-GCST90001439	4	rs77762131	14	96205838	8.52491e-08	3656	0.3082	0.05742	C	G	0.045	|| id:ebi-a-GCST90001439	TRUE	reported	igd	0.00816415	30.0774
ebi-a-GCST90001439	5	rs11657118	17	2714118	3.70101e-09	3656	-0.1428	0.02416	C	T	0.475	|| id:ebi-a-GCST90001439	TRUE	reported	igd	0.0101704	37.5446
ebi-a-GCST90001441	1	rs4361609	6	31240635	3.57298e-07	3656	-0.2163	0.04242	C	G	0.1131	|| id:ebi-a-GCST90001441	TRUE	reported	igd	0.00938599	34.6214
ebi-a-GCST90001441	2	rs34910780	7	77469688	7.03105e-07	3656	-0.282	0.05676	T	A	0.048	|| id:ebi-a-GCST90001441	TRUE	reported	igd	0.00726786	26.7512
ebi-a-GCST90001441	3	rs12542190	8	130594761	2.72402e-07	3656	-0.1572	0.03051	C	A	0.1943	|| id:ebi-a-GCST90001441	TRUE	reported	igd	0.00773715	28.492
ebi-a-GCST90001441	4	rs533239981	8	75515052	8.19502e-08	3656	0.3428	0.06378	C	G	0.0387	|| id:ebi-a-GCST90001441	TRUE	reported	igd	0.00874342	32.2303
ebi-a-GCST90001441	5	rs6131010	20	44724305	6.64003e-07	3656	-0.1285	0.0258	G	A	0.6172	|| id:ebi-a-GCST90001441	TRUE	reported	igd	0.00780251	28.7346
ebi-a-GCST90001442	1	rs75766272	1	8009985	5.73099e-07	3656	-0.4263	0.08511	T	C	0.0201	|| id:ebi-a-GCST90001442	TRUE	reported	igd	0.00715877	26.3468
ebi-a-GCST90001442	2	rs12829274	12	129349167	1.24099e-07	3656	-0.2708	0.05111	G	A	0.0618	|| id:ebi-a-GCST90001442	TRUE	reported	igd	0.00850376	31.3393
ebi-a-GCST90001442	3	rs12874404	13	108993494	8.08537e-16	3656	0.2114	0.02614	G	A	0.3256	|| id:ebi-a-GCST90001442	TRUE	reported	igd	0.0196265	73.1508
ebi-a-GCST90001442	4	rs73192651	13	50212885	8.74601e-09	3656	0.5056	0.08768	T	C	0.02	|| id:ebi-a-GCST90001442	TRUE	reported	igd	0.0100207	36.9864
ebi-a-GCST90001442	5	rs77762131	14	96205838	8.06102e-08	3656	0.3074	0.05717	C	G	0.045	|| id:ebi-a-GCST90001442	TRUE	reported	igd	0.00812182	29.9202
ebi-a-GCST90001442	6	rs11657759	17	2715961	1.80701e-08	3656	-0.1352	0.02397	C	A	0.4903	|| id:ebi-a-GCST90001442	TRUE	reported	igd	0.00913608	33.691
ebi-a-GCST90001443	1	rs9273241	6	32614025	1.60801e-07	3657	0.179	0.0341	T	C	0.5975	|| id:ebi-a-GCST90001443	TRUE	reported	igd	0.0154113	57.2101
ebi-a-GCST90001443	2	rs7773849	6	128553518	5.81099e-08	3657	1.534	0.2821	G	A	0.0018	|| id:ebi-a-GCST90001443	TRUE	reported	igd	0.00845611	31.1707
ebi-a-GCST90001444	1	rs2339996	5	173070505	3.12299e-07	3658	-0.1476	0.02879	A	G	0.7802	|| id:ebi-a-GCST90001444	TRUE	reported	igd	0.00747199	27.5233
ebi-a-GCST90001444	2	rs34666228	11	123385425	8.46292e-08	3658	0.1512	0.02817	T	G	0.2346	|| id:ebi-a-GCST90001444	TRUE	reported	igd	0.00821013	30.2647
ebi-a-GCST90001444	3	rs117308259	14	31993501	4.02096e-07	3658	-0.7613	0.1499	C	T	0.0066	|| id:ebi-a-GCST90001444	TRUE	reported	igd	0.00759993	27.9981
ebi-a-GCST90001444	4	rs16955339	17	52971060	8.46292e-07	3658	0.3075	0.06234	T	G	0.0377	|| id:ebi-a-GCST90001444	TRUE	reported	igd	0.00686076	25.2562
ebi-a-GCST90001445	1	rs17405603	5	144608340	3.47296e-07	3657	-0.1414	0.02769	T	A	0.2841	|| id:ebi-a-GCST90001445	TRUE	reported	igd	0.00813303	29.97
ebi-a-GCST90001445	2	rs2450220	8	119323401	1.60801e-07	3657	0.1668	0.03177	T	C	0.816	|| id:ebi-a-GCST90001445	TRUE	reported	igd	0.00835468	30.7936
ebi-a-GCST90001446	1	rs114551034	2	66709035	4.08404e-07	3656	-0.2926	0.05767	A	G	0.0509	|| id:ebi-a-GCST90001446	TRUE	reported	igd	0.00827196	30.4779
ebi-a-GCST90001446	2	rs56741207	4	134733663	7.03704e-07	3656	-1.445	0.2907	G	C	0.0018	|| id:ebi-a-GCST90001446	TRUE	reported	igd	0.00750336	27.6246
ebi-a-GCST90001446	3	rs4697617	4	25771115	3.38602e-07	3656	0.1401	0.02742	A	G	0.7103	|| id:ebi-a-GCST90001446	TRUE	reported	igd	0.00807786	29.7569
ebi-a-GCST90001446	4	rs62521107	8	118851954	8.90902e-07	3656	-0.2685	0.05455	T	C	0.058	|| id:ebi-a-GCST90001446	TRUE	reported	igd	0.00787766	29.0135
ebi-a-GCST90001446	5	rs421516	17	63135589	8.60399e-07	3656	-0.3138	0.06366	A	C	0.9583	|| id:ebi-a-GCST90001446	TRUE	reported	igd	0.00786998	28.985
ebi-a-GCST90001446	6	rs77741094	21	42362418	3.13899e-08	3656	-0.627	0.1131	G	C	0.0126	|| id:ebi-a-GCST90001446	TRUE	reported	igd	0.00978202	36.0966
ebi-a-GCST90001447	1	rs140380950	2	105587803	9.31001e-08	3657	-0.3401	0.06356	C	T	0.0368	|| id:ebi-a-GCST90001447	TRUE	reported	igd	0.00819988	30.2184
ebi-a-GCST90001447	2	rs13196511	6	44643196	6.72094e-07	3657	-0.2113	0.04244	A	G	0.0913	|| id:ebi-a-GCST90001447	TRUE	reported	igd	0.00740833	27.2795
ebi-a-GCST90001447	3	rs4903967	14	81485149	5.77697e-07	3657	-0.1368	0.02733	A	G	0.6906	|| id:ebi-a-GCST90001447	TRUE	reported	igd	0.0079974	29.4662
ebi-a-GCST90001447	4	rs79487320	14	43717096	8.87708e-07	3657	-0.6854	0.1392	G	C	0.0074	|| id:ebi-a-GCST90001447	TRUE	reported	igd	0.00690119	25.3991
ebi-a-GCST90001448	1	rs2404849	1	224272792	2.98003e-07	3020	0.1562	0.03041	G	T	0.7464	|| id:ebi-a-GCST90001448	TRUE	reported	igd	0.00923662	28.136
ebi-a-GCST90001449	1	rs191730825	1	46613239	7.006e-08	3043	0.4346	0.08042	G	A	0.0292	|| id:ebi-a-GCST90001449	TRUE	reported	igd	0.0107083	32.9165
ebi-a-GCST90001449	2	rs74610143	3	172744541	3.36597e-07	3043	0.6366	0.1245	T	C	0.0125	|| id:ebi-a-GCST90001449	TRUE	reported	igd	0.0100048	30.7322
ebi-a-GCST90001449	3	rs57566659	12	42973243	4.66702e-07	3043	0.3158	0.06253	C	G	0.0462	|| id:ebi-a-GCST90001449	TRUE	reported	igd	0.00878928	26.9652
ebi-a-GCST90001449	4	rs76968110	14	31160823	6.82402e-07	3043	-0.4763	0.0957	A	G	0.0189	|| id:ebi-a-GCST90001449	TRUE	reported	igd	0.0084133	25.8019
ebi-a-GCST90001449	5	rs8065103	17	45062476	8.10793e-07	3043	0.1465	0.02963	G	A	0.7212	|| id:ebi-a-GCST90001449	TRUE	reported	igd	0.00863085	26.4749
ebi-a-GCST90001450	1	rs4656708	1	169701466	1.21801e-08	3019	-0.3696	0.0647	C	A	0.0459	|| id:ebi-a-GCST90001450	TRUE	reported	igd	0.0119647	36.5345
ebi-a-GCST90001450	2	rs4987369	1	169662742	3.6116e-15	3019	0.2378	0.03006	T	G	0.2774	|| id:ebi-a-GCST90001450	TRUE	reported	igd	0.0226703	69.983
ebi-a-GCST90001450	3	rs11935230	4	136447876	3.498e-07	3019	0.1842	0.03607	C	G	0.1686	|| id:ebi-a-GCST90001450	TRUE	reported	igd	0.00951211	28.9736
ebi-a-GCST90001450	4	rs11249570	5	177033794	7.66302e-09	3019	-0.1525	0.02632	A	G	0.4581	|| id:ebi-a-GCST90001450	TRUE	reported	igd	0.0115465	35.2426
ebi-a-GCST90001450	5	rs530377	9	135337621	6.12506e-07	3019	0.1627	0.03256	C	T	0.2211	|| id:ebi-a-GCST90001450	TRUE	reported	igd	0.0091175	27.7606
ebi-a-GCST90001450	6	rs143153359	9	76145588	4.11898e-07	3019	2.05	0.4039	T	C	0.0013	|| id:ebi-a-GCST90001450	TRUE	reported	igd	0.0109123	33.2856
ebi-a-GCST90001451	1	rs4987360	1	169664867	4.36918e-29	3042	0.3359	0.02969	G	A	0.2763	|| id:ebi-a-GCST90001451	TRUE	reported	igd	0.0451221	143.653
ebi-a-GCST90001451	2	rs4656708	1	169701466	3.93496e-07	3042	-0.3294	0.06481	C	A	0.0457	|| id:ebi-a-GCST90001451	TRUE	reported	igd	0.00946408	29.0457
ebi-a-GCST90001451	3	rs9859349	3	31661754	4.89204e-08	3042	0.227	0.04151	A	G	0.1205	|| id:ebi-a-GCST90001451	TRUE	reported	igd	0.0109221	33.5697
ebi-a-GCST90001451	4	rs1816932	4	56771414	7.76694e-07	3042	0.1467	0.02962	A	G	0.2855	|| id:ebi-a-GCST90001451	TRUE	reported	igd	0.00878008	26.9279
ebi-a-GCST90001451	5	rs17624563	5	110456263	5.01695e-07	3042	-0.2904	0.05766	G	C	0.0569	|| id:ebi-a-GCST90001451	TRUE	reported	igd	0.00905093	27.7661
ebi-a-GCST90001451	6	rs11249570	5	177033794	6.29506e-07	3042	-0.1315	0.02634	A	G	0.4578	|| id:ebi-a-GCST90001451	TRUE	reported	igd	0.00858454	26.323
ebi-a-GCST90001451	7	rs530377	9	135337621	7.28199e-07	3042	0.1614	0.03252	C	T	0.2206	|| id:ebi-a-GCST90001451	TRUE	reported	igd	0.00895783	27.478
ebi-a-GCST90001451	8	rs7139370	13	109976273	4.96295e-08	3042	0.2947	0.0539	T	C	0.0676	|| id:ebi-a-GCST90001451	TRUE	reported	igd	0.0109481	33.6507
ebi-a-GCST90001451	9	rs45487297	14	30153119	3.74498e-08	3042	0.6623	0.1201	A	T	0.0135	|| id:ebi-a-GCST90001451	TRUE	reported	igd	0.0116834	35.9375
ebi-a-GCST90001451	10	rs7150584	14	58316355	9.95497e-07	3042	-0.1787	0.03646	T	C	0.1624	|| id:ebi-a-GCST90001451	TRUE	reported	igd	0.00868764	26.6419
ebi-a-GCST90001451	11	rs9807014	17	76108637	2.34498e-07	3042	-0.2057	0.0397	T	C	0.1333	|| id:ebi-a-GCST90001451	TRUE	reported	igd	0.00977682	30.015
ebi-a-GCST90001452	1	rs2404849	1	224272792	3.597e-07	3017	0.1532	0.03003	G	T	0.7463	|| id:ebi-a-GCST90001452	TRUE	reported	igd	0.00888754	27.0362
ebi-a-GCST90001452	2	rs55971447	1	161515326	4.94698e-09	3017	-0.1809	0.03084	T	C	0.231	|| id:ebi-a-GCST90001452	TRUE	reported	igd	0.0116264	35.466
ebi-a-GCST90001452	3	rs113800324	12	69766606	1.68298e-07	3017	0.3099	0.05911	T	C	0.05	|| id:ebi-a-GCST90001452	TRUE	reported	igd	0.00912361	27.761
ebi-a-GCST90001453	1	rs114693598	1	161500712	4.68296e-07	3040	-0.195	0.03862	T	G	0.1418	|| id:ebi-a-GCST90001453	TRUE	reported	igd	0.00925473	28.3785
ebi-a-GCST90001453	2	rs73073066	7	23486970	3.42997e-07	3040	0.4544	0.08893	T	C	0.0229	|| id:ebi-a-GCST90001453	TRUE	reported	igd	0.0092402	28.3335
ebi-a-GCST90001453	3	rs1800973	12	69744014	2.10999e-07	3040	0.25	0.04806	A	C	0.0831	|| id:ebi-a-GCST90001453	TRUE	reported	igd	0.0095243	29.2131
ebi-a-GCST90001453	4	rs4468691	17	45064678	9.12998e-07	3040	0.1484	0.03016	G	A	0.7286	|| id:ebi-a-GCST90001453	TRUE	reported	igd	0.00870957	26.6922
ebi-a-GCST90001454	1	rs938447	12	108746427	6.93905e-07	3018	0.1364	0.02743	C	T	0.6473	|| id:ebi-a-GCST90001454	TRUE	reported	igd	0.00849513	25.8408
ebi-a-GCST90001454	2	rs117545845	22	25622885	5.04696e-07	3018	0.1995	0.03962	T	C	0.1209	|| id:ebi-a-GCST90001454	TRUE	reported	igd	0.0084602	25.7337
ebi-a-GCST90001455	1	rs5761319	22	26322953	6.65503e-07	3041	0.1333	0.02676	T	A	0.479	|| id:ebi-a-GCST90001455	TRUE	reported	igd	0.00886877	27.1934
ebi-a-GCST90001456	1	rs2587473	10	72515785	4.46601e-07	3019	-0.1584	0.03131	T	C	0.2433	|| id:ebi-a-GCST90001456	TRUE	reported	igd	0.0092386	28.1328
ebi-a-GCST90001457	1	rs6808893	3	188133439	8.47208e-09	3042	-0.1582	0.02739	T	C	0.5717	|| id:ebi-a-GCST90001457	TRUE	reported	igd	0.0122563	37.7215
ebi-a-GCST90001457	2	rs74610143	3	172744541	1.26101e-07	3042	0.6697	0.1264	T	C	0.0125	|| id:ebi-a-GCST90001457	TRUE	reported	igd	0.0110723	34.0366
ebi-a-GCST90001457	3	rs35237330	4	182768743	3.82402e-07	3042	-0.2309	0.04538	A	G	0.0971	|| id:ebi-a-GCST90001457	TRUE	reported	igd	0.00934839	28.6873
ebi-a-GCST90001458	1	rs115805162	1	161410253	2.75296e-12	3387	-0.2265	0.03229	T	C	0.2083	|| id:ebi-a-GCST90001458	TRUE	reported	igd	0.0169206	58.2621
ebi-a-GCST90001458	2	rs71632979	1	161526397	2.29087e-112	3387	0.6546	0.02797	G	A	0.2449	|| id:ebi-a-GCST90001458	TRUE	reported	igd	0.15848	637.485
ebi-a-GCST90001458	3	rs147678401	1	161035780	3.69199e-07	3387	0.319	0.06262	A	G	0.0437	|| id:ebi-a-GCST90001458	TRUE	reported	igd	0.00850525	29.0372
ebi-a-GCST90001458	4	rs569911	1	160798209	5.432e-09	3387	0.1529	0.02614	C	T	0.4349	|| id:ebi-a-GCST90001458	TRUE	reported	igd	0.011491	39.3494
ebi-a-GCST90001459	1	rs143140559	1	160972255	5.78496e-07	3410	0.6438	0.1286	T	C	0.0094	|| id:ebi-a-GCST90001459	TRUE	reported	igd	0.00771895	26.5108
ebi-a-GCST90001459	2	rs71639910	1	161937774	9.21998e-07	3410	0.2526	0.05138	A	G	0.0688	|| id:ebi-a-GCST90001459	TRUE	reported	igd	0.00817576	28.0927
ebi-a-GCST90001459	3	rs71632979	1	161526397	8.46058e-99	3410	0.6258	0.0287	G	A	0.2447	|| id:ebi-a-GCST90001459	TRUE	reported	igd	0.144762	576.856
ebi-a-GCST90001459	4	rs74341264	1	161561151	7.62255e-11	3410	-0.2585	0.0396	A	G	0.1218	|| id:ebi-a-GCST90001459	TRUE	reported	igd	0.0142953	49.4248
ebi-a-GCST90001459	5	rs62272723	3	151963160	7.26708e-07	3410	0.2972	0.05987	T	G	0.0501	|| id:ebi-a-GCST90001459	TRUE	reported	igd	0.00840704	28.8941
ebi-a-GCST90001459	6	rs876036	7	50307710	9.42193e-08	3410	0.1584	0.02961	C	T	0.2645	|| id:ebi-a-GCST90001459	TRUE	reported	igd	0.00976222	33.5976
ebi-a-GCST90001459	7	rs34547718	8	130647985	9.67297e-07	3410	-0.1378	0.02808	G	T	0.2875	|| id:ebi-a-GCST90001459	TRUE	reported	igd	0.00777949	26.7204
ebi-a-GCST90001460	1	rs12616455	2	85696551	5.57301e-07	3374	0.1321	0.02633	A	G	0.7121	|| id:ebi-a-GCST90001460	TRUE	reported	igd	0.00715514	24.301
ebi-a-GCST90001460	2	rs2164210	2	136580287	2.11787e-13	3374	0.1937	0.02628	C	T	0.3244	|| id:ebi-a-GCST90001460	TRUE	reported	igd	0.016446	56.3831
ebi-a-GCST90001460	3	rs62354582	5	36514924	1.245e-07	3374	0.5481	0.1034	T	C	0.0133	|| id:ebi-a-GCST90001460	TRUE	reported	igd	0.00788472	26.7986
ebi-a-GCST90001460	4	rs876039	7	50308811	9.51481e-13	3374	-0.1971	0.02752	C	G	0.2619	|| id:ebi-a-GCST90001460	TRUE	reported	igd	0.0150194	51.4178
ebi-a-GCST90001460	5	rs16944211	17	10991039	2.80899e-07	3374	-1.205	0.2342	T	C	0.0027	|| id:ebi-a-GCST90001460	TRUE	reported	igd	0.00781976	26.5761
ebi-a-GCST90001461	1	rs191217950	1	160940671	1.276e-07	3374	0.6722	0.127	A	G	0.0096	|| id:ebi-a-GCST90001461	TRUE	reported	igd	0.00859229	29.2243
ebi-a-GCST90001461	2	rs55971447	1	161515326	1.19812e-89	3374	0.5889	0.02846	T	C	0.2358	|| id:ebi-a-GCST90001461	TRUE	reported	igd	0.124987	481.656
ebi-a-GCST90001461	3	rs75072970	1	161058351	9.7389e-10	3374	0.3483	0.05681	C	T	0.0532	|| id:ebi-a-GCST90001461	TRUE	reported	igd	0.012221	41.7191
ebi-a-GCST90001461	4	rs62504404	8	38806068	5.47797e-07	3374	0.125	0.02491	A	G	0.4843	|| id:ebi-a-GCST90001461	TRUE	reported	igd	0.0078048	26.5248
ebi-a-GCST90001462	1	rs74341264	1	161561151	1.18195e-20	3387	-0.3652	0.03894	A	G	0.1219	|| id:ebi-a-GCST90001462	TRUE	reported	igd	0.0285522	99.4898
ebi-a-GCST90001462	2	rs143140559	1	160972255	8.28209e-09	3387	0.7418	0.1284	T	C	0.0094	|| id:ebi-a-GCST90001462	TRUE	reported	igd	0.0102478	35.0479
ebi-a-GCST90001462	3	rs71632979	1	161526397	1.40281e-150	3387	0.7524	0.02735	G	A	0.2449	|| id:ebi-a-GCST90001462	TRUE	reported	igd	0.209373	896.412
ebi-a-GCST90001462	4	rs147678401	1	161035780	1.82898e-07	3387	0.3283	0.06281	A	G	0.0437	|| id:ebi-a-GCST90001462	TRUE	reported	igd	0.00900839	30.7706
ebi-a-GCST90001462	5	rs71639910	1	161937774	2.04692e-12	3387	0.3586	0.05081	A	G	0.0686	|| id:ebi-a-GCST90001462	TRUE	reported	igd	0.0164328	56.5543
ebi-a-GCST90001463	1	rs143140559	1	160972255	5.14802e-07	3410	0.6557	0.1304	T	C	0.0094	|| id:ebi-a-GCST90001463	TRUE	reported	igd	0.00800694	27.5079
ebi-a-GCST90001463	2	rs74341264	1	161561151	1.43285e-21	3410	-0.3829	0.03987	A	G	0.1218	|| id:ebi-a-GCST90001463	TRUE	reported	igd	0.0313647	110.352
ebi-a-GCST90001463	3	rs143032729	1	160353789	3.971e-08	3410	0.4142	0.07525	G	A	0.0326	|| id:ebi-a-GCST90001463	TRUE	reported	igd	0.0108212	37.282
ebi-a-GCST90001463	4	rs6537835	1	115108914	2.54302e-08	3410	-0.2072	0.03711	A	G	0.8488	|| id:ebi-a-GCST90001463	TRUE	reported	igd	0.0110196	37.9733
ebi-a-GCST90001463	5	rs56199187	1	161520931	2.11349e-144	3410	0.7548	0.02809	T	C	0.2441	|| id:ebi-a-GCST90001463	TRUE	reported	igd	0.210245	907.263
ebi-a-GCST90001463	6	rs62300075	4	43118540	3.32499e-07	3410	0.1381	0.027	C	A	0.3707	|| id:ebi-a-GCST90001463	TRUE	reported	igd	0.00889811	30.597
ebi-a-GCST90001464	1	rs71639910	1	161937774	2.25476e-12	3387	0.3667	0.05205	A	G	0.0686	|| id:ebi-a-GCST90001464	TRUE	reported	igd	0.0171835	59.1832
ebi-a-GCST90001464	2	rs71632979	1	161526397	9.7051e-166	3387	0.8088	0.02785	G	A	0.2449	|| id:ebi-a-GCST90001464	TRUE	reported	igd	0.241939	1080.34
ebi-a-GCST90001464	3	rs74341264	1	161561151	1.25401e-18	3387	-0.355	0.04006	A	G	0.1219	|| id:ebi-a-GCST90001464	TRUE	reported	igd	0.0269795	93.858
ebi-a-GCST90001464	4	rs143140559	1	160972255	1.55299e-08	3387	0.7391	0.1304	T	C	0.0094	|| id:ebi-a-GCST90001464	TRUE	reported	igd	0.0101733	34.7906
ebi-a-GCST90001465	1	rs143140559	1	160972255	2.80098e-07	3410	0.6732	0.1308	T	C	0.0094	|| id:ebi-a-GCST90001465	TRUE	reported	igd	0.00844004	29.0085
ebi-a-GCST90001465	2	rs71639910	1	161937774	4.9023e-12	3410	0.3612	0.0521	A	G	0.0688	|| id:ebi-a-GCST90001465	TRUE	reported	igd	0.0167169	57.9399
ebi-a-GCST90001465	3	rs113995133	1	163485197	2.339e-07	3410	-0.6667	0.1287	A	G	0.0103	|| id:ebi-a-GCST90001465	TRUE	reported	igd	0.00906216	31.1663
ebi-a-GCST90001465	4	rs74341264	1	161561151	3.33887e-18	3410	-0.3508	0.0401	A	G	0.1218	|| id:ebi-a-GCST90001465	TRUE	reported	igd	0.0263263	92.1459
ebi-a-GCST90001465	5	rs139939515	1	163958750	1.30299e-07	3410	-0.6222	0.1176	T	C	0.0123	|| id:ebi-a-GCST90001465	TRUE	reported	igd	0.00940633	32.3612
ebi-a-GCST90001465	6	rs71632979	1	161526397	4.21697e-165	3410	0.8089	0.02792	G	A	0.2447	|| id:ebi-a-GCST90001465	TRUE	reported	igd	0.241865	1087.24
ebi-a-GCST90001466	1	rs13088702	3	121714019	7.45401e-07	3374	0.3946	0.07957	C	T	0.0252	|| id:ebi-a-GCST90001466	TRUE	reported	igd	0.00764998	25.9946
ebi-a-GCST90001466	2	rs2725015	8	4465101	2.16601e-07	3374	-0.1473	0.02834	G	A	0.266	|| id:ebi-a-GCST90001466	TRUE	reported	igd	0.00847253	28.8135
ebi-a-GCST90001466	3	rs61852527	10	90380589	2.84197e-07	3374	-0.2618	0.0509	G	A	0.0649	|| id:ebi-a-GCST90001466	TRUE	reported	igd	0.00831902	28.287
ebi-a-GCST90001467	1	rs3845548	1	161507448	1.98381e-20	3410	-0.2739	0.02938	T	C	0.2345	|| id:ebi-a-GCST90001467	TRUE	reported	igd	0.0269341	94.3321
ebi-a-GCST90001467	2	rs11811863	1	247577856	6.62598e-07	3410	-0.1537	0.03086	T	C	0.2186	|| id:ebi-a-GCST90001467	TRUE	reported	igd	0.00807052	27.7281
ebi-a-GCST90001467	3	rs10170363	2	15272805	9.80189e-07	3410	0.1318	0.02687	T	C	0.2944	|| id:ebi-a-GCST90001467	TRUE	reported	igd	0.00721701	24.7744
ebi-a-GCST90001467	4	rs1915087	3	121838791	3.84601e-07	3410	0.1569	0.03084	C	T	0.2025	|| id:ebi-a-GCST90001467	TRUE	reported	igd	0.00795118	27.3148
ebi-a-GCST90001467	5	rs116872766	8	77883134	7.20195e-07	3410	-0.9025	0.1818	C	G	0.0045	|| id:ebi-a-GCST90001467	TRUE	reported	igd	0.00729757	25.0529
ebi-a-GCST90001467	6	rs139557155	9	77583476	3.92799e-07	3410	0.277	0.05451	G	A	0.0578	|| id:ebi-a-GCST90001467	TRUE	reported	igd	0.00835719	28.7213
ebi-a-GCST90001467	7	rs61852527	10	90380589	5.53694e-08	3410	-0.2768	0.05083	G	A	0.0648	|| id:ebi-a-GCST90001467	TRUE	reported	igd	0.00928628	31.9443
ebi-a-GCST90001468	1	rs74341264	1	161561151	5.48656e-24	3387	-0.4066	0.03995	A	G	0.1219	|| id:ebi-a-GCST90001468	TRUE	reported	igd	0.0353926	124.2
ebi-a-GCST90001468	2	rs71632979	1	161526397	9.84011e-166	3387	0.8094	0.02787	G	A	0.2449	|| id:ebi-a-GCST90001468	TRUE	reported	igd	0.242298	1082.45
ebi-a-GCST90001468	3	rs143140559	1	160972255	3.33903e-10	3387	0.8211	0.1303	T	C	0.0094	|| id:ebi-a-GCST90001468	TRUE	reported	igd	0.0125559	43.0422
ebi-a-GCST90001468	4	rs71639910	1	161937774	1.66303e-14	3387	0.401	0.05202	A	G	0.0686	|| id:ebi-a-GCST90001468	TRUE	reported	igd	0.0205485	71.0158
ebi-a-GCST90001468	5	rs147678401	1	161035780	2.86101e-07	3387	0.3306	0.06429	A	G	0.0437	|| id:ebi-a-GCST90001468	TRUE	reported	igd	0.00913506	31.2072
ebi-a-GCST90001468	6	rs116910026	11	19877912	5.38704e-07	3387	0.2902	0.05778	T	C	0.0512	|| id:ebi-a-GCST90001468	TRUE	reported	igd	0.00818219	27.9252
ebi-a-GCST90001469	1	rs74341264	1	161561151	5.29176e-27	3410	-0.4263	0.03928	A	G	0.1218	|| id:ebi-a-GCST90001469	TRUE	reported	igd	0.0388778	137.855
ebi-a-GCST90001469	2	rs34558449	1	192566347	7.51208e-07	3410	0.2273	0.04585	C	G	0.0846	|| id:ebi-a-GCST90001469	TRUE	reported	igd	0.00800221	27.4915
ebi-a-GCST90001469	3	rs143140559	1	160972255	1.00501e-09	3410	0.7929	0.1294	T	C	0.0094	|| id:ebi-a-GCST90001469	TRUE	reported	igd	0.0117083	40.3745
ebi-a-GCST90001469	4	rs71632979	1	161526397	8.531e-178	3410	0.8232	0.02725	G	A	0.2447	|| id:ebi-a-GCST90001469	TRUE	reported	igd	0.250492	1138.98
ebi-a-GCST90001469	5	rs71639910	1	161937774	5.85868e-16	3410	0.4169	0.05126	A	G	0.0688	|| id:ebi-a-GCST90001469	TRUE	reported	igd	0.0222703	77.6258
ebi-a-GCST90001469	6	rs62300075	4	43118540	2.524e-07	3410	0.1382	0.02676	C	A	0.3707	|| id:ebi-a-GCST90001469	TRUE	reported	igd	0.008911	30.6417
ebi-a-GCST90001469	7	rs5767014	22	48474288	6.94592e-07	3410	-0.1514	0.03046	C	T	0.7776	|| id:ebi-a-GCST90001469	TRUE	reported	igd	0.00792817	27.2351
ebi-a-GCST90001470	1	rs116054627	2	51168498	5.38505e-08	3374	0.3356	0.06158	A	G	0.0413	|| id:ebi-a-GCST90001470	TRUE	reported	igd	0.00891881	30.3449
ebi-a-GCST90001470	2	rs191779135	4	82502357	1.376e-09	3374	-0.2628	0.04325	G	A	0.0865	|| id:ebi-a-GCST90001470	TRUE	reported	igd	0.0109145	37.21
ebi-a-GCST90001470	3	rs6535445	4	84151427	5.62471e-28	3374	-0.2794	0.02525	C	T	0.3435	|| id:ebi-a-GCST90001470	TRUE	reported	igd	0.0352082	123.055
ebi-a-GCST90001470	4	rs1472757	5	6455872	5.45306e-07	3374	-0.1252	0.02495	C	T	0.6057	|| id:ebi-a-GCST90001470	TRUE	reported	igd	0.00748726	25.4375
ebi-a-GCST90001471	1	rs55971447	1	161515326	6.69885e-25	3410	-0.3011	0.02899	T	C	0.2352	|| id:ebi-a-GCST90001471	TRUE	reported	igd	0.0326165	114.905
ebi-a-GCST90001471	2	rs6535445	4	84151427	1.34803e-31	3410	-0.3029	0.02564	C	T	0.344	|| id:ebi-a-GCST90001471	TRUE	reported	igd	0.0414086	147.217
ebi-a-GCST90001471	3	rs191779135	4	82502357	1.721e-09	3410	-0.2664	0.04411	G	A	0.0867	|| id:ebi-a-GCST90001471	TRUE	reported	igd	0.0112391	38.7382
ebi-a-GCST90001472	1	rs147678401	1	161035780	1.09901e-07	3387	0.3417	0.06421	A	G	0.0437	|| id:ebi-a-GCST90001472	TRUE	reported	igd	0.00975878	33.359
ebi-a-GCST90001472	2	rs74341264	1	161561151	3.71535e-29	3387	-0.4509	0.03985	A	G	0.1219	|| id:ebi-a-GCST90001472	TRUE	reported	igd	0.0435249	154.036
ebi-a-GCST90001472	3	rs71639910	1	161937774	3.95913e-16	3387	0.425	0.05195	A	G	0.0686	|| id:ebi-a-GCST90001472	TRUE	reported	igd	0.0230817	79.9777
ebi-a-GCST90001472	4	rs71632979	1	161526397	1e-200	3387	0.9207	0.02691	G	A	0.2449	|| id:ebi-a-GCST90001472	TRUE	reported	igd	0.313516	1545.92
ebi-a-GCST90001472	5	rs77107932	1	162042160	3.13098e-07	3387	-0.4223	0.08238	C	A	0.0279	|| id:ebi-a-GCST90001472	TRUE	reported	igd	0.00967358	33.0649
ebi-a-GCST90001472	6	rs143140559	1	160972255	4.219e-09	3387	0.7645	0.1298	T	C	0.0094	|| id:ebi-a-GCST90001472	TRUE	reported	igd	0.0108846	37.2497
ebi-a-GCST90001472	7	rs139956891	10	127556162	8.74601e-07	3387	0.2686	0.05451	G	A	0.0616	|| id:ebi-a-GCST90001472	TRUE	reported	igd	0.00834086	28.4713
ebi-a-GCST90001473	1	rs147678401	1	161035780	4.97496e-07	3410	0.3215	0.06383	A	G	0.0437	|| id:ebi-a-GCST90001473	TRUE	reported	igd	0.00863908	29.6986
ebi-a-GCST90001473	2	rs71639910	1	161937774	3.15864e-16	3410	0.4245	0.05172	A	G	0.0688	|| id:ebi-a-GCST90001473	TRUE	reported	igd	0.0230896	80.5493
ebi-a-GCST90001473	3	rs113995133	1	163485197	3.53997e-07	3410	-0.6516	0.1277	A	G	0.0103	|| id:ebi-a-GCST90001473	TRUE	reported	igd	0.00865631	29.7583
ebi-a-GCST90001473	4	rs74341264	1	161561151	2.65277e-29	3410	-0.4505	0.03971	A	G	0.1218	|| id:ebi-a-GCST90001473	TRUE	reported	igd	0.043417	154.681
ebi-a-GCST90001473	5	rs71632979	1	161526397	1e-200	3410	0.929	0.0268	G	A	0.2447	|| id:ebi-a-GCST90001473	TRUE	reported	igd	0.319018	1596.54
ebi-a-GCST90001473	6	rs77107932	1	162042160	2.30802e-07	3410	-0.4247	0.08194	C	A	0.028	|| id:ebi-a-GCST90001473	TRUE	reported	igd	0.0098179	33.7912
ebi-a-GCST90001473	7	rs143140559	1	160972255	3.879e-08	3410	0.71	0.1289	T	C	0.0094	|| id:ebi-a-GCST90001473	TRUE	reported	igd	0.009388	32.2975
ebi-a-GCST90001473	8	rs117690664	8	107693714	7.49394e-07	3410	-2.506	0.5056	A	C	0.0007	|| id:ebi-a-GCST90001473	TRUE	reported	igd	0.0087859	30.2077
ebi-a-GCST90001474	1	rs143032729	1	160353789	5.11105e-08	3410	-0.3966	0.07264	G	A	0.0326	|| id:ebi-a-GCST90001474	TRUE	reported	igd	0.00992108	34.1499
ebi-a-GCST90001474	2	rs74341264	1	161561151	1.12001e-10	3410	0.2502	0.03866	A	G	0.1218	|| id:ebi-a-GCST90001474	TRUE	reported	igd	0.013392	46.2594
ebi-a-GCST90001474	3	rs56199187	1	161520931	1.96517e-92	3410	-0.5887	0.02799	T	C	0.2441	|| id:ebi-a-GCST90001474	TRUE	reported	igd	0.127894	499.782
ebi-a-GCST90001474	4	rs7593638	2	111876941	2.52e-07	3410	0.1305	0.02526	C	A	0.4749	|| id:ebi-a-GCST90001474	TRUE	reported	igd	0.00849367	29.1944
ebi-a-GCST90001474	5	rs876036	7	50307710	2.25201e-10	3410	-0.1835	0.02885	C	T	0.2645	|| id:ebi-a-GCST90001474	TRUE	reported	igd	0.0131012	45.2415
ebi-a-GCST90001474	6	rs4752481	10	122700529	6.93107e-07	3410	-0.1258	0.0253	T	G	0.4535	|| id:ebi-a-GCST90001474	TRUE	reported	igd	0.00784438	26.945
ebi-a-GCST90001475	1	rs187260865	2	106940570	8.30902e-08	3595	-0.5052	0.09405	T	C	0.0185	|| id:ebi-a-GCST90001475	TRUE	reported	igd	0.0092687	33.614
ebi-a-GCST90001475	2	rs62395272	6	31394424	3.90598e-10	3595	-0.2295	0.03657	T	C	0.2819	|| id:ebi-a-GCST90001475	TRUE	reported	igd	0.0213243	78.2877
ebi-a-GCST90001475	3	rs9271281	6	32581059	5.37155e-23	3595	-0.3029	0.03046	T	C	0.5808	|| id:ebi-a-GCST90001475	TRUE	reported	igd	0.0446762	168.029
ebi-a-GCST90001475	4	rs9271768	6	32594188	1.68384e-14	3595	-0.2475	0.03213	G	A	0.4356	|| id:ebi-a-GCST90001475	TRUE	reported	igd	0.03012	111.582
ebi-a-GCST90001475	5	rs9296042	6	32736005	5.86138e-11	3595	-0.1923	0.02928	T	C	0.5013	|| id:ebi-a-GCST90001475	TRUE	reported	igd	0.0184895	67.6843
ebi-a-GCST90001475	6	rs9469094	6	32223191	1.35101e-10	3595	0.3326	0.05164	C	G	0.0861	|| id:ebi-a-GCST90001475	TRUE	reported	igd	0.0174091	63.6591
ebi-a-GCST90001475	7	rs116322630	6	15221128	6.63804e-07	3595	0.2678	0.05377	T	C	0.0633	|| id:ebi-a-GCST90001475	TRUE	reported	igd	0.00850463	30.8192
ebi-a-GCST90001475	8	rs7953257	12	112684221	5.34995e-07	3595	-0.1366	0.02719	T	A	0.531	|| id:ebi-a-GCST90001475	TRUE	reported	igd	0.00929392	33.7063
ebi-a-GCST90001476	1	rs9439732	1	19059473	1.62401e-07	3595	-0.1324	0.02523	T	A	0.4732	|| id:ebi-a-GCST90001476	TRUE	reported	igd	0.0087397	31.6786
ebi-a-GCST90001476	2	rs115589615	2	106954936	8.93203e-07	3595	-0.4683	0.09513	T	C	0.0175	|| id:ebi-a-GCST90001476	TRUE	reported	igd	0.00754135	27.302
ebi-a-GCST90001476	3	rs9271768	6	32594188	3.71878e-11	3595	-0.2168	0.03267	G	A	0.4356	|| id:ebi-a-GCST90001476	TRUE	reported	igd	0.0231112	85.0033
ebi-a-GCST90001476	4	rs9270591	6	32561424	7.43875e-18	3595	-0.2715	0.03137	T	C	0.5793	|| id:ebi-a-GCST90001476	TRUE	reported	igd	0.035929	133.904
ebi-a-GCST90001476	5	rs9296042	6	32736005	6.34498e-08	3595	-0.1611	0.02972	T	C	0.5013	|| id:ebi-a-GCST90001476	TRUE	reported	igd	0.0129765	47.2376
ebi-a-GCST90001477	1	rs115589615	2	106954936	5.98494e-07	3579	-0.4684	0.09367	T	C	0.0176	|| id:ebi-a-GCST90001477	TRUE	reported	igd	0.00758691	27.3458
ebi-a-GCST90001477	2	rs138955284	3	154844527	4.02504e-07	3579	-0.9382	0.1848	T	G	0.0047	|| id:ebi-a-GCST90001477	TRUE	reported	igd	0.00823517	29.7018
ebi-a-GCST90001477	3	rs9272459	6	32605578	2.66397e-08	3579	-0.1649	0.02958	A	G	0.5423	|| id:ebi-a-GCST90001477	TRUE	reported	igd	0.0134987	48.9455
ebi-a-GCST90001477	4	rs62395272	6	31394424	5.79402e-07	3579	-0.1767	0.0353	T	C	0.2812	|| id:ebi-a-GCST90001477	TRUE	reported	igd	0.012622	45.7259
ebi-a-GCST90001477	5	rs9275271	6	32662533	1.67494e-14	3579	0.2356	0.03057	C	T	0.6292	|| id:ebi-a-GCST90001477	TRUE	reported	igd	0.0259006	95.1097
ebi-a-GCST90001477	6	rs28610544	7	106771703	2.831e-07	3579	0.1685	0.03275	T	C	0.1692	|| id:ebi-a-GCST90001477	TRUE	reported	igd	0.00798227	28.7823
ebi-a-GCST90001477	7	rs7310615	12	111865049	6.40398e-08	3579	-0.1431	0.02641	G	C	0.5222	|| id:ebi-a-GCST90001477	TRUE	reported	igd	0.0102186	36.9294
ebi-a-GCST90001478	1	rs77615103	7	37406370	5.62199e-07	3437	0.1876	0.03743	A	C	0.1484	|| id:ebi-a-GCST90001478	TRUE	reported	igd	0.00889539	30.8299
ebi-a-GCST90001478	2	rs1571025	10	6134869	1.10892e-12	3437	0.2422	0.0339	G	A	0.1766	|| id:ebi-a-GCST90001478	TRUE	reported	igd	0.01706	59.6183
ebi-a-GCST90001478	3	rs6602392	10	6078079	3.33703e-08	3437	0.2173	0.03926	A	C	0.1155	|| id:ebi-a-GCST90001478	TRUE	reported	igd	0.00964782	33.4631
ebi-a-GCST90001478	4	rs77071786	12	23501010	1.51901e-07	3437	-0.2858	0.05432	C	G	0.0598	|| id:ebi-a-GCST90001478	TRUE	reported	igd	0.00918493	31.8427
ebi-a-GCST90001479	1	rs76239041	5	153002618	7.21805e-07	3437	0.3211	0.06468	A	G	0.0412	|| id:ebi-a-GCST90001479	TRUE	reported	igd	0.00814584	28.2108
ebi-a-GCST90001479	2	rs1571025	10	6134869	4.16898e-09	3437	0.2054	0.03486	G	A	0.1766	|| id:ebi-a-GCST90001479	TRUE	reported	igd	0.0122697	42.6698
ebi-a-GCST90001479	3	rs146090095	14	25035095	5.53796e-07	3437	-0.2506	0.04997	T	A	0.0708	|| id:ebi-a-GCST90001479	TRUE	reported	igd	0.00826294	28.6197
ebi-a-GCST90001480	1	rs116794175	1	194010208	6.68498e-07	3405	0.8994	0.1806	C	T	0.0043	|| id:ebi-a-GCST90001480	TRUE	reported	igd	0.0069268	23.7363
ebi-a-GCST90001480	2	rs17583875	1	197924770	6.94225e-15	3405	1.651	0.2111	A	G	0.0029	|| id:ebi-a-GCST90001480	TRUE	reported	igd	0.0157638	54.5034
ebi-a-GCST90001480	3	rs6751481	2	38897810	3.10099e-20	3405	0.2177	0.02348	C	T	0.4699	|| id:ebi-a-GCST90001480	TRUE	reported	igd	0.0236108	82.2904
ebi-a-GCST90001480	4	rs17607399	2	41884212	8.66204e-07	3405	0.1892	0.03839	T	C	0.1084	|| id:ebi-a-GCST90001480	TRUE	reported	igd	0.00691945	23.711
ebi-a-GCST90001480	5	rs408686	2	39177320	1.33291e-11	3405	-0.2089	0.03078	A	C	0.814	|| id:ebi-a-GCST90001480	TRUE	reported	igd	0.0132143	45.5705
ebi-a-GCST90001480	6	rs247636	5	142990496	2.77e-07	3405	-0.3186	0.06187	A	G	0.0363	|| id:ebi-a-GCST90001480	TRUE	reported	igd	0.00710183	24.3404
ebi-a-GCST90001480	7	rs9272050	6	32599071	7.09692e-08	3405	0.1633	0.03024	A	G	0.7012	|| id:ebi-a-GCST90001480	TRUE	reported	igd	0.0111744	38.4563
ebi-a-GCST90001480	8	rs182630194	7	71331239	3.81399e-07	3405	1.635	0.3213	A	G	0.0013	|| id:ebi-a-GCST90001480	TRUE	reported	igd	0.00694135	23.7865
ebi-a-GCST90001480	9	rs147199078	7	80542211	4.685e-07	3405	0.3441	0.06816	C	T	0.0295	|| id:ebi-a-GCST90001480	TRUE	reported	igd	0.0067798	23.2291
ebi-a-GCST90001480	10	rs3016770	11	128694040	9.74002e-07	3405	-0.1819	0.03707	G	T	0.89	|| id:ebi-a-GCST90001480	TRUE	reported	igd	0.00647855	22.1903
ebi-a-GCST90001480	11	rs75958070	11	79203049	3.01801e-08	3405	-0.2006	0.03612	C	G	0.1217	|| id:ebi-a-GCST90001480	TRUE	reported	igd	0.00860251	29.5284
ebi-a-GCST90001480	12	rs8088253	18	64904859	1.94299e-07	3405	0.2852	0.05469	G	A	0.0467	|| id:ebi-a-GCST90001480	TRUE	reported	igd	0.00724228	24.8253
ebi-a-GCST90001480	13	rs111941642	22	28079761	8.56407e-07	3405	-0.476	0.09652	T	C	0.0144	|| id:ebi-a-GCST90001480	TRUE	reported	igd	0.00643142	22.0278
ebi-a-GCST90001481	1	rs187089343	1	182091538	1.00399e-08	3437	0.9806	0.1707	C	A	0.0047	|| id:ebi-a-GCST90001481	TRUE	reported	igd	0.00899634	31.1829
ebi-a-GCST90001481	2	rs61828007	1	203502968	9.34695e-08	3437	0.3706	0.06927	G	A	0.0289	|| id:ebi-a-GCST90001481	TRUE	reported	igd	0.00770908	26.6864
ebi-a-GCST90001481	3	rs12133465	1	195430336	6.33097e-10	3437	0.7179	0.1158	G	A	0.0096	|| id:ebi-a-GCST90001481	TRUE	reported	igd	0.00980031	33.9972
ebi-a-GCST90001481	4	rs146899923	1	195919849	7.07995e-09	3437	0.7278	0.1254	C	T	0.0089	|| id:ebi-a-GCST90001481	TRUE	reported	igd	0.00934462	32.4015
ebi-a-GCST90001481	5	rs60220946	1	193505625	3.079e-08	3437	0.4297	0.07742	T	C	0.0212	|| id:ebi-a-GCST90001481	TRUE	reported	igd	0.00766285	26.5252
ebi-a-GCST90001481	6	rs147071297	1	191648600	6.13762e-13	3437	1.292	0.1788	A	G	0.0039	|| id:ebi-a-GCST90001481	TRUE	reported	igd	0.0129695	45.1355
ebi-a-GCST90001481	7	rs7530076	1	195825276	5.95498e-10	3437	-0.463	0.07456	A	G	0.9748	|| id:ebi-a-GCST90001481	TRUE	reported	igd	0.0105319	36.5623
ebi-a-GCST90001481	8	rs17583875	1	197924770	3.21514e-40	3437	2.714	0.2018	A	G	0.0029	|| id:ebi-a-GCST90001481	TRUE	reported	igd	0.0425977	152.834
ebi-a-GCST90001481	9	rs138915779	1	190079170	4.92833e-18	3437	1.793	0.2061	A	C	0.0035	|| id:ebi-a-GCST90001481	TRUE	reported	igd	0.0224252	78.7975
ebi-a-GCST90001481	10	rs413431	2	39176695	1.46791e-20	3437	-0.2777	0.02969	G	A	0.8154	|| id:ebi-a-GCST90001481	TRUE	reported	igd	0.0232158	81.6417
ebi-a-GCST90001481	11	rs6751481	2	38897810	3.39782e-38	3437	0.2946	0.02252	C	T	0.4709	|| id:ebi-a-GCST90001481	TRUE	reported	igd	0.0432476	155.271
ebi-a-GCST90001481	12	rs17607399	2	41884212	2.14102e-08	3437	0.209	0.03723	T	C	0.1084	|| id:ebi-a-GCST90001481	TRUE	reported	igd	0.00844349	29.2504
ebi-a-GCST90001481	13	rs9274712	6	32637298	6.79908e-07	3437	-0.1758	0.03533	T	C	0.3326	|| id:ebi-a-GCST90001481	TRUE	reported	igd	0.0137207	47.7863
ebi-a-GCST90001481	14	rs192123974	11	13923816	5.99501e-07	3437	1.588	0.3176	T	C	0.0016	|| id:ebi-a-GCST90001481	TRUE	reported	igd	0.00805667	27.8994
ebi-a-GCST90001482	1	rs147958143	1	238096255	5.938e-07	3437	-0.5364	0.1072	T	A	0.0111	|| id:ebi-a-GCST90001482	TRUE	reported	igd	0.00631659	21.8354
ebi-a-GCST90001482	2	rs7530076	1	195825276	6.27697e-07	3437	-0.3827	0.07667	A	G	0.9748	|| id:ebi-a-GCST90001482	TRUE	reported	igd	0.00719553	24.8958
ebi-a-GCST90001482	3	rs146899923	1	195919849	3.36403e-07	3437	0.6595	0.129	C	T	0.0089	|| id:ebi-a-GCST90001482	TRUE	reported	igd	0.00767303	26.5607
ebi-a-GCST90001482	4	rs12141656	1	189081342	4.72705e-07	3437	0.6122	0.1213	G	T	0.0092	|| id:ebi-a-GCST90001482	TRUE	reported	igd	0.00683267	23.6317
ebi-a-GCST90001482	5	rs147071297	1	191648600	1.40001e-09	3437	1.123	0.1849	A	G	0.0039	|| id:ebi-a-GCST90001482	TRUE	reported	igd	0.00979844	33.9907
ebi-a-GCST90001482	6	rs12133465	1	195430336	7.59801e-08	3437	0.6418	0.1191	G	A	0.0096	|| id:ebi-a-GCST90001482	TRUE	reported	igd	0.0078327	27.1177
ebi-a-GCST90001482	7	rs17583875	1	197924770	8.26228e-28	3437	2.309	0.2094	A	G	0.0029	|| id:ebi-a-GCST90001482	TRUE	reported	igd	0.0308329	109.28
ebi-a-GCST90001482	8	rs138915779	1	190079170	1.72108e-11	3437	1.439	0.2131	A	C	0.0035	|| id:ebi-a-GCST90001482	TRUE	reported	igd	0.0144443	50.3434
ebi-a-GCST90001482	9	rs115383271	2	39367533	8.37202e-07	3437	0.2552	0.0517	A	C	0.0541	|| id:ebi-a-GCST90001482	TRUE	reported	igd	0.00666552	23.0497
ebi-a-GCST90001482	10	rs17607399	2	41884212	1.64399e-07	3437	0.1996	0.03805	T	C	0.1084	|| id:ebi-a-GCST90001482	TRUE	reported	igd	0.00770106	26.6584
ebi-a-GCST90001482	11	rs6751481	2	38897810	4.7841e-32	3437	0.2762	0.0232	C	T	0.4709	|| id:ebi-a-GCST90001482	TRUE	reported	igd	0.038014	135.738
ebi-a-GCST90001482	12	rs408686	2	39177320	4.21988e-18	3437	-0.2655	0.03044	A	C	0.8142	|| id:ebi-a-GCST90001482	TRUE	reported	igd	0.0213273	74.8557
ebi-a-GCST90001482	13	rs62405562	6	32451834	1.834e-07	3437	-0.155	0.02965	G	A	0.4537	|| id:ebi-a-GCST90001482	TRUE	reported	igd	0.0119095	41.4022
ebi-a-GCST90001483	1	rs17583875	1	197924770	2.16721e-21	3405	2.134	0.2233	A	G	0.0029	|| id:ebi-a-GCST90001483	TRUE	reported	igd	0.0263363	92.0468
ebi-a-GCST90001483	2	rs190023756	1	199471227	4.23701e-07	3405	0.6136	0.1211	A	G	0.0101	|| id:ebi-a-GCST90001483	TRUE	reported	igd	0.00752859	25.8141
ebi-a-GCST90001483	3	rs146899923	1	195919849	4.292e-10	3405	0.8565	0.1368	C	T	0.009	|| id:ebi-a-GCST90001483	TRUE	reported	igd	0.0130858	45.1215
ebi-a-GCST90001483	4	rs138915779	1	190079170	1.88899e-07	3405	1.188	0.2275	A	C	0.0034	|| id:ebi-a-GCST90001483	TRUE	reported	igd	0.00956451	32.8623
ebi-a-GCST90001483	5	rs11890666	2	38745822	2.88403e-08	3405	-0.1566	0.02815	A	G	0.2875	|| id:ebi-a-GCST90001483	TRUE	reported	igd	0.010047	34.5369
ebi-a-GCST90001483	6	rs12712610	2	38897249	4.16486e-12	3405	0.1912	0.02749	G	A	0.2972	|| id:ebi-a-GCST90001483	TRUE	reported	igd	0.0152717	52.7754
ebi-a-GCST90001483	7	rs138807420	5	6231929	5.48504e-07	3405	1.024	0.2041	T	A	0.0034	|| id:ebi-a-GCST90001483	TRUE	reported	igd	0.00710607	24.355
ebi-a-GCST90001483	8	rs111534725	10	98139264	3.05703e-33	3405	0.7719	0.06357	T	G	0.0408	|| id:ebi-a-GCST90001483	TRUE	reported	igd	0.046636	166.466
ebi-a-GCST90001483	9	rs117678654	10	101548054	6.32397e-07	3405	0.6017	0.1206	A	C	0.0107	|| id:ebi-a-GCST90001483	TRUE	reported	igd	0.00766482	26.2848
ebi-a-GCST90001483	10	rs7079761	10	97842115	3.74542e-37	3405	0.7212	0.05595	A	G	0.0554	|| id:ebi-a-GCST90001483	TRUE	reported	igd	0.0544376	195.916
ebi-a-GCST90001483	11	rs35909109	10	98014850	3.22203e-09	3405	0.3601	0.06066	T	C	0.0464	|| id:ebi-a-GCST90001483	TRUE	reported	igd	0.0114752	39.5034
ebi-a-GCST90001483	12	rs77520132	10	98160835	1.02896e-22	3405	0.5828	0.05899	A	G	0.046	|| id:ebi-a-GCST90001483	TRUE	reported	igd	0.0298109	104.564
ebi-a-GCST90001483	13	rs143132810	10	96890004	1.06709e-15	3405	0.6358	0.0789	C	T	0.0263	|| id:ebi-a-GCST90001483	TRUE	reported	igd	0.0207039	71.9449
ebi-a-GCST90001483	14	rs192831774	10	95387682	1.00392e-11	3405	0.4945	0.0724	T	A	0.0311	|| id:ebi-a-GCST90001483	TRUE	reported	igd	0.0147368	50.8993
ebi-a-GCST90001483	15	rs185474383	10	96311553	1.096e-09	3405	0.5292	0.08658	T	G	0.021	|| id:ebi-a-GCST90001483	TRUE	reported	igd	0.0115152	39.6427
ebi-a-GCST90001483	16	rs4918971	10	97569998	1e-200	3405	0.8068	0.02149	G	C	0.4264	|| id:ebi-a-GCST90001483	TRUE	reported	igd	0.318411	1589.75
ebi-a-GCST90001483	17	rs72809762	10	97294154	3.04299e-18	3405	0.4336	0.04951	T	C	0.0675	|| id:ebi-a-GCST90001483	TRUE	reported	igd	0.023668	82.4946
ebi-a-GCST90001484	1	rs115328872	1	197921246	2.81598e-10	3437	1.259	0.199	A	G	0.0036	|| id:ebi-a-GCST90001484	TRUE	reported	igd	0.0113715	39.5104
ebi-a-GCST90001484	2	rs192831774	10	95387682	3.07326e-16	3437	0.5858	0.07135	T	A	0.0313	|| id:ebi-a-GCST90001484	TRUE	reported	igd	0.0208095	72.9998
ebi-a-GCST90001484	3	rs118112011	10	97204949	3.49897e-07	3437	0.647	0.1268	G	A	0.0095	|| id:ebi-a-GCST90001484	TRUE	reported	igd	0.00787801	27.2759
ebi-a-GCST90001484	4	rs4918962	10	97475574	1e-200	3437	-0.8878	0.02028	C	A	0.5738	|| id:ebi-a-GCST90001484	TRUE	reported	igd	0.385509	2154.99
ebi-a-GCST90001484	5	rs1923692	10	98173715	8.3888e-27	3437	-0.5718	0.0529	G	T	0.9453	|| id:ebi-a-GCST90001484	TRUE	reported	igd	0.0338123	120.21
ebi-a-GCST90001484	6	rs10882701	10	97741071	6.65733e-50	3437	-0.3681	0.02438	C	A	0.5141	|| id:ebi-a-GCST90001484	TRUE	reported	igd	0.0676949	249.416
ebi-a-GCST90001484	7	rs4293064	10	107757380	1.97601e-08	3437	0.2434	0.04326	A	C	0.0899	|| id:ebi-a-GCST90001484	TRUE	reported	igd	0.00969438	33.6262
ebi-a-GCST90001484	8	rs12778837	10	96998744	4.84842e-14	3437	0.2009	0.02654	C	T	0.3595	|| id:ebi-a-GCST90001484	TRUE	reported	igd	0.0185869	65.0553
ebi-a-GCST90001484	9	rs72809757	10	97285715	7.06968e-25	3437	0.5451	0.05251	G	A	0.0588	|| id:ebi-a-GCST90001484	TRUE	reported	igd	0.0328883	116.813
ebi-a-GCST90001485	1	rs61821998	1	193263354	6.01395e-07	3437	0.4208	0.08415	A	T	0.0215	|| id:ebi-a-GCST90001485	TRUE	reported	igd	0.00745042	25.7843
ebi-a-GCST90001485	2	rs34645541	1	195875605	1.293e-09	3437	0.7843	0.1289	A	C	0.0095	|| id:ebi-a-GCST90001485	TRUE	reported	igd	0.0115764	40.2306
ebi-a-GCST90001485	3	rs116794175	1	194010208	6.98232e-12	3437	1.311	0.1905	C	T	0.0042	|| id:ebi-a-GCST90001485	TRUE	reported	igd	0.0143766	50.104
ebi-a-GCST90001485	4	rs113435341	1	198151688	3.79315e-25	3437	2.267	0.2171	G	A	0.0032	|| id:ebi-a-GCST90001485	TRUE	reported	igd	0.0327862	116.438
ebi-a-GCST90001485	5	rs11579717	1	199999121	1.35114e-20	3437	1.718	0.1835	A	G	0.0044	|| id:ebi-a-GCST90001485	TRUE	reported	igd	0.0258591	91.184
ebi-a-GCST90001485	6	rs12712610	2	38897249	1.82684e-13	3437	0.201	0.02719	G	A	0.2975	|| id:ebi-a-GCST90001485	TRUE	reported	igd	0.0168871	59.0036
ebi-a-GCST90001485	7	rs11890666	2	38745822	7.94292e-09	3437	-0.1612	0.02787	A	G	0.2866	|| id:ebi-a-GCST90001485	TRUE	reported	igd	0.010626	36.8923
ebi-a-GCST90001485	9	rs12518588	5	85325148	9.15398e-07	3437	0.1241	0.02523	G	T	0.412	|| id:ebi-a-GCST90001485	TRUE	reported	igd	0.00746188	25.8242
ebi-a-GCST90001485	10	rs11818051	10	97972294	4.23741e-22	3437	0.6998	0.0719	T	C	0.0317	|| id:ebi-a-GCST90001485	TRUE	reported	igd	0.030064	106.471
ebi-a-GCST90001485	11	rs4918969	10	97562938	1e-200	3437	0.8426	0.02078	A	G	0.4267	|| id:ebi-a-GCST90001485	TRUE	reported	igd	0.347358	1828.22
ebi-a-GCST90001485	12	rs35909109	10	98014850	2.29901e-10	3437	0.3811	0.05993	T	C	0.0464	|| id:ebi-a-GCST90001485	TRUE	reported	igd	0.0128526	44.7236
ebi-a-GCST90001485	13	rs117572834	10	109896541	2.25299e-07	3437	-1.108	0.2135	G	T	0.0031	|| id:ebi-a-GCST90001485	TRUE	reported	igd	0.00758792	26.2638
ebi-a-GCST90001485	14	rs182702572	10	96658384	1.95119e-13	3437	0.5464	0.07402	A	C	0.0295	|| id:ebi-a-GCST90001485	TRUE	reported	igd	0.017095	59.7426
ebi-a-GCST90001485	15	rs1410600	10	97070694	3.58922e-18	3437	-0.2216	0.02536	T	C	0.4069	|| id:ebi-a-GCST90001485	TRUE	reported	igd	0.023702	83.393
ebi-a-GCST90001485	16	rs12778837	10	96998744	1.5531e-13	3437	0.1965	0.02651	C	T	0.3595	|| id:ebi-a-GCST90001485	TRUE	reported	igd	0.0177817	62.1859
ebi-a-GCST90001485	17	rs111534725	10	98139264	1.05512e-36	3437	0.8056	0.06291	T	G	0.0409	|| id:ebi-a-GCST90001485	TRUE	reported	igd	0.0509162	184.28
ebi-a-GCST90001485	18	rs17111341	10	97881031	1.85909e-41	3437	0.6853	0.05013	C	T	0.0666	|| id:ebi-a-GCST90001485	TRUE	reported	igd	0.0583893	213.005
ebi-a-GCST90001485	19	rs77520132	10	98160835	4.4412e-25	3437	0.6067	0.05819	A	G	0.0464	|| id:ebi-a-GCST90001485	TRUE	reported	igd	0.0325733	115.657
ebi-a-GCST90001486	1	rs113435341	1	198151688	5.87801e-10	3405	-1.414	0.2277	G	A	0.0032	|| id:ebi-a-GCST90001486	TRUE	reported	igd	0.0127552	43.9667
ebi-a-GCST90001486	2	rs138915779	1	190079170	4.23204e-08	3405	-1.288	0.2345	A	C	0.0034	|| id:ebi-a-GCST90001486	TRUE	reported	igd	0.0112425	38.6931
ebi-a-GCST90001487	1	rs17583875	1	197924770	9.63163e-12	3437	-1.532	0.2241	A	G	0.0029	|| id:ebi-a-GCST90001487	TRUE	reported	igd	0.0135733	47.2657
ebi-a-GCST90001487	2	rs138915779	1	190079170	2.06201e-09	3437	-1.347	0.2241	A	C	0.0035	|| id:ebi-a-GCST90001487	TRUE	reported	igd	0.0126564	44.0321
ebi-a-GCST90001487	3	rs138751156	1	77300547	7.49808e-07	3437	0.2723	0.05492	C	T	0.0546	|| id:ebi-a-GCST90001487	TRUE	reported	igd	0.00765479	26.497
ebi-a-GCST90001487	4	rs7530076	1	195825276	9.517e-09	3437	0.4628	0.08043	A	G	0.9748	|| id:ebi-a-GCST90001487	TRUE	reported	igd	0.0105228	36.5303
ebi-a-GCST90001487	5	rs7035176	9	119577258	9.78994e-07	3437	0.1524	0.03107	C	G	0.1759	|| id:ebi-a-GCST90001487	TRUE	reported	igd	0.00673357	23.2866
ebi-a-GCST90001488	1	rs112009416	1	199163362	2.556e-07	3437	-0.6866	0.133	C	T	0.0089	|| id:ebi-a-GCST90001488	TRUE	reported	igd	0.00831659	28.807
ebi-a-GCST90001488	2	rs138915779	1	190079170	5.25001e-07	3437	-1.152	0.2291	A	C	0.0035	|| id:ebi-a-GCST90001488	TRUE	reported	igd	0.00925721	32.0956
ebi-a-GCST90001488	3	rs4109437	4	190769223	4.42099e-07	3437	-0.7478	0.1478	A	G	0.0083	|| id:ebi-a-GCST90001488	TRUE	reported	igd	0.00920575	31.9156
ebi-a-GCST90001488	4	rs7078614	10	6075831	1.963e-07	3437	0.1375	0.02638	T	G	0.3413	|| id:ebi-a-GCST90001488	TRUE	reported	igd	0.00850079	29.4506
ebi-a-GCST90001489	1	rs7088584	10	97607644	1e-200	3405	0.8768	0.02116	T	G	0.4687	|| id:ebi-a-GCST90001489	TRUE	reported	igd	0.382883	2111.35
ebi-a-GCST90001489	2	rs72809762	10	97294154	4.74351e-11	3405	0.3373	0.0511	T	C	0.0675	|| id:ebi-a-GCST90001489	TRUE	reported	igd	0.0143224	49.4473
ebi-a-GCST90001489	3	rs10882701	10	97741071	1.80094e-45	3405	-0.3631	0.02528	C	A	0.514	|| id:ebi-a-GCST90001489	TRUE	reported	igd	0.0658691	239.958
ebi-a-GCST90001489	4	rs11188757	10	98205222	3.05914e-15	3405	-0.2494	0.03146	C	A	0.2213	|| id:ebi-a-GCST90001489	TRUE	reported	igd	0.0214375	74.55
ebi-a-GCST90001489	5	rs10786199	10	97069472	5.63248e-11	3405	-0.189	0.02875	A	G	0.2894	|| id:ebi-a-GCST90001489	TRUE	reported	igd	0.0146919	50.742
ebi-a-GCST90001489	6	rs202211780	10	97016742	1.01906e-19	3405	0.4192	0.04585	G	A	0.0878	|| id:ebi-a-GCST90001489	TRUE	reported	igd	0.0281486	98.5642
ebi-a-GCST90001489	7	rs618250	18	362116	2.51299e-07	3405	0.3109	0.06017	T	C	0.0457	|| id:ebi-a-GCST90001489	TRUE	reported	igd	0.00843087	28.9342
ebi-a-GCST90001489	8	rs4811602	20	36849088	2.651e-07	3405	0.1348	0.02614	A	G	0.4019	|| id:ebi-a-GCST90001489	TRUE	reported	igd	0.00873578	29.9898
ebi-a-GCST90001490	1	rs2171655	2	127229166	1.297e-07	3437	0.3024	0.05716	C	A	0.0508	|| id:ebi-a-GCST90001490	TRUE	reported	igd	0.00881891	30.5625
ebi-a-GCST90001491	1	rs7681044	4	99477128	9.69505e-07	3437	-0.125	0.02547	A	G	0.5692	|| id:ebi-a-GCST90001491	TRUE	reported	igd	0.00766285	26.5252
ebi-a-GCST90001491	2	rs12648210	4	89266460	9.19094e-07	3437	-0.5101	0.1037	G	A	0.0145	|| id:ebi-a-GCST90001491	TRUE	reported	igd	0.00743644	25.7356
ebi-a-GCST90001491	3	rs72809762	10	97294154	6.86278e-13	3437	0.3615	0.05014	T	C	0.0675	|| id:ebi-a-GCST90001491	TRUE	reported	igd	0.0164513	57.4553
ebi-a-GCST90001491	4	rs12268044	10	98794615	2.04692e-12	3437	-0.1886	0.02672	T	C	0.3439	|| id:ebi-a-GCST90001491	TRUE	reported	igd	0.0160515	56.0364
ebi-a-GCST90001491	5	rs202211780	10	97016742	2.45923e-22	3437	0.4416	0.04511	G	A	0.0877	|| id:ebi-a-GCST90001491	TRUE	reported	igd	0.0312051	110.642
ebi-a-GCST90001491	6	rs141018090	10	98169221	1.07597e-15	3437	0.4456	0.05532	T	G	0.0528	|| id:ebi-a-GCST90001491	TRUE	reported	igd	0.0198608	69.6041
ebi-a-GCST90001491	7	rs148430006	10	95923091	4.86598e-07	3437	0.4454	0.08835	T	G	0.0227	|| id:ebi-a-GCST90001491	TRUE	reported	igd	0.00880206	30.5036
ebi-a-GCST90001491	8	rs10882655	10	97474371	1e-200	3437	-0.9139	0.02033	A	G	0.5319	|| id:ebi-a-GCST90001491	TRUE	reported	igd	0.415907	2445.91
ebi-a-GCST90001491	9	rs10882701	10	97741071	1.31613e-44	3437	-0.3538	0.02489	C	A	0.5141	|| id:ebi-a-GCST90001491	TRUE	reported	igd	0.0625374	229.146
ebi-a-GCST90001491	10	rs10786199	10	97069472	5.61177e-11	3437	-0.1864	0.02836	A	G	0.2888	|| id:ebi-a-GCST90001491	TRUE	reported	igd	0.0142729	49.7371
ebi-a-GCST90001492	1	rs11579717	1	199999121	5.94005e-10	3405	-1.201	0.1934	A	G	0.0044	|| id:ebi-a-GCST90001492	TRUE	reported	igd	0.0126373	43.5551
ebi-a-GCST90001492	2	rs138915779	1	190079170	9.40091e-10	3405	-1.455	0.2371	A	C	0.0034	|| id:ebi-a-GCST90001492	TRUE	reported	igd	0.0143468	49.5329
ebi-a-GCST90001492	3	rs113435341	1	198151688	8.6856e-19	3405	-2.032	0.2282	G	A	0.0032	|| id:ebi-a-GCST90001492	TRUE	reported	igd	0.0263412	92.0642
ebi-a-GCST90001492	4	rs61839660	10	6094697	2.274e-09	3405	0.3436	0.05734	T	C	0.0542	|| id:ebi-a-GCST90001492	TRUE	reported	igd	0.0121042	41.6952
ebi-a-GCST90001492	5	rs145600407	13	19280601	9.43409e-07	3405	-0.5134	0.1045	T	C	0.0206	|| id:ebi-a-GCST90001492	TRUE	reported	igd	0.0106358	36.5826
ebi-a-GCST90001493	1	rs11579717	1	199999121	2.93022e-23	3437	-1.776	0.1774	A	G	0.0044	|| id:ebi-a-GCST90001493	TRUE	reported	igd	0.0276346	97.6227
ebi-a-GCST90001493	2	rs116794175	1	194010208	1.78115e-14	3437	-1.417	0.1841	C	T	0.0042	|| id:ebi-a-GCST90001493	TRUE	reported	igd	0.0167954	58.6778
ebi-a-GCST90001493	3	rs34645541	1	195875605	7.59994e-07	3437	-0.6193	0.125	A	C	0.0095	|| id:ebi-a-GCST90001493	TRUE	reported	igd	0.00721789	24.9737
ebi-a-GCST90001493	4	rs60220946	1	193505625	4.56499e-07	3437	-0.4131	0.08175	T	C	0.0212	|| id:ebi-a-GCST90001493	TRUE	reported	igd	0.00708223	24.501
ebi-a-GCST90001493	5	rs113435341	1	198151688	3.13834e-33	3437	-2.54	0.2093	G	A	0.0032	|| id:ebi-a-GCST90001493	TRUE	reported	igd	0.0411581	147.447
ebi-a-GCST90001493	6	rs17607399	2	41884212	1.43599e-08	3437	-0.2213	0.03894	T	C	0.1084	|| id:ebi-a-GCST90001493	TRUE	reported	igd	0.00946656	32.8284
ebi-a-GCST90001493	7	rs413431	2	39176695	3.30598e-21	3437	0.2955	0.03106	G	A	0.8154	|| id:ebi-a-GCST90001493	TRUE	reported	igd	0.0262874	92.7349
ebi-a-GCST90001493	8	rs6751481	2	38897810	3.53021e-33	3437	-0.2879	0.02374	C	T	0.4709	|| id:ebi-a-GCST90001493	TRUE	reported	igd	0.0413028	147.988
ebi-a-GCST90001494	1	rs113435341	1	198151688	9.94489e-23	3437	-2.18	0.2206	G	A	0.0032	|| id:ebi-a-GCST90001494	TRUE	reported	igd	0.030318	107.399
ebi-a-GCST90001494	2	rs10925924	1	239767145	7.73108e-07	3437	-0.1919	0.03875	G	T	0.8829	|| id:ebi-a-GCST90001494	TRUE	reported	igd	0.00761462	26.3569
ebi-a-GCST90001494	3	rs35378667	1	205001095	5.03501e-07	3437	-0.5212	0.1035	C	T	0.0141	|| id:ebi-a-GCST90001494	TRUE	reported	igd	0.0075525	26.1403
ebi-a-GCST90001494	4	rs11579717	1	199999121	4.48642e-18	3437	-1.625	0.1865	A	G	0.0044	|| id:ebi-a-GCST90001494	TRUE	reported	igd	0.0231353	81.3517
ebi-a-GCST90001494	5	rs138915779	1	190079170	4.10677e-11	3437	-1.514	0.2286	A	C	0.0035	|| id:ebi-a-GCST90001494	TRUE	reported	igd	0.0159892	55.8154
ebi-a-GCST90001494	6	rs12712610	2	38897249	5.43e-11	3437	-0.1818	0.02763	G	A	0.2975	|| id:ebi-a-GCST90001494	TRUE	reported	igd	0.013815	48.1193
ebi-a-GCST90001494	7	rs138960714	4	123422719	4.97096e-09	3437	-2.942	0.5018	C	A	0.0006	|| id:ebi-a-GCST90001494	TRUE	reported	igd	0.0103802	36.03
ebi-a-GCST90001494	8	rs74830391	7	37427289	4.14e-08	3437	0.1999	0.03637	T	C	0.1525	|| id:ebi-a-GCST90001494	TRUE	reported	igd	0.0103292	35.851
ebi-a-GCST90001494	9	rs6602392	10	6078079	5.28397e-08	3437	0.2126	0.03897	A	C	0.1155	|| id:ebi-a-GCST90001494	TRUE	reported	igd	0.00923499	32.0179
ebi-a-GCST90001494	10	rs7893324	10	6111075	1.3671e-15	3437	0.2816	0.03509	C	T	0.1562	|| id:ebi-a-GCST90001494	TRUE	reported	igd	0.0209033	73.336
ebi-a-GCST90001494	11	rs10905879	10	6177083	3.54601e-07	3437	0.1904	0.03733	T	C	0.1286	|| id:ebi-a-GCST90001494	TRUE	reported	igd	0.00812498	28.1379
ebi-a-GCST90001495	1	rs150315125	8	10090715	4.89103e-07	3405	-0.4106	0.08147	T	A	0.0295	|| id:ebi-a-GCST90001495	TRUE	reported	igd	0.00965351	33.1711
ebi-a-GCST90001495	2	rs10786199	10	97069472	3.39313e-11	3405	-0.1932	0.02906	A	G	0.2894	|| id:ebi-a-GCST90001495	TRUE	reported	igd	0.0153521	53.0578
ebi-a-GCST90001495	3	rs72809762	10	97294154	4.98196e-17	3405	0.4322	0.05126	T	C	0.0675	|| id:ebi-a-GCST90001495	TRUE	reported	igd	0.0235154	81.9499
ebi-a-GCST90001495	4	rs10882655	10	97474371	1e-200	3405	-0.9594	0.02046	A	G	0.532	|| id:ebi-a-GCST90001495	TRUE	reported	igd	0.458339	2879.53
ebi-a-GCST90001495	5	rs11188757	10	98205222	1.32801e-15	3405	-0.2549	0.03174	C	A	0.2213	|| id:ebi-a-GCST90001495	TRUE	reported	igd	0.0223935	77.9505
ebi-a-GCST90001495	6	rs202211780	10	97016742	3.67621e-24	3405	0.4715	0.04614	G	A	0.0878	|| id:ebi-a-GCST90001495	TRUE	reported	igd	0.0356105	125.657
ebi-a-GCST90001495	7	rs10882701	10	97741071	3.19374e-56	3405	-0.4069	0.02528	C	A	0.514	|| id:ebi-a-GCST90001495	TRUE	reported	igd	0.0827189	306.877
ebi-a-GCST90001496	1	rs35796547	3	74432399	9.06192e-07	3437	0.131	0.02663	G	A	0.3363	|| id:ebi-a-GCST90001496	TRUE	reported	igd	0.00766075	26.5178
ebi-a-GCST90001496	2	rs114844216	10	98158952	7.34683e-24	3437	0.6107	0.06018	C	T	0.0464	|| id:ebi-a-GCST90001496	TRUE	reported	igd	0.0330043	117.239
ebi-a-GCST90001496	3	rs4918960	10	97472570	1e-200	3437	-0.9412	0.02027	A	T	0.4862	|| id:ebi-a-GCST90001496	TRUE	reported	igd	0.442591	2727.44
ebi-a-GCST90001496	4	rs146426185	10	99452494	9.16896e-09	3437	-0.3085	0.05356	C	A	0.0634	|| id:ebi-a-GCST90001496	TRUE	reported	igd	0.0113027	39.2688
ebi-a-GCST90001496	5	rs7910217	10	96999873	1.422e-14	3437	0.2459	0.03182	A	G	0.2076	|| id:ebi-a-GCST90001496	TRUE	reported	igd	0.0198939	69.7224
ebi-a-GCST90001496	6	rs147121076	10	95924521	2.625e-08	3437	0.4594	0.08235	G	T	0.0262	|| id:ebi-a-GCST90001496	TRUE	reported	igd	0.0107692	37.3949
ebi-a-GCST90001496	7	rs117200502	10	97070990	3.91291e-25	3437	0.4259	0.0408	T	C	0.1114	|| id:ebi-a-GCST90001496	TRUE	reported	igd	0.0359118	127.952
ebi-a-GCST90001496	8	rs145557266	10	95850055	5.55392e-16	3437	0.7359	0.09042	G	A	0.0211	|| id:ebi-a-GCST90001496	TRUE	reported	igd	0.0223712	78.6034
ebi-a-GCST90001496	9	rs10882701	10	97741071	2.03704e-56	3437	-0.4034	0.02502	C	A	0.5141	|| id:ebi-a-GCST90001496	TRUE	reported	igd	0.0813011	303.983
ebi-a-GCST90001496	10	rs5769126	22	47135205	8.342e-07	3437	0.1277	0.02586	C	A	0.6062	|| id:ebi-a-GCST90001496	TRUE	reported	igd	0.0077858	26.9541
ebi-a-GCST90001497	1	rs78458369	2	74164120	1.81001e-07	3437	2.598	0.497	T	A	0.0007	|| id:ebi-a-GCST90001497	TRUE	reported	igd	0.00944283	32.7453
ebi-a-GCST90001497	2	rs114844216	10	98158952	3.98474e-21	3437	0.5653	0.05954	C	T	0.0464	|| id:ebi-a-GCST90001497	TRUE	reported	igd	0.0282795	99.9672
ebi-a-GCST90001497	3	rs117200502	10	97070990	1.79887e-23	3437	0.4056	0.04033	T	C	0.1114	|| id:ebi-a-GCST90001497	TRUE	reported	igd	0.03257	115.644
ebi-a-GCST90001497	4	rs145557266	10	95850055	4.09261e-16	3437	0.7299	0.08928	G	A	0.0211	|| id:ebi-a-GCST90001497	TRUE	reported	igd	0.0220078	77.2981
ebi-a-GCST90001497	5	rs7910217	10	96999873	5.27959e-15	3437	0.2468	0.03142	A	G	0.2076	|| id:ebi-a-GCST90001497	TRUE	reported	igd	0.0200397	70.2442
ebi-a-GCST90001497	6	rs10882701	10	97741071	8.02786e-56	3437	-0.3962	0.02472	C	A	0.5141	|| id:ebi-a-GCST90001497	TRUE	reported	igd	0.0784248	292.314
ebi-a-GCST90001497	7	rs146426185	10	99452494	8.95509e-09	3437	-0.3048	0.05289	C	A	0.0634	|| id:ebi-a-GCST90001497	TRUE	reported	igd	0.0110332	38.322
ebi-a-GCST90001497	8	rs147121076	10	95924521	9.29009e-09	3437	0.4681	0.0813	G	T	0.0262	|| id:ebi-a-GCST90001497	TRUE	reported	igd	0.0111809	38.8408
ebi-a-GCST90001497	9	rs4918960	10	97472570	1e-200	3437	-0.9321	0.01998	A	T	0.4862	|| id:ebi-a-GCST90001497	TRUE	reported	igd	0.434074	2634.7
ebi-a-GCST90001498	1	rs144404462	1	198005348	3.01301e-07	3405	0.4385	0.08542	A	G	0.0211	|| id:ebi-a-GCST90001498	TRUE	reported	igd	0.0079431	27.2468
ebi-a-GCST90001498	2	rs6751481	2	38897810	1.67598e-09	3405	0.1507	0.02494	C	T	0.4699	|| id:ebi-a-GCST90001498	TRUE	reported	igd	0.0113141	38.9425
ebi-a-GCST90001498	3	rs408686	2	39177320	4.71303e-07	3405	-0.164	0.03249	A	C	0.814	|| id:ebi-a-GCST90001498	TRUE	reported	igd	0.00814432	27.9427
ebi-a-GCST90001498	4	rs9272226	6	32602396	3.67003e-07	3405	0.1634	0.03206	T	C	0.7159	|| id:ebi-a-GCST90001498	TRUE	reported	igd	0.0108607	37.3648
ebi-a-GCST90001498	5	rs147199078	7	80542211	9.08908e-07	3405	0.354	0.07196	C	T	0.0295	|| id:ebi-a-GCST90001498	TRUE	reported	igd	0.00717553	24.5948
ebi-a-GCST90001498	6	rs2108908	7	152112789	4.854e-07	3405	0.2204	0.04371	C	A	0.0803	|| id:ebi-a-GCST90001498	TRUE	reported	igd	0.00717488	24.5926
ebi-a-GCST90001498	7	rs78409263	11	79202514	8.70803e-08	3405	-0.2043	0.03808	C	G	0.122	|| id:ebi-a-GCST90001498	TRUE	reported	igd	0.00894172	30.7032
ebi-a-GCST90001498	8	rs79684619	18	64907349	6.32893e-07	3405	0.2954	0.0592	G	A	0.0442	|| id:ebi-a-GCST90001498	TRUE	reported	igd	0.00737293	25.2765
ebi-a-GCST90001499	1	rs113435341	1	198151688	1.27909e-33	3437	2.569	0.2103	G	A	0.0032	|| id:ebi-a-GCST90001499	TRUE	reported	igd	0.0421033	150.982
ebi-a-GCST90001499	2	rs11579717	1	199999121	5.32721e-24	3437	1.815	0.1783	A	G	0.0044	|| id:ebi-a-GCST90001499	TRUE	reported	igd	0.0288616	102.086
ebi-a-GCST90001499	3	rs60220946	1	193505625	2.94897e-07	3437	0.4221	0.08216	T	C	0.0212	|| id:ebi-a-GCST90001499	TRUE	reported	igd	0.00739419	25.5882
ebi-a-GCST90001499	4	rs116794175	1	194010208	1.61696e-14	3437	1.427	0.1851	C	T	0.0042	|| id:ebi-a-GCST90001499	TRUE	reported	igd	0.0170333	59.5233
ebi-a-GCST90001499	5	rs6751481	2	38897810	5.48656e-33	3437	0.2886	0.02387	C	T	0.4709	|| id:ebi-a-GCST90001499	TRUE	reported	igd	0.0415039	148.739
ebi-a-GCST90001499	6	rs17607399	2	41884212	2.76599e-08	3437	0.218	0.03915	T	C	0.1084	|| id:ebi-a-GCST90001499	TRUE	reported	igd	0.00918634	31.8476
ebi-a-GCST90001499	7	rs413431	2	39176695	9.54333e-21	3437	-0.2936	0.03123	G	A	0.8154	|| id:ebi-a-GCST90001499	TRUE	reported	igd	0.0259504	91.5146
ebi-a-GCST90001499	8	rs79224901	8	3651438	7.79704e-07	3437	0.4155	0.08395	C	G	0.0221	|| id:ebi-a-GCST90001499	TRUE	reported	igd	0.00746206	25.8249
ebi-a-GCST90001500	1	rs17583875	1	197924770	4.63981e-16	3437	1.827	0.2239	A	G	0.0029	|| id:ebi-a-GCST90001500	TRUE	reported	igd	0.0193038	67.6139
ebi-a-GCST90001500	2	rs116794175	1	194010208	3.74602e-07	3437	0.9735	0.1912	C	T	0.0042	|| id:ebi-a-GCST90001500	TRUE	reported	igd	0.00792726	27.4477
ebi-a-GCST90001500	3	rs6751481	2	38897810	5.19278e-17	3437	0.2086	0.02476	C	T	0.4709	|| id:ebi-a-GCST90001500	TRUE	reported	igd	0.0216833	76.1329
ebi-a-GCST90001500	4	rs408686	2	39177320	5.06058e-12	3437	-0.2228	0.03216	A	C	0.8142	|| id:ebi-a-GCST90001500	TRUE	reported	igd	0.0150189	52.3764
ebi-a-GCST90001500	5	rs145165211	8	21371903	5.38505e-07	3437	-0.5131	0.1022	A	G	0.0167	|| id:ebi-a-GCST90001500	TRUE	reported	igd	0.00864642	29.9595
ebi-a-GCST90001501	1	rs11579717	1	199999121	1.17501e-09	3405	-1.179	0.1933	A	G	0.0044	|| id:ebi-a-GCST90001501	TRUE	reported	igd	0.0121785	41.9545
ebi-a-GCST90001501	2	rs113435341	1	198151688	1.46791e-18	3405	-2.018	0.2282	G	A	0.0032	|| id:ebi-a-GCST90001501	TRUE	reported	igd	0.0259795	90.7662
ebi-a-GCST90001501	3	rs138915779	1	190079170	1.67302e-10	3405	-1.518	0.2369	A	C	0.0034	|| id:ebi-a-GCST90001501	TRUE	reported	igd	0.0156161	53.9847
ebi-a-GCST90001501	4	rs61839660	10	6094697	7.93305e-09	3405	0.3316	0.05733	T	C	0.0542	|| id:ebi-a-GCST90001501	TRUE	reported	igd	0.0112735	38.801
ebi-a-GCST90001501	5	rs145600407	13	19280601	2.85299e-07	3405	-0.5371	0.1044	T	C	0.0206	|| id:ebi-a-GCST90001501	TRUE	reported	igd	0.0116404	40.0788
ebi-a-GCST90001502	1	rs61828007	1	203502968	2.12701e-07	3437	-0.356	0.06849	G	A	0.0289	|| id:ebi-a-GCST90001502	TRUE	reported	igd	0.00711364	24.6104
ebi-a-GCST90001502	2	rs11579717	1	199999121	1.86896e-27	3437	-1.821	0.1663	A	G	0.0044	|| id:ebi-a-GCST90001502	TRUE	reported	igd	0.0290528	102.782
ebi-a-GCST90001502	3	rs138915779	1	190079170	3.69828e-18	3437	-1.784	0.2042	A	C	0.0035	|| id:ebi-a-GCST90001502	TRUE	reported	igd	0.0222006	77.9906
ebi-a-GCST90001502	4	rs60220946	1	193505625	1.367e-07	3437	-0.4053	0.07676	T	C	0.0212	|| id:ebi-a-GCST90001502	TRUE	reported	igd	0.00681731	23.5782
ebi-a-GCST90001502	5	rs146899923	1	195919849	1.67799e-09	3437	-0.7496	0.1241	C	T	0.0089	|| id:ebi-a-GCST90001502	TRUE	reported	igd	0.00991281	34.3914
ebi-a-GCST90001502	6	rs187089343	1	182091538	4.52397e-09	3437	-0.9956	0.1693	C	A	0.0047	|| id:ebi-a-GCST90001502	TRUE	reported	igd	0.00927367	32.1532
ebi-a-GCST90001502	7	rs113435341	1	198151688	6.32995e-40	3437	-2.621	0.1957	G	A	0.0032	|| id:ebi-a-GCST90001502	TRUE	reported	igd	0.043825	157.439
ebi-a-GCST90001502	8	rs7530076	1	195825276	4.49904e-10	3437	0.4611	0.07373	A	G	0.9748	|| id:ebi-a-GCST90001502	TRUE	reported	igd	0.0104457	36.2596
ebi-a-GCST90001502	9	rs413431	2	39176695	1.16305e-20	3437	0.2748	0.0293	G	A	0.8154	|| id:ebi-a-GCST90001502	TRUE	reported	igd	0.0227335	79.906
ebi-a-GCST90001502	10	rs17607399	2	41884212	1.7e-08	3437	-0.2077	0.03673	T	C	0.1084	|| id:ebi-a-GCST90001502	TRUE	reported	igd	0.00833878	28.8846
ebi-a-GCST90001502	11	rs6751481	2	38897810	6.28782e-38	3437	-0.2903	0.02227	C	T	0.4709	|| id:ebi-a-GCST90001502	TRUE	reported	igd	0.0419943	150.574
ebi-a-GCST90001502	12	rs10059100	5	120100784	6.51493e-07	3437	0.1214	0.02435	G	A	0.3224	|| id:ebi-a-GCST90001502	TRUE	reported	igd	0.00643926	22.2622
ebi-a-GCST90001502	13	rs9274712	6	32637298	5.80898e-07	3437	0.1731	0.03457	T	C	0.3326	|| id:ebi-a-GCST90001502	TRUE	reported	igd	0.0133025	46.3101
ebi-a-GCST90001502	14	rs192123974	11	13923816	9.19009e-07	3437	-1.546	0.3144	T	C	0.0016	|| id:ebi-a-GCST90001502	TRUE	reported	igd	0.00763613	26.432
ebi-a-GCST90001502	15	rs113000944	20	48836592	6.944e-07	3437	-0.2336	0.04699	T	C	0.063	|| id:ebi-a-GCST90001502	TRUE	reported	igd	0.00644252	22.2736
ebi-a-GCST90001503	1	rs11579717	1	199999121	3.3512e-17	3437	-1.573	0.1855	A	G	0.0044	|| id:ebi-a-GCST90001503	TRUE	reported	igd	0.0216783	76.115
ebi-a-GCST90001503	2	rs10925924	1	239767145	4.76903e-07	3437	-0.1944	0.03852	G	T	0.8829	|| id:ebi-a-GCST90001503	TRUE	reported	igd	0.00781432	27.0536
ebi-a-GCST90001503	3	rs138915779	1	190079170	6.75461e-12	3437	-1.565	0.2272	A	C	0.0035	|| id:ebi-a-GCST90001503	TRUE	reported	igd	0.0170846	59.7055
ebi-a-GCST90001503	4	rs113435341	1	198151688	1.30707e-21	3437	-2.11	0.2195	G	A	0.0032	|| id:ebi-a-GCST90001503	TRUE	reported	igd	0.0284023	100.414
ebi-a-GCST90001503	5	rs35378667	1	205001095	2.717e-07	3437	-0.5302	0.1029	C	T	0.0141	|| id:ebi-a-GCST90001503	TRUE	reported	igd	0.00781558	27.058
ebi-a-GCST90001503	6	rs12712610	2	38897249	1.20601e-08	3437	-0.1572	0.02752	G	A	0.2975	|| id:ebi-a-GCST90001503	TRUE	reported	igd	0.0103292	35.8513
ebi-a-GCST90001503	7	rs138960714	4	123422719	5.13098e-09	3437	-2.923	0.4989	C	A	0.0006	|| id:ebi-a-GCST90001503	TRUE	reported	igd	0.0102466	35.5613
ebi-a-GCST90001503	8	rs74830391	7	37427289	3.87097e-08	3437	0.1992	0.03616	T	C	0.1525	|| id:ebi-a-GCST90001503	TRUE	reported	igd	0.0102569	35.5977
ebi-a-GCST90001503	9	rs61839660	10	6094697	1.38007e-13	3437	0.4097	0.05516	T	C	0.0543	|| id:ebi-a-GCST90001503	TRUE	reported	igd	0.0172391	60.2551
ebi-a-GCST90001503	10	rs11256966	10	6185310	2.64101e-09	3437	-0.1567	0.02626	G	C	0.3848	|| id:ebi-a-GCST90001503	TRUE	reported	igd	0.0116257	40.404
ebi-a-GCST90001503	11	rs147838148	22	47814108	2.68398e-08	3437	-2.662	0.4776	G	T	0.0006	|| id:ebi-a-GCST90001503	TRUE	reported	igd	0.00849839	29.4422
ebi-a-GCST90001504	1	rs61839660	10	6094697	4.05415e-16	3405	0.4625	0.05656	T	C	0.0542	|| id:ebi-a-GCST90001504	TRUE	reported	igd	0.0219307	76.3035
ebi-a-GCST90001504	2	rs149951966	17	41137136	8.48106e-07	3405	0.2152	0.04361	C	T	0.1035	|| id:ebi-a-GCST90001504	TRUE	reported	igd	0.00859419	29.4996
ebi-a-GCST90001505	1	rs71479760	10	6183872	2.96797e-07	3437	-0.1358	0.02644	A	C	0.3695	|| id:ebi-a-GCST90001505	TRUE	reported	igd	0.00859269	29.7717
ebi-a-GCST90001505	2	rs61839660	10	6094697	1.63682e-26	3437	0.592	0.05509	T	C	0.0543	|| id:ebi-a-GCST90001505	TRUE	reported	igd	0.0359937	128.255
ebi-a-GCST90001505	3	rs12458491	18	35307820	9.02298e-07	3437	0.4545	0.09235	T	A	0.0188	|| id:ebi-a-GCST90001505	TRUE	reported	igd	0.00762102	26.3792
ebi-a-GCST90001505	4	rs80266752	20	52010540	6.422e-07	3437	0.3302	0.06621	C	G	0.0368	|| id:ebi-a-GCST90001505	TRUE	reported	igd	0.00772945	26.7575
ebi-a-GCST90001506	1	rs115815681	1	149047683	9.73801e-07	3437	-0.5916	0.1206	A	C	0.0132	|| id:ebi-a-GCST90001506	TRUE	reported	igd	0.00911779	31.6078
ebi-a-GCST90001506	2	rs79327855	3	144158111	2.27698e-07	3437	-2.022	0.39	T	C	0.0009	|| id:ebi-a-GCST90001506	TRUE	reported	igd	0.00735265	25.4434
ebi-a-GCST90001506	3	rs61839660	10	6094697	3.2107e-20	3437	0.5156	0.05562	T	C	0.0543	|| id:ebi-a-GCST90001506	TRUE	reported	igd	0.0273029	96.418
ebi-a-GCST90001507	1	rs144350975	1	188000439	2.03901e-07	3405	0.4366	0.08386	A	C	0.0251	|| id:ebi-a-GCST90001507	TRUE	reported	igd	0.00932892	32.0453
ebi-a-GCST90001507	2	rs180839256	1	200021804	8.28095e-07	3405	0.7176	0.1453	C	T	0.0078	|| id:ebi-a-GCST90001507	TRUE	reported	igd	0.00797056	27.3417
ebi-a-GCST90001507	3	rs116794175	1	194010208	2.646e-07	3405	1.029	0.1996	C	T	0.0043	|| id:ebi-a-GCST90001507	TRUE	reported	igd	0.00906688	31.1369
ebi-a-GCST90001507	4	rs116517602	1	198922068	3.67282e-19	3405	1.722	0.1913	T	C	0.0041	|| id:ebi-a-GCST90001507	TRUE	reported	igd	0.0242156	84.4508
ebi-a-GCST90001507	5	rs11124653	2	39112166	3.74197e-12	3405	-0.1861	0.0267	A	C	0.5907	|| id:ebi-a-GCST90001507	TRUE	reported	igd	0.0167468	57.96
ebi-a-GCST90001507	6	rs12712610	2	38897249	2.14981e-16	3405	0.2347	0.02843	G	A	0.2972	|| id:ebi-a-GCST90001507	TRUE	reported	igd	0.0230111	80.151
ebi-a-GCST90001507	7	rs28446907	5	109149543	5.37106e-07	3405	-0.8126	0.1618	G	A	0.0063	|| id:ebi-a-GCST90001507	TRUE	reported	igd	0.0082676	28.3692
ebi-a-GCST90001507	8	rs75958070	11	79203049	2.93697e-07	3405	-0.205	0.03989	C	G	0.1217	|| id:ebi-a-GCST90001507	TRUE	reported	igd	0.00898403	30.8498
ebi-a-GCST90001508	1	rs182812626	1	189980053	2.33099e-07	3437	1.067	0.206	G	C	0.0042	|| id:ebi-a-GCST90001508	TRUE	reported	igd	0.00952314	33.0265
ebi-a-GCST90001508	2	rs116517602	1	198922068	4.75554e-24	3437	1.941	0.1905	T	C	0.0041	|| id:ebi-a-GCST90001508	TRUE	reported	igd	0.0307667	109.038
ebi-a-GCST90001508	3	rs180839256	1	200021804	1.37899e-07	3437	0.7622	0.1444	C	T	0.0077	|| id:ebi-a-GCST90001508	TRUE	reported	igd	0.00887772	30.7681
ebi-a-GCST90001508	4	rs61836370	1	188691469	4.41896e-09	3437	0.6318	0.1074	G	A	0.0145	|| id:ebi-a-GCST90001508	TRUE	reported	igd	0.0114081	39.6391
ebi-a-GCST90001508	5	rs11124653	2	39112166	5.22878e-16	3437	-0.2138	0.02624	A	C	0.5911	|| id:ebi-a-GCST90001508	TRUE	reported	igd	0.0220965	77.6165
ebi-a-GCST90001508	6	rs13024840	2	38895920	4.04762e-21	3437	0.2764	0.02911	A	T	0.2587	|| id:ebi-a-GCST90001508	TRUE	reported	igd	0.0293019	103.691
ebi-a-GCST90001508	7	rs1430018	2	38132316	1.12699e-07	3437	-0.2323	0.04369	C	T	0.9022	|| id:ebi-a-GCST90001508	TRUE	reported	igd	0.00952292	33.0257
ebi-a-GCST90001508	8	rs117626397	10	131423918	3.095e-07	3437	3.007	0.5864	G	A	0.0004	|| id:ebi-a-GCST90001508	TRUE	reported	igd	0.00723075	25.0185
ebi-a-GCST90001508	9	rs10905719	10	6115171	7.05797e-09	3437	0.1841	0.03172	A	G	0.2082	|| id:ebi-a-GCST90001508	TRUE	reported	igd	0.0111746	38.8187
ebi-a-GCST90001508	10	rs28592611	16	78381297	4.108e-07	3437	0.1378	0.02717	T	G	0.3945	|| id:ebi-a-GCST90001508	TRUE	reported	igd	0.00907172	31.4466
ebi-a-GCST90001508	11	rs12958644	18	6060693	4.25696e-07	3437	0.2701	0.05331	C	A	0.0599	|| id:ebi-a-GCST90001508	TRUE	reported	igd	0.00821637	28.457
ebi-a-GCST90001509	1	rs180839256	1	200021804	3.47896e-07	3437	0.7369	0.1443	C	T	0.0077	|| id:ebi-a-GCST90001509	TRUE	reported	igd	0.00829814	28.7426
ebi-a-GCST90001509	2	rs61836370	1	188691469	1.57801e-08	3437	0.6084	0.1074	G	A	0.0145	|| id:ebi-a-GCST90001509	TRUE	reported	igd	0.0105787	36.7264
ebi-a-GCST90001509	3	rs144350975	1	188000439	9.02402e-07	3437	0.4042	0.08214	A	C	0.0253	|| id:ebi-a-GCST90001509	TRUE	reported	igd	0.00805776	27.9032
ebi-a-GCST90001509	4	rs116517602	1	198922068	1.49589e-22	3437	1.875	0.1906	T	C	0.0041	|| id:ebi-a-GCST90001509	TRUE	reported	igd	0.0287099	101.534
ebi-a-GCST90001509	5	rs11124653	2	39112166	1.35988e-13	3437	-0.1952	0.02627	A	C	0.5911	|| id:ebi-a-GCST90001509	TRUE	reported	igd	0.0184191	64.4567
ebi-a-GCST90001509	6	rs13024840	2	38895920	4.21697e-17	3437	0.2465	0.02917	A	T	0.2587	|| id:ebi-a-GCST90001509	TRUE	reported	igd	0.0233053	81.9638
ebi-a-GCST90001509	7	rs117626397	10	131423918	4.71802e-07	3437	2.958	0.5861	G	A	0.0004	|| id:ebi-a-GCST90001509	TRUE	reported	igd	0.00699701	24.2041
ebi-a-GCST90001509	8	rs10905719	10	6115171	4.88495e-08	3437	0.1734	0.03172	A	G	0.2082	|| id:ebi-a-GCST90001509	TRUE	reported	igd	0.00991344	34.3936
ebi-a-GCST90001509	9	rs28592611	16	78381297	6.14795e-07	3437	0.1357	0.02715	T	G	0.3945	|| id:ebi-a-GCST90001509	TRUE	reported	igd	0.00879733	30.487
ebi-a-GCST90001509	10	rs117882514	18	6105334	6.17106e-07	3437	0.3547	0.07102	C	A	0.0319	|| id:ebi-a-GCST90001509	TRUE	reported	igd	0.00777076	26.9016
ebi-a-GCST90001510	1	rs11579717	1	199999121	8.77102e-08	3405	-1.039	0.1939	A	G	0.0044	|| id:ebi-a-GCST90001510	TRUE	reported	igd	0.00945799	32.4928
ebi-a-GCST90001510	2	rs113435341	1	198151688	3.0311e-13	3405	-1.681	0.2295	G	A	0.0032	|| id:ebi-a-GCST90001510	TRUE	reported	igd	0.018027	62.4721
ebi-a-GCST90001510	3	rs61839660	10	6094697	2.40326e-22	3405	0.5547	0.05665	T	C	0.0542	|| id:ebi-a-GCST90001510	TRUE	reported	igd	0.031546	110.848
ebi-a-GCST90001510	4	rs117614870	17	63857170	9.3981e-07	3405	0.7075	0.144	T	C	0.0085	|| id:ebi-a-GCST90001510	TRUE	reported	igd	0.00843713	28.9558
ebi-a-GCST90001510	5	rs6131700	20	15742230	5.431e-07	3405	-0.3793	0.07555	C	G	0.0311	|| id:ebi-a-GCST90001510	TRUE	reported	igd	0.00867032	29.7631
ebi-a-GCST90001511	1	rs17583875	1	197924770	7.08272e-14	3437	-1.737	0.2311	A	G	0.0029	|| id:ebi-a-GCST90001511	TRUE	reported	igd	0.0174488	61.0011
ebi-a-GCST90001511	2	rs116794175	1	194010208	2.45901e-08	3437	-1.101	0.1969	C	T	0.0042	|| id:ebi-a-GCST90001511	TRUE	reported	igd	0.0101397	35.1867
ebi-a-GCST90001511	3	rs61839660	10	6094697	2.77588e-28	3437	0.6146	0.05523	T	C	0.0543	|| id:ebi-a-GCST90001511	TRUE	reported	igd	0.0387943	138.637
ebi-a-GCST90001511	4	rs149406003	13	101206935	5.17798e-07	3437	-0.2876	0.05719	A	G	0.0499	|| id:ebi-a-GCST90001511	TRUE	reported	igd	0.00784292	27.1534
ebi-a-GCST90001511	5	rs12458491	18	35307820	6.82905e-08	3437	0.5009	0.09263	T	A	0.0188	|| id:ebi-a-GCST90001511	TRUE	reported	igd	0.00925651	32.0932
ebi-a-GCST90001511	6	rs148871284	20	15546558	7.13099e-07	3437	0.3478	0.07003	T	C	0.0343	|| id:ebi-a-GCST90001511	TRUE	reported	igd	0.00801356	27.7489
ebi-a-GCST90001512	1	rs4497244	1	197997953	4.85736e-11	3437	-1.396	0.2116	A	G	0.0033	|| id:ebi-a-GCST90001512	TRUE	reported	igd	0.0128197	44.6077
ebi-a-GCST90001512	2	rs11579717	1	199999121	1.83202e-08	3437	-1.078	0.1911	A	G	0.0044	|| id:ebi-a-GCST90001512	TRUE	reported	igd	0.0101813	35.3326
ebi-a-GCST90001512	3	rs61839660	10	6094697	5.32353e-25	3437	0.5758	0.05532	T	C	0.0543	|| id:ebi-a-GCST90001512	TRUE	reported	igd	0.0340507	121.087
ebi-a-GCST90001513	1	rs17717645	7	18003774	9.68992e-07	3405	0.391	0.07969	C	T	0.0267	|| id:ebi-a-GCST90001513	TRUE	reported	igd	0.00794587	27.2564
ebi-a-GCST90001513	2	rs149951966	17	41137136	8.45707e-07	3405	0.2109	0.04275	C	T	0.1035	|| id:ebi-a-GCST90001513	TRUE	reported	igd	0.00825418	28.3227
ebi-a-GCST90001514	1	rs115937242	2	136121922	2.30303e-18	1858	1.543	0.1747	A	G	0.0086	|| id:ebi-a-GCST90001514	TRUE	reported	igd	0.0405984	78.5393
ebi-a-GCST90001514	2	rs74529033	2	137747326	1.9971e-15	1858	1.453	0.1814	G	A	0.0081	|| id:ebi-a-GCST90001514	TRUE	reported	igd	0.0339246	65.175
ebi-a-GCST90001514	3	rs10809987	9	13585363	6.39102e-07	1858	0.2534	0.05071	C	T	0.1082	|| id:ebi-a-GCST90001514	TRUE	reported	igd	0.0123919	23.288
ebi-a-GCST90001515	1	rs113696385	2	176971968	1.90498e-07	1857	-0.5264	0.1007	T	G	0.0293	|| id:ebi-a-GCST90001515	TRUE	reported	igd	0.0157621	29.707
ebi-a-GCST90001515	2	rs9829934	3	113575708	1.78698e-07	1857	-0.3866	0.07377	T	A	0.0582	|| id:ebi-a-GCST90001515	TRUE	reported	igd	0.0163846	30.8997
ebi-a-GCST90001515	3	rs141792521	16	58686745	6.37294e-08	1857	-0.7864	0.1448	G	A	0.0137	|| id:ebi-a-GCST90001515	TRUE	reported	igd	0.0167127	31.529
ebi-a-GCST90001515	4	rs17801681	19	51676649	8.12007e-08	1857	0.278	0.05161	T	C	0.1201	|| id:ebi-a-GCST90001515	TRUE	reported	igd	0.0163341	30.8029
ebi-a-GCST90001515	5	rs2455069	19	51728641	1.24911e-32	1857	0.3938	0.03247	G	A	0.5197	|| id:ebi-a-GCST90001515	TRUE	reported	igd	0.0774189	155.663
ebi-a-GCST90001515	6	rs1654530	19	51476281	5.45494e-07	1857	0.2453	0.0488	G	A	0.1314	|| id:ebi-a-GCST90001515	TRUE	reported	igd	0.0137354	25.8339
ebi-a-GCST90001515	7	rs4499342	19	8786913	2.20298e-09	1857	-0.2816	0.04685	T	C	0.1527	|| id:ebi-a-GCST90001515	TRUE	reported	igd	0.0205197	38.8615
ebi-a-GCST90001516	1	rs12094489	1	247286936	9.09097e-07	1857	-0.2383	0.04837	A	G	0.1373	|| id:ebi-a-GCST90001516	TRUE	reported	igd	0.0134527	25.295
ebi-a-GCST90001516	2	rs72923436	2	176970247	2.91897e-08	1857	-0.5379	0.09656	A	C	0.0307	|| id:ebi-a-GCST90001516	TRUE	reported	igd	0.0172199	32.5025
ebi-a-GCST90001516	3	rs9829934	3	113575708	2.72402e-07	1857	-0.3737	0.07241	T	A	0.0582	|| id:ebi-a-GCST90001516	TRUE	reported	igd	0.0153094	28.8404
ebi-a-GCST90001516	4	rs2455069	19	51728641	1.8608e-14	1857	0.2522	0.03266	G	A	0.5197	|| id:ebi-a-GCST90001516	TRUE	reported	igd	0.0317531	60.8336
ebi-a-GCST90001517	1	rs5020267	2	147077389	9.69304e-07	1858	0.2285	0.0465	G	A	0.1453	|| id:ebi-a-GCST90001517	TRUE	reported	igd	0.0129683	24.3853
ebi-a-GCST90001517	2	rs182908654	7	141084101	9.67008e-08	1858	-2.346	0.4382	C	T	0.0019	|| id:ebi-a-GCST90001517	TRUE	reported	igd	0.0208744	39.5688
ebi-a-GCST90001517	3	rs143612223	10	112429560	3.79901e-07	1858	3.416	0.6702	T	A	0.0005	|| id:ebi-a-GCST90001517	TRUE	reported	igd	0.0116632	21.9024
ebi-a-GCST90001517	4	rs74253876	18	5858361	2.249e-07	1858	-0.2048	0.0394	T	C	0.2177	|| id:ebi-a-GCST90001517	TRUE	reported	igd	0.0142864	26.8998
ebi-a-GCST90001517	5	rs3865444	19	51727962	4.35913e-21	1858	-0.3696	0.03875	A	C	0.2131	|| id:ebi-a-GCST90001517	TRUE	reported	igd	0.0458139	89.1131
ebi-a-GCST90001518	1	rs182908654	7	141084101	1.447e-07	1858	-2.363	0.4476	C	T	0.0019	|| id:ebi-a-GCST90001518	TRUE	reported	igd	0.021178	40.1568
ebi-a-GCST90001518	2	rs3865444	19	51727962	2.12618e-21	1858	-0.3767	0.03917	A	C	0.2131	|| id:ebi-a-GCST90001518	TRUE	reported	igd	0.0475909	92.7425
ebi-a-GCST90001519	1	rs12033128	1	85552939	5.40194e-08	1858	-0.262	0.04799	C	T	0.1389	|| id:ebi-a-GCST90001519	TRUE	reported	igd	0.0164206	30.9854
ebi-a-GCST90001519	2	rs218773	4	14437080	9.57304e-07	1858	0.3392	0.06898	G	A	0.937	|| id:ebi-a-GCST90001519	TRUE	reported	igd	0.0135838	25.5587
ebi-a-GCST90001519	3	rs2529690	17	12239004	6.01603e-07	1858	0.2193	0.0438	A	G	0.1747	|| id:ebi-a-GCST90001519	TRUE	reported	igd	0.0138679	26.1009
ebi-a-GCST90001519	4	rs7245846	19	51731176	2.6339e-15	1858	-0.3128	0.03922	A	G	0.2236	|| id:ebi-a-GCST90001519	TRUE	reported	igd	0.033972	65.2693
ebi-a-GCST90001520	1	rs76694877	3	27966223	7.955e-07	1858	-0.3759	0.07589	G	T	0.0492	|| id:ebi-a-GCST90001520	TRUE	reported	igd	0.0132199	24.8649
ebi-a-GCST90001520	2	rs112790132	3	115423600	6.81993e-07	1858	-0.7381	0.1481	A	G	0.0118	|| id:ebi-a-GCST90001520	TRUE	reported	igd	0.0127054	23.8846
ebi-a-GCST90001520	3	rs182908654	7	141084101	6.68005e-07	1858	-2.178	0.4366	C	T	0.0019	|| id:ebi-a-GCST90001520	TRUE	reported	igd	0.0179917	34.0045
ebi-a-GCST90001520	4	rs10112702	8	127626066	1.464e-07	1858	-0.2209	0.04185	G	C	0.2034	|| id:ebi-a-GCST90001520	TRUE	reported	igd	0.0158129	29.8204
ebi-a-GCST90001520	5	rs143612223	10	112429560	6.22702e-07	1858	3.383	0.6763	T	A	0.0005	|| id:ebi-a-GCST90001520	TRUE	reported	igd	0.011439	21.4764
ebi-a-GCST90001520	6	rs74253876	18	5858361	1.45001e-08	1858	-0.2252	0.03955	T	C	0.2177	|| id:ebi-a-GCST90001520	TRUE	reported	igd	0.0172742	32.6245
ebi-a-GCST90001520	7	rs113771439	18	5326964	9.1199e-07	1858	0.1922	0.03902	A	G	0.2279	|| id:ebi-a-GCST90001520	TRUE	reported	igd	0.0130003	24.4464
ebi-a-GCST90001520	8	rs3865444	19	51727962	1.08493e-16	1858	-0.3278	0.03915	A	C	0.2131	|| id:ebi-a-GCST90001520	TRUE	reported	igd	0.0360372	69.3855
ebi-a-GCST90001521	1	rs187359230	2	35143865	4.31599e-07	1858	1.355	0.2671	A	G	0.0038	|| id:ebi-a-GCST90001521	TRUE	reported	igd	0.0139008	26.1635
ebi-a-GCST90001521	2	rs6544660	2	43688496	2.08901e-07	1858	0.1782	0.03421	T	C	0.4451	|| id:ebi-a-GCST90001521	TRUE	reported	igd	0.0156862	29.5775
ebi-a-GCST90001521	3	rs111231787	5	112408670	3.04397e-08	1858	1.244	0.2236	T	C	0.0057	|| id:ebi-a-GCST90001521	TRUE	reported	igd	0.0175414	33.138
ebi-a-GCST90001521	4	rs2982905	6	162155632	5.62704e-07	1858	0.3264	0.06501	G	T	0.0705	|| id:ebi-a-GCST90001521	TRUE	reported	igd	0.0139627	26.2817
ebi-a-GCST90001521	5	rs2811828	9	17952241	9.81703e-07	1858	-0.1645	0.03348	C	T	0.4467	|| id:ebi-a-GCST90001521	TRUE	reported	igd	0.0133764	25.1631
ebi-a-GCST90001522	1	rs59118111	1	4044791	5.56506e-07	1858	-0.4264	0.08487	C	G	0.0371	|| id:ebi-a-GCST90001522	TRUE	reported	igd	0.0129903	24.4273
ebi-a-GCST90001522	2	rs9916257	17	33797371	1.591e-08	1858	-0.1904	0.03354	T	G	0.5737	|| id:ebi-a-GCST90001522	TRUE	reported	igd	0.0177323	33.5052
ebi-a-GCST90001522	3	rs142340400	19	3958937	2.12799e-07	1858	0.4225	0.08113	G	C	0.046	|| id:ebi-a-GCST90001522	TRUE	reported	igd	0.0156671	29.541
ebi-a-GCST90001523	1	rs876036	7	50307710	1.48696e-11	1858	-0.2533	0.03729	C	T	0.2635	|| id:ebi-a-GCST90001523	TRUE	reported	igd	0.0249031	47.4006
ebi-a-GCST90001523	2	rs2705609	7	3560919	4.46498e-07	1858	-0.2077	0.04099	T	G	0.2088	|| id:ebi-a-GCST90001523	TRUE	reported	igd	0.0142534	26.8369
ebi-a-GCST90001523	3	rs1697573	19	51718317	1.73101e-35	1858	-0.4103	0.03231	A	T	0.5191	|| id:ebi-a-GCST90001523	TRUE	reported	igd	0.0840502	170.312
ebi-a-GCST90001523	4	rs34318562	19	52180033	6.12802e-08	1858	-0.1942	0.03571	A	G	0.6889	|| id:ebi-a-GCST90001523	TRUE	reported	igd	0.0161653	30.4958
ebi-a-GCST90001524	1	rs72845259	10	132711992	5.34097e-07	1856	1.784	0.3546	A	G	0.0019	|| id:ebi-a-GCST90001524	TRUE	reported	igd	0.0120711	22.6533
ebi-a-GCST90001524	2	rs3865444	19	51727962	1.28499e-12	1856	-0.2687	0.03761	A	C	0.2128	|| id:ebi-a-GCST90001524	TRUE	reported	igd	0.0241892	45.9585
ebi-a-GCST90001524	3	rs16988872	19	51580161	2.20399e-08	1856	-0.2007	0.03572	T	C	0.2659	|| id:ebi-a-GCST90001524	TRUE	reported	igd	0.0157253	29.6205
ebi-a-GCST90001525	1	rs1801274	1	161479745	8.34065e-14	1858	0.2617	0.03479	G	A	0.3334	|| id:ebi-a-GCST90001525	TRUE	reported	igd	0.0304417	58.2737
ebi-a-GCST90001525	2	rs10025005	4	181288587	5.85706e-07	1858	0.1934	0.03857	T	G	0.7764	|| id:ebi-a-GCST90001525	TRUE	reported	igd	0.0129867	24.4205
ebi-a-GCST90001525	3	rs62362950	5	83003910	6.87005e-07	1858	-0.3383	0.0679	T	C	0.0597	|| id:ebi-a-GCST90001525	TRUE	reported	igd	0.0128492	24.1585
ebi-a-GCST90001525	4	rs17721845	6	149234718	7.67892e-07	1858	0.1862	0.03754	T	C	0.2511	|| id:ebi-a-GCST90001525	TRUE	reported	igd	0.0130395	24.521
ebi-a-GCST90001525	5	rs192715019	12	83087530	1.36301e-07	1858	-0.5266	0.09953	T	C	0.0277	|| id:ebi-a-GCST90001525	TRUE	reported	igd	0.0149373	28.144
ebi-a-GCST90001525	6	rs141080550	13	111287945	3.40997e-07	1858	0.4746	0.09273	A	G	0.0307	|| id:ebi-a-GCST90001525	TRUE	reported	igd	0.0134055	25.2186
ebi-a-GCST90001525	7	rs11631677	15	86647805	8.79205e-07	1858	-0.1627	0.03297	T	C	0.5509	|| id:ebi-a-GCST90001525	TRUE	reported	igd	0.0130985	24.6334
ebi-a-GCST90001525	8	rs76640602	22	39737217	3.94503e-07	1858	0.5875	0.1154	A	G	0.0202	|| id:ebi-a-GCST90001525	TRUE	reported	igd	0.0136626	25.7091
ebi-a-GCST90001526	1	rs3820097	1	161049358	7.10608e-09	1858	-0.4313	0.07416	A	G	0.9459	|| id:ebi-a-GCST90001526	TRUE	reported	igd	0.0190384	36.0211
ebi-a-GCST90001526	2	rs1801274	1	161479745	2.76822e-54	1858	0.5511	0.03437	G	A	0.3334	|| id:ebi-a-GCST90001526	TRUE	reported	igd	0.134996	289.655
ebi-a-GCST90001526	3	rs6820873	4	31077545	8.65107e-07	1858	-0.1689	0.03421	C	A	0.4255	|| id:ebi-a-GCST90001526	TRUE	reported	igd	0.0139469	26.2516
ebi-a-GCST90001526	4	rs3826007	15	80263217	7.44218e-19	1858	0.361	0.04027	T	C	0.2209	|| id:ebi-a-GCST90001526	TRUE	reported	igd	0.0448573	87.1652
ebi-a-GCST90001527	1	rs1801274	1	161479745	1.40301e-07	1858	-0.1792	0.0339	G	A	0.3334	|| id:ebi-a-GCST90001527	TRUE	reported	igd	0.0142737	26.8756
ebi-a-GCST90001527	2	rs185048341	9	107953420	3.82904e-08	1858	-0.6561	0.1188	A	G	0.0175	|| id:ebi-a-GCST90001527	TRUE	reported	igd	0.0148027	27.8866
ebi-a-GCST90001527	3	rs67760360	15	80260872	2.20191e-19	1858	-0.3414	0.0375	A	G	0.2209	|| id:ebi-a-GCST90001527	TRUE	reported	igd	0.0401186	77.5722
ebi-a-GCST90001527	4	rs1201943	20	59282409	5.88098e-07	1858	-0.1576	0.03144	T	C	0.5054	|| id:ebi-a-GCST90001527	TRUE	reported	igd	0.0124174	23.3365
ebi-a-GCST90001528	1	rs3820097	1	161049358	8.69501e-09	1858	0.4291	0.07422	A	G	0.9459	|| id:ebi-a-GCST90001528	TRUE	reported	igd	0.0188447	35.6476
ebi-a-GCST90001528	2	rs1801274	1	161479745	2.5293e-54	1858	-0.5517	0.03439	G	A	0.3334	|| id:ebi-a-GCST90001528	TRUE	reported	igd	0.13529	290.385
ebi-a-GCST90001528	3	rs3826007	15	80263217	3.70937e-18	1858	-0.3541	0.04034	T	C	0.2209	|| id:ebi-a-GCST90001528	TRUE	reported	igd	0.0431589	83.7161
ebi-a-GCST90001529	1	rs2070901	1	161185058	2.37001e-07	1858	0.189	0.03644	T	G	0.2871	|| id:ebi-a-GCST90001529	TRUE	reported	igd	0.0146223	27.5417
ebi-a-GCST90001529	2	rs1899009	12	74096868	4.55701e-07	1858	0.2036	0.04022	G	A	0.2182	|| id:ebi-a-GCST90001529	TRUE	reported	igd	0.0141428	26.6256
ebi-a-GCST90001529	3	rs10419309	19	52138563	1.009e-07	1858	0.1792	0.03351	G	A	0.5	|| id:ebi-a-GCST90001529	TRUE	reported	igd	0.0160563	30.2868
ebi-a-GCST90001530	1	rs9271768	6	32594188	8.9929e-20	1855	0.3668	0.03985	G	A	0.4372	|| id:ebi-a-GCST90001530	TRUE	reported	igd	0.0662099	131.386
ebi-a-GCST90001530	2	rs9270591	6	32561424	5.45632e-26	1855	0.4161	0.03887	T	C	0.5755	|| id:ebi-a-GCST90001530	TRUE	reported	igd	0.0845957	171.242
ebi-a-GCST90001530	3	rs2071473	6	32782605	2.298e-10	1855	-0.2405	0.03772	T	C	0.3892	|| id:ebi-a-GCST90001530	TRUE	reported	igd	0.0275	52.3984
ebi-a-GCST90001530	4	rs80032720	6	32384933	4.314e-10	1855	-0.4389	0.06992	A	G	0.0749	|| id:ebi-a-GCST90001530	TRUE	reported	igd	0.0266951	50.8228
ebi-a-GCST90001530	5	rs1800973	12	69744014	3.45398e-07	1855	0.3114	0.06087	A	C	0.0806	|| id:ebi-a-GCST90001530	TRUE	reported	igd	0.0143717	27.019
ebi-a-GCST90001530	6	rs1354106	19	51737991	1.71712e-28	1855	-0.4306	0.03825	G	T	0.2237	|| id:ebi-a-GCST90001530	TRUE	reported	igd	0.0643982	127.543
ebi-a-GCST90001531	1	rs114590598	1	185852065	9.40589e-09	1856	2.431	0.4216	T	C	0.0016	|| id:ebi-a-GCST90001531	TRUE	reported	igd	0.018881	35.679
ebi-a-GCST90001531	2	rs9842941	3	128441690	6.46994e-07	1856	-0.1921	0.03847	G	T	0.2487	|| id:ebi-a-GCST90001531	TRUE	reported	igd	0.0137903	25.9247
ebi-a-GCST90001531	3	rs9297816	8	132011279	6.58795e-07	1856	0.1756	0.03519	A	G	0.3661	|| id:ebi-a-GCST90001531	TRUE	reported	igd	0.014312	26.9197
ebi-a-GCST90001531	4	rs78338533	10	11630331	9.75304e-07	1856	2.433	0.4953	G	A	0.0011	|| id:ebi-a-GCST90001531	TRUE	reported	igd	0.0130086	24.4357
ebi-a-GCST90001531	5	rs33978622	19	51736383	3.74283e-33	1856	-0.4747	0.0388	C	G	0.215	|| id:ebi-a-GCST90001531	TRUE	reported	igd	0.0760635	152.632
ebi-a-GCST90001531	6	rs78744187	19	33754548	5.44252e-14	1856	-0.5108	0.06739	T	C	0.0673	|| id:ebi-a-GCST90001531	TRUE	reported	igd	0.0327558	62.7859
ebi-a-GCST90001531	7	rs2013837	22	39271617	8.34603e-07	1856	-0.1645	0.03328	A	G	0.4701	|| id:ebi-a-GCST90001531	TRUE	reported	igd	0.0134817	25.3367
ebi-a-GCST90001532	1	rs114590598	1	185852065	9.84306e-09	1857	2.421	0.4204	T	C	0.0016	|| id:ebi-a-GCST90001532	TRUE	reported	igd	0.018726	35.3995
ebi-a-GCST90001532	2	rs9842941	3	128441690	3.125e-07	1857	-0.1968	0.03833	G	T	0.2488	|| id:ebi-a-GCST90001532	TRUE	reported	igd	0.0144773	27.2498
ebi-a-GCST90001532	3	rs9297816	8	132011279	3.75396e-07	1857	0.1788	0.03506	A	G	0.3659	|| id:ebi-a-GCST90001532	TRUE	reported	igd	0.0148349	27.9332
ebi-a-GCST90001532	4	rs78338533	10	11630331	8.99001e-07	1857	2.432	0.4935	G	A	0.0011	|| id:ebi-a-GCST90001532	TRUE	reported	igd	0.0129979	24.4285
ebi-a-GCST90001532	5	rs117780942	11	105062174	5.44503e-07	1857	-0.5318	0.1058	A	C	0.0269	|| id:ebi-a-GCST90001532	TRUE	reported	igd	0.014806	27.8778
ebi-a-GCST90001532	6	rs142419042	11	104445613	1.588e-07	1857	-0.5889	0.1119	T	C	0.025	|| id:ebi-a-GCST90001532	TRUE	reported	igd	0.0169067	31.9012
ebi-a-GCST90001532	7	rs3865444	19	51727962	7.50931e-35	1857	-0.4855	0.03861	A	C	0.2132	|| id:ebi-a-GCST90001532	TRUE	reported	igd	0.0790788	159.287
ebi-a-GCST90001532	8	rs77388515	19	34133960	1.37499e-07	1857	-0.2977	0.05629	G	A	0.0975	|| id:ebi-a-GCST90001532	TRUE	reported	igd	0.0155969	29.3907
ebi-a-GCST90001532	9	rs78744187	19	33754548	9.45584e-14	1857	-0.5045	0.06722	T	C	0.0673	|| id:ebi-a-GCST90001532	TRUE	reported	igd	0.0319528	61.2289
ebi-a-GCST90001532	10	rs7351079	19	51574038	6.70193e-07	1857	-0.1881	0.03771	G	A	0.2722	|| id:ebi-a-GCST90001532	TRUE	reported	igd	0.0140187	26.3744
ebi-a-GCST90001533	1	rs7351079	19	51574038	1.36994e-13	1857	-0.2756	0.03696	G	A	0.2722	|| id:ebi-a-GCST90001533	TRUE	reported	igd	0.0300946	57.5577
ebi-a-GCST90001533	2	rs117417480	19	54429001	5.32304e-08	1857	0.8056	0.1475	T	G	0.0129	|| id:ebi-a-GCST90001533	TRUE	reported	igd	0.016528	31.1747
ebi-a-GCST90001533	3	rs3865444	19	51727962	1.14393e-40	1857	-0.5183	0.03788	A	C	0.2132	|| id:ebi-a-GCST90001533	TRUE	reported	igd	0.0901247	183.741
ebi-a-GCST90001533	4	rs4499342	19	8786913	3.85398e-08	1857	0.2541	0.04602	T	C	0.1527	|| id:ebi-a-GCST90001533	TRUE	reported	igd	0.0167077	31.5193
ebi-a-GCST90001534	1	rs541367304	1	198283058	4.24424e-12	3395	-1.857	0.267	A	G	0.0032	|| id:ebi-a-GCST90001534	TRUE	reported	igd	0.0219994	76.3232
ebi-a-GCST90001534	2	rs6743943	2	118512809	3.56796e-07	3395	0.1354	0.02655	C	T	0.466	|| id:ebi-a-GCST90001534	TRUE	reported	igd	0.00912419	31.2435
ebi-a-GCST90001534	3	rs62447160	7	36527098	3.50897e-07	3395	-0.138	0.02703	C	T	0.6415	|| id:ebi-a-GCST90001534	TRUE	reported	igd	0.00875939	29.9833
ebi-a-GCST90001534	4	rs11062774	12	3830558	9.68389e-07	3395	0.1756	0.03579	G	A	0.1558	|| id:ebi-a-GCST90001534	TRUE	reported	igd	0.00811133	27.7468
ebi-a-GCST90001534	5	rs653178	12	112007756	1.181e-08	3395	-0.1619	0.02833	T	C	0.5287	|| id:ebi-a-GCST90001534	TRUE	reported	igd	0.0130626	44.9081
ebi-a-GCST90001534	6	rs7162344	15	26030485	6.29405e-07	3395	-0.1295	0.02595	A	G	0.4315	|| id:ebi-a-GCST90001534	TRUE	reported	igd	0.00822774	28.1483
ebi-a-GCST90001534	7	rs4357954	16	7395086	5.97696e-07	3395	-0.2354	0.04706	G	C	0.0829	|| id:ebi-a-GCST90001534	TRUE	reported	igd	0.00842586	28.8319
ebi-a-GCST90001535	1	rs12121018	1	94176595	5.99805e-07	3427	-0.1566	0.03132	A	G	0.1882	|| id:ebi-a-GCST90001535	TRUE	reported	igd	0.00749346	25.8589
ebi-a-GCST90001535	2	rs146620586	1	198524264	3.4578e-14	3427	-2.021	0.2655	T	G	0.0032	|| id:ebi-a-GCST90001535	TRUE	reported	igd	0.0260568	91.6321
ebi-a-GCST90001535	3	rs11579717	1	199999121	8.86993e-10	3427	-1.081	0.1759	A	G	0.0044	|| id:ebi-a-GCST90001535	TRUE	reported	igd	0.0102381	35.4282
ebi-a-GCST90001535	4	rs11124653	2	39112166	3.92202e-08	3427	0.1345	0.02443	A	C	0.5909	|| id:ebi-a-GCST90001535	TRUE	reported	igd	0.00874617	30.2199
ebi-a-GCST90001535	5	rs12712610	2	38897249	3.13112e-13	3427	-0.1902	0.02599	G	A	0.2969	|| id:ebi-a-GCST90001535	TRUE	reported	igd	0.0151035	52.5229
ebi-a-GCST90001535	6	rs76139558	10	2787360	8.18408e-07	3427	0.6888	0.1394	C	G	0.0067	|| id:ebi-a-GCST90001535	TRUE	reported	igd	0.00631497	21.7662
ebi-a-GCST90001535	7	rs76516339	18	74287337	3.05401e-07	3427	-0.1648	0.03213	T	A	0.1533	|| id:ebi-a-GCST90001535	TRUE	reported	igd	0.00705044	24.3192
ebi-a-GCST90001536	1	rs11579717	1	199999121	1.793e-07	3427	-0.9339	0.1786	A	G	0.0044	|| id:ebi-a-GCST90001536	TRUE	reported	igd	0.00764132	26.373
ebi-a-GCST90001536	2	rs146620586	1	198524264	1.77992e-13	3427	-1.991	0.2693	T	G	0.0032	|| id:ebi-a-GCST90001536	TRUE	reported	igd	0.0252889	88.8618
ebi-a-GCST90001536	3	rs1581998	1	157535842	5.659e-07	3427	-0.13	0.02593	G	T	0.3166	|| id:ebi-a-GCST90001536	TRUE	reported	igd	0.00731312	25.232
ebi-a-GCST90001536	4	rs12712610	2	38897249	7.82492e-10	3427	-0.1632	0.02646	G	A	0.2969	|| id:ebi-a-GCST90001536	TRUE	reported	igd	0.0111198	38.5136
ebi-a-GCST90001536	5	rs12498745	4	99216768	5.72506e-07	3427	-2.198	0.4387	A	G	0.0006	|| id:ebi-a-GCST90001536	TRUE	reported	igd	0.00579397	19.96
ebi-a-GCST90001536	6	rs9271766	6	32594169	9.54289e-08	3427	-0.1842	0.03445	G	A	0.782	|| id:ebi-a-GCST90001536	TRUE	reported	igd	0.0115684	40.0854
ebi-a-GCST90001536	7	rs1051488	6	31322911	4.54695e-07	3427	0.1684	0.03331	T	C	0.7693	|| id:ebi-a-GCST90001536	TRUE	reported	igd	0.010066	34.8267
ebi-a-GCST90001536	8	rs79647440	7	142438302	1.01801e-07	3427	-4.107	0.7699	T	C	0.0004	|| id:ebi-a-GCST90001536	TRUE	reported	igd	0.0134886	46.83
ebi-a-GCST90001536	9	rs1550856	8	117805397	8.58796e-08	3427	0.1562	0.02912	G	A	0.7785	|| id:ebi-a-GCST90001536	TRUE	reported	igd	0.00841442	29.064
ebi-a-GCST90001537	1	rs541367304	1	198283058	3.83398e-07	3395	-1.329	0.2612	A	G	0.0032	|| id:ebi-a-GCST90001537	TRUE	reported	igd	0.0112678	38.6672
ebi-a-GCST90001537	2	rs76664097	5	178428451	1.073e-07	3395	-0.6098	0.1145	A	G	0.0115	|| id:ebi-a-GCST90001537	TRUE	reported	igd	0.00845433	28.9301
ebi-a-GCST90001537	3	rs9271622	6	32591845	1.83101e-07	3395	0.1821	0.03484	A	G	0.7477	|| id:ebi-a-GCST90001537	TRUE	reported	igd	0.0125111	42.9879
ebi-a-GCST90001537	4	rs17717645	7	18003774	1.87301e-07	3395	0.4171	0.07987	C	T	0.0267	|| id:ebi-a-GCST90001537	TRUE	reported	igd	0.00904208	30.9597
ebi-a-GCST90001537	5	rs3184504	12	111884608	2.98497e-09	3395	-0.1609	0.02705	C	T	0.5292	|| id:ebi-a-GCST90001537	TRUE	reported	igd	0.0129003	44.3426
ebi-a-GCST90001537	6	rs151245760	12	16811638	7.64892e-08	3395	0.4832	0.08969	C	T	0.0206	|| id:ebi-a-GCST90001537	TRUE	reported	igd	0.00942131	32.2705
ebi-a-GCST90001538	1	rs4497244	1	197997953	2.35001e-07	3427	-1.093	0.211	A	G	0.0034	|| id:ebi-a-GCST90001538	TRUE	reported	igd	0.00809599	27.9551
ebi-a-GCST90001538	2	rs12409155	1	110998348	5.21795e-07	3427	-0.2079	0.04135	T	C	0.1058	|| id:ebi-a-GCST90001538	TRUE	reported	igd	0.00817823	28.2414
ebi-a-GCST90001538	3	rs6751481	2	38897810	1.82096e-11	3427	-0.1726	0.0256	C	T	0.4704	|| id:ebi-a-GCST90001538	TRUE	reported	igd	0.0148432	51.6038
ebi-a-GCST90001538	4	rs12503846	4	181498148	5.52395e-07	3427	-0.2065	0.04115	T	G	0.1048	|| id:ebi-a-GCST90001538	TRUE	reported	igd	0.00800113	27.6249
ebi-a-GCST90001538	5	rs8067124	17	38869490	3.00898e-07	3427	0.346	0.0674	T	A	0.0369	|| id:ebi-a-GCST90001538	TRUE	reported	igd	0.00850903	29.3935
ebi-a-GCST90001539	1	rs6751481	2	38897810	7.72894e-08	3427	-0.1403	0.02605	C	T	0.4704	|| id:ebi-a-GCST90001539	TRUE	reported	igd	0.00980755	33.9236
ebi-a-GCST90001539	2	rs148365679	3	194035416	6.08906e-07	3427	0.2134	0.04271	A	G	0.098	|| id:ebi-a-GCST90001539	TRUE	reported	igd	0.00805103	27.7986
ebi-a-GCST90001539	3	rs72694085	9	4651962	4.21299e-07	3427	0.3096	0.06107	G	T	0.0474	|| id:ebi-a-GCST90001539	TRUE	reported	igd	0.00865607	29.9059
ebi-a-GCST90001539	4	rs151245760	12	16811638	7.91699e-07	3427	0.4485	0.09067	C	T	0.0209	|| id:ebi-a-GCST90001539	TRUE	reported	igd	0.00823243	28.4301
ebi-a-GCST90001540	1	rs17205612	6	32637333	2.87601e-07	3395	-0.1878	0.03653	T	C	0.4189	|| id:ebi-a-GCST90001540	TRUE	reported	igd	0.0171705	59.2773
ebi-a-GCST90001540	2	rs9271772	6	32594275	2.6212e-13	3395	0.2514	0.03424	A	G	0.7751	|| id:ebi-a-GCST90001540	TRUE	reported	igd	0.0220347	76.4484
ebi-a-GCST90001540	3	rs3129891	6	32415080	9.33039e-11	3395	-0.2185	0.03362	A	G	0.2239	|| id:ebi-a-GCST90001540	TRUE	reported	igd	0.0165922	57.2473
ebi-a-GCST90001540	4	rs55996464	9	130525294	3.79997e-07	3395	0.2105	0.04137	A	G	0.0891	|| id:ebi-a-GCST90001540	TRUE	reported	igd	0.00719255	24.5811
ebi-a-GCST90001540	5	rs79538978	18	54960800	9.12893e-07	3395	0.3114	0.06331	C	T	0.0358	|| id:ebi-a-GCST90001540	TRUE	reported	igd	0.00669449	22.8675
ebi-a-GCST90001541	1	rs146620586	1	198524264	1.012e-08	3427	1.495	0.2604	T	G	0.0032	|| id:ebi-a-GCST90001541	TRUE	reported	igd	0.0142584	49.5414
ebi-a-GCST90001541	2	rs114825362	1	101526164	1.98399e-07	3427	0.4343	0.08333	C	G	0.0201	|| id:ebi-a-GCST90001541	TRUE	reported	igd	0.00742998	25.6382
ebi-a-GCST90001541	3	rs12712610	2	38897249	1.17501e-08	3427	0.1457	0.02548	G	A	0.2969	|| id:ebi-a-GCST90001541	TRUE	reported	igd	0.00886291	30.6269
ebi-a-GCST90001541	4	rs4702116	5	15902603	6.45595e-07	3427	-0.1823	0.03657	C	G	0.1094	|| id:ebi-a-GCST90001541	TRUE	reported	igd	0.00647595	22.3247
ebi-a-GCST90001541	5	rs9271536	6	32589978	3.59832e-12	3427	0.2324	0.03331	T	A	0.7798	|| id:ebi-a-GCST90001541	TRUE	reported	igd	0.0185482	64.7283
ebi-a-GCST90001541	6	rs113243185	6	32585071	8.06102e-09	3427	-0.2104	0.03639	C	G	0.1996	|| id:ebi-a-GCST90001541	TRUE	reported	igd	0.0141445	49.1401
ebi-a-GCST90001541	7	rs146329634	14	89433599	6.03295e-07	3427	-0.3196	0.06393	T	C	0.0328	|| id:ebi-a-GCST90001541	TRUE	reported	igd	0.00648088	22.3418
ebi-a-GCST90001541	8	rs66679234	17	4224639	2.80098e-07	3427	-0.1222	0.02374	T	C	0.4246	|| id:ebi-a-GCST90001541	TRUE	reported	igd	0.00729663	25.1746
ebi-a-GCST90001542	1	rs541367304	1	198283058	1.25401e-11	3395	-1.792	0.2636	A	G	0.0032	|| id:ebi-a-GCST90001542	TRUE	reported	igd	0.0204863	70.9639
ebi-a-GCST90001542	2	rs6729741	2	118599600	1.244e-08	3395	-0.1485	0.02603	T	A	0.5459	|| id:ebi-a-GCST90001542	TRUE	reported	igd	0.0109332	37.5064
ebi-a-GCST90001542	3	rs117563350	6	151699396	6.55798e-07	3395	-0.3637	0.07298	G	A	0.0308	|| id:ebi-a-GCST90001542	TRUE	reported	igd	0.00789734	27.009
ebi-a-GCST90001542	4	rs62447160	7	36527098	9.33792e-07	3395	-0.1312	0.02669	C	T	0.6415	|| id:ebi-a-GCST90001542	TRUE	reported	igd	0.00791742	27.0782
ebi-a-GCST90001542	5	rs9961909	18	49180597	3.68197e-07	3395	-0.3209	0.06299	C	T	0.0439	|| id:ebi-a-GCST90001542	TRUE	reported	igd	0.00864445	29.5864
ebi-a-GCST90001543	1	rs146620586	1	198524264	2.30202e-09	3427	-1.617	0.2699	T	G	0.0032	|| id:ebi-a-GCST90001543	TRUE	reported	igd	0.0166805	58.0997
ebi-a-GCST90001543	2	rs11579717	1	199999121	2.82202e-07	3427	-0.9188	0.1786	A	G	0.0044	|| id:ebi-a-GCST90001543	TRUE	reported	igd	0.00739622	25.5208
ebi-a-GCST90001543	3	rs114825362	1	101526164	2.55e-07	3427	-0.4464	0.08643	C	G	0.0201	|| id:ebi-a-GCST90001543	TRUE	reported	igd	0.00784976	27.0981
ebi-a-GCST90001543	4	rs114348846	2	241731435	6.92596e-07	3427	-0.135	0.02714	A	G	0.2628	|| id:ebi-a-GCST90001543	TRUE	reported	igd	0.00706168	24.3583
ebi-a-GCST90001543	5	rs4959028	6	32383138	3.34804e-10	3427	0.2111	0.03351	G	A	0.2288	|| id:ebi-a-GCST90001543	TRUE	reported	igd	0.0157264	54.7235
ebi-a-GCST90001543	6	rs9269702	6	32547143	5.03199e-08	3427	-0.2094	0.03833	A	G	0.7954	|| id:ebi-a-GCST90001543	TRUE	reported	igd	0.0142717	49.5881
ebi-a-GCST90001543	7	rs73060045	12	12168131	3.93097e-07	3427	0.1986	0.03908	G	A	0.1023	|| id:ebi-a-GCST90001543	TRUE	reported	igd	0.00724428	24.9927
ebi-a-GCST90001544	1	rs146620586	1	198524264	1.02301e-10	3427	-1.711	0.2639	T	G	0.0032	|| id:ebi-a-GCST90001544	TRUE	reported	igd	0.0186762	65.1833
ebi-a-GCST90001544	2	rs11579717	1	199999121	4.33102e-07	3427	-0.8849	0.1748	A	G	0.0044	|| id:ebi-a-GCST90001544	TRUE	reported	igd	0.0068605	23.6595
ebi-a-GCST90001544	3	rs113243185	6	32585071	8.18898e-09	3427	0.2134	0.03693	C	G	0.1996	|| id:ebi-a-GCST90001544	TRUE	reported	igd	0.0145508	50.5723
ebi-a-GCST90001544	4	rs9267484	6	31505724	1.547e-08	3427	0.2376	0.0419	T	A	0.1729	|| id:ebi-a-GCST90001544	TRUE	reported	igd	0.0161464	56.209
ebi-a-GCST90001544	5	rs9271536	6	32589978	2.95393e-12	3427	-0.2368	0.0338	T	A	0.7798	|| id:ebi-a-GCST90001544	TRUE	reported	igd	0.0192572	67.2511
ebi-a-GCST90001544	6	rs387663	8	68568308	1.21599e-07	3427	0.1688	0.03184	A	G	0.1681	|| id:ebi-a-GCST90001544	TRUE	reported	igd	0.00796918	27.5137
ebi-a-GCST90001544	7	rs2981595	12	10583297	1.25701e-08	3427	-0.1686	0.02956	A	G	0.8064	|| id:ebi-a-GCST90001544	TRUE	reported	igd	0.00887567	30.6714
ebi-a-GCST90001544	8	rs2606175	15	88060366	9.22593e-07	3427	-0.1206	0.02453	T	A	0.3513	|| id:ebi-a-GCST90001544	TRUE	reported	igd	0.00662898	22.8558
ebi-a-GCST90001544	9	rs183743052	17	51049212	6.22802e-07	3427	-0.7539	0.151	T	C	0.0057	|| id:ebi-a-GCST90001544	TRUE	reported	igd	0.00644243	22.2084
ebi-a-GCST90001545	1	rs114780135	1	197674188	7.171e-07	3395	1.029	0.2071	C	T	0.0037	|| id:ebi-a-GCST90001545	TRUE	reported	igd	0.00780643	26.6956
ebi-a-GCST90001545	2	rs12712610	2	38897249	1.22301e-10	3395	0.183	0.02834	G	A	0.2966	|| id:ebi-a-GCST90001545	TRUE	reported	igd	0.0139735	48.084
ebi-a-GCST90001545	3	rs9271537	6	32589982	2.256e-09	3395	-0.1866	0.03113	T	C	0.633	|| id:ebi-a-GCST90001545	TRUE	reported	igd	0.0161779	55.7944
ebi-a-GCST90001545	4	rs3105008	8	96535247	2.41702e-07	3395	-0.2777	0.05366	T	C	0.0613	|| id:ebi-a-GCST90001545	TRUE	reported	igd	0.00887501	30.3826
ebi-a-GCST90001546	1	rs113435341	1	198151688	3.64603e-08	3427	1.234	0.2235	G	A	0.0032	|| id:ebi-a-GCST90001546	TRUE	reported	igd	0.00971445	33.5984
ebi-a-GCST90001546	2	rs1897327	2	38966307	7.36004e-07	3427	0.1478	0.02979	C	T	0.7505	|| id:ebi-a-GCST90001546	TRUE	reported	igd	0.00818088	28.2506
ebi-a-GCST90001546	3	rs13024840	2	38895920	4.89215e-13	3427	0.2065	0.02846	A	T	0.2578	|| id:ebi-a-GCST90001546	TRUE	reported	igd	0.0163183	56.8172
ebi-a-GCST90001546	4	rs62400929	6	31159546	1.37199e-10	3427	0.307	0.04769	G	A	0.1087	|| id:ebi-a-GCST90001546	TRUE	reported	igd	0.0182625	63.7126
ebi-a-GCST90001546	5	rs113243185	6	32585071	2.87607e-14	3427	0.2773	0.03632	C	G	0.1996	|| id:ebi-a-GCST90001546	TRUE	reported	igd	0.0245696	86.2704
ebi-a-GCST90001546	6	rs9501107	6	31392047	6.05606e-08	3427	0.2124	0.03911	T	G	0.1503	|| id:ebi-a-GCST90001546	TRUE	reported	igd	0.0115229	39.9262
ebi-a-GCST90001546	7	rs9271536	6	32589978	7.9378e-17	3427	-0.2806	0.03351	T	A	0.7798	|| id:ebi-a-GCST90001546	TRUE	reported	igd	0.0270399	95.1856
ebi-a-GCST90001547	1	rs17583875	1	197924770	9.5159e-09	3427	1.299	0.2259	A	G	0.0029	|| id:ebi-a-GCST90001547	TRUE	reported	igd	0.00975854	33.7524
ebi-a-GCST90001547	2	rs13024840	2	38895920	5.22878e-13	3427	0.2049	0.02827	A	T	0.2578	|| id:ebi-a-GCST90001547	TRUE	reported	igd	0.0160664	55.9258
ebi-a-GCST90001547	3	rs9271536	6	32589978	3.30065e-18	3427	-0.291	0.03325	T	A	0.7798	|| id:ebi-a-GCST90001547	TRUE	reported	igd	0.0290815	102.587
ebi-a-GCST90001547	4	rs113243185	6	32585071	3.27793e-15	3427	0.2854	0.03605	C	G	0.1996	|| id:ebi-a-GCST90001547	TRUE	reported	igd	0.0260259	91.5206
ebi-a-GCST90001547	5	rs9501598	6	31853808	4.41001e-07	3427	0.2415	0.04772	G	A	0.098	|| id:ebi-a-GCST90001547	TRUE	reported	igd	0.0103109	35.6828
ebi-a-GCST90001547	6	rs62400929	6	31159546	2.55094e-11	3427	0.3169	0.04734	G	A	0.1087	|| id:ebi-a-GCST90001547	TRUE	reported	igd	0.0194593	67.9709
ebi-a-GCST90001547	7	rs9501107	6	31392047	1.996e-08	3427	0.2185	0.03884	T	G	0.1503	|| id:ebi-a-GCST90001547	TRUE	reported	igd	0.0121943	42.2811
ebi-a-GCST90001547	8	rs10750395	11	99630378	6.188e-07	3427	-0.1274	0.02551	A	G	0.3742	|| id:ebi-a-GCST90001547	TRUE	reported	igd	0.00760166	26.2351
ebi-a-GCST90001548	1	rs113435341	1	198151688	7.48704e-09	3395	-1.226	0.2117	G	A	0.0032	|| id:ebi-a-GCST90001548	TRUE	reported	igd	0.0095889	32.8501
ebi-a-GCST90001548	2	rs78389248	3	29218896	4.22795e-07	3395	-0.2957	0.05835	A	G	0.0421	|| id:ebi-a-GCST90001548	TRUE	reported	igd	0.00705237	24.0986
ebi-a-GCST90001548	3	rs80120480	6	31411457	6.80801e-07	3395	-0.227	0.04561	A	C	0.0857	|| id:ebi-a-GCST90001548	TRUE	reported	igd	0.00807516	27.6221
ebi-a-GCST90001548	4	rs78160658	16	4623421	2.467e-07	3395	-0.2599	0.05027	T	C	0.0586	|| id:ebi-a-GCST90001548	TRUE	reported	igd	0.00745271	25.4769
ebi-a-GCST90001548	5	rs62047982	16	53154832	5.719e-07	3395	-0.1186	0.02366	T	C	0.4717	|| id:ebi-a-GCST90001548	TRUE	reported	igd	0.00701045	23.9544
ebi-a-GCST90001549	1	rs75518360	1	14881805	3.176e-07	3427	0.4829	0.09427	T	C	0.0177	|| id:ebi-a-GCST90001549	TRUE	reported	igd	0.0081089	28
ebi-a-GCST90001549	2	rs55699240	2	113838725	5.48997e-07	3427	-0.16	0.03188	C	G	0.1936	|| id:ebi-a-GCST90001549	TRUE	reported	igd	0.00799329	27.5976
ebi-a-GCST90001549	3	rs35069110	7	157454257	6.84195e-07	3427	-0.1233	0.02478	A	G	0.4613	|| id:ebi-a-GCST90001549	TRUE	reported	igd	0.00755591	26.076
ebi-a-GCST90001549	4	rs62047982	16	53154832	8.97904e-07	3427	-0.1224	0.02487	T	C	0.4721	|| id:ebi-a-GCST90001549	TRUE	reported	igd	0.00746756	25.7688
ebi-a-GCST90001549	5	rs2866112	19	54310961	7.92994e-07	3427	-0.2005	0.04054	C	G	0.8971	|| id:ebi-a-GCST90001549	TRUE	reported	igd	0.0074219	25.6101
ebi-a-GCST90001550	1	rs541367304	1	198283058	2.84302e-07	3427	-1.307	0.2542	A	G	0.0032	|| id:ebi-a-GCST90001550	TRUE	reported	igd	0.0108978	37.7362
ebi-a-GCST90001550	2	rs173262	16	12230161	9.31301e-07	3427	-0.1242	0.02527	T	C	0.4116	|| id:ebi-a-GCST90001550	TRUE	reported	igd	0.00747173	25.7833
ebi-a-GCST90001551	2	rs4849134	2	111615015	1.85601e-08	3395	0.1004	0.0178	G	A	0.6455	|| id:ebi-a-GCST90001551	TRUE	reported	igd	0.00461328	15.7254
ebi-a-GCST90001551	3	rs28465400	6	29839523	8.73695e-07	3395	0.1395	0.02832	T	C	0.1417	|| id:ebi-a-GCST90001551	TRUE	reported	igd	0.00473355	16.1373
ebi-a-GCST90001551	4	rs72851020	6	32501393	4.32504e-10	3395	0.2077	0.03317	T	C	0.7906	|| id:ebi-a-GCST90001551	TRUE	reported	igd	0.0142836	49.1664
ebi-a-GCST90001551	5	rs2853995	6	31333019	1.71498e-07	3395	-0.1563	0.02983	C	T	0.109	|| id:ebi-a-GCST90001551	TRUE	reported	igd	0.00474517	16.1771
ebi-a-GCST90001551	6	rs113911480	14	29113167	4.83404e-07	3395	0.2391	0.04742	G	T	0.0314	|| id:ebi-a-GCST90001551	TRUE	reported	igd	0.00347747	11.8402
ebi-a-GCST90001551	7	rs17685199	15	36405909	9.56996e-07	3395	-0.1058	0.02156	C	A	0.1817	|| id:ebi-a-GCST90001551	TRUE	reported	igd	0.00332866	11.3318
ebi-a-GCST90001551	8	rs11652705	17	41761741	3.60296e-07	3395	-0.116	0.02274	G	A	0.1705	|| id:ebi-a-GCST90001551	TRUE	reported	igd	0.00380616	12.9636
ebi-a-GCST90001551	9	rs62229789	20	50100758	4.13704e-07	3395	-0.2553	0.05033	T	C	0.0286	|| id:ebi-a-GCST90001551	TRUE	reported	igd	0.00362156	12.3326
ebi-a-GCST90001552	1	rs2629824	1	114687316	2.115e-07	3427	-0.1251	0.02406	G	A	0.8226	|| id:ebi-a-GCST90001552	TRUE	reported	igd	0.00456759	15.7158
ebi-a-GCST90001552	3	rs76668354	2	103587624	3.98199e-07	3427	0.5039	0.0992	G	C	0.0089	|| id:ebi-a-GCST90001552	TRUE	reported	igd	0.00447947	15.4112
ebi-a-GCST90001552	4	rs1533299	2	111616141	8.57294e-07	3427	0.09386	0.01904	T	C	0.3786	|| id:ebi-a-GCST90001552	TRUE	reported	igd	0.00414518	14.2563
ebi-a-GCST90001552	5	rs1064086	2	237034061	4.56405e-08	3427	-0.1062	0.01937	A	G	0.328	|| id:ebi-a-GCST90001552	TRUE	reported	igd	0.0049719	17.1138
ebi-a-GCST90001552	6	rs13359589	5	73116673	6.34001e-07	3427	1.382	0.2769	T	C	0.0012	|| id:ebi-a-GCST90001552	TRUE	reported	igd	0.00457832	15.7529
ebi-a-GCST90001552	7	rs9260902	6	29947740	4.30497e-07	3427	-0.1204	0.02377	C	T	0.4708	|| id:ebi-a-GCST90001552	TRUE	reported	igd	0.00722336	24.92
ebi-a-GCST90001553	2	rs10183338	2	111610816	2.66299e-08	3427	0.1206	0.02163	T	G	0.1892	|| id:ebi-a-GCST90001553	TRUE	reported	igd	0.00446231	15.3519
ebi-a-GCST90001553	3	rs1064086	2	237034061	3.67096e-07	3427	-0.08993	0.01765	A	G	0.328	|| id:ebi-a-GCST90001553	TRUE	reported	igd	0.00356519	12.2545
ebi-a-GCST90001553	4	rs6833962	4	103558731	2.97399e-07	3427	-0.1199	0.02335	T	C	0.1547	|| id:ebi-a-GCST90001553	TRUE	reported	igd	0.00375984	12.9261
ebi-a-GCST90001553	5	rs116562707	6	31360602	2.713e-09	3427	0.3952	0.06626	G	A	0.0191	|| id:ebi-a-GCST90001553	TRUE	reported	igd	0.00585224	20.1619
ebi-a-GCST90001553	6	rs141596789	7	28687227	1.118e-07	3427	1.487	0.2796	C	G	0.0009	|| id:ebi-a-GCST90001553	TRUE	reported	igd	0.00397652	13.674
ebi-a-GCST90001553	7	rs12555210	9	33428882	1.98198e-07	3427	0.1558	0.0299	G	A	0.089	|| id:ebi-a-GCST90001553	TRUE	reported	igd	0.00393616	13.5346
ebi-a-GCST90001553	8	rs11652705	17	41761741	1.15601e-07	3427	-0.1202	0.02264	G	A	0.1707	|| id:ebi-a-GCST90001553	TRUE	reported	igd	0.00409057	14.0678
ebi-a-GCST90001553	9	rs8067835	17	31363767	1.60498e-07	3427	0.1064	0.02026	G	A	0.2155	|| id:ebi-a-GCST90001553	TRUE	reported	igd	0.00382784	13.1607
ebi-a-GCST90001553	10	rs116954000	22	40298491	8.59409e-07	3427	0.6951	0.141	A	T	0.0034	|| id:ebi-a-GCST90001553	TRUE	reported	igd	0.00327434	11.2515
ebi-a-GCST90001554	1	rs17583875	1	197924770	1.153e-10	3395	-1.51	0.2336	A	G	0.0029	|| id:ebi-a-GCST90001554	TRUE	reported	igd	0.0131862	45.3387
ebi-a-GCST90001554	2	rs76668354	2	103587624	2.97399e-07	3395	-0.7049	0.1373	G	C	0.009	|| id:ebi-a-GCST90001554	TRUE	reported	igd	0.00886342	30.3425
ebi-a-GCST90001554	3	rs58905133	2	38887964	6.19398e-07	3395	0.1375	0.02754	G	A	0.353	|| id:ebi-a-GCST90001554	TRUE	reported	igd	0.00863603	29.5573
ebi-a-GCST90001554	4	rs2378966	4	179936308	7.84693e-07	3395	0.1277	0.0258	T	C	0.539	|| id:ebi-a-GCST90001554	TRUE	reported	igd	0.00810404	27.7217
ebi-a-GCST90001554	5	rs13187183	5	117976098	4.90196e-07	3395	-0.2346	0.04655	C	T	0.0841	|| id:ebi-a-GCST90001554	TRUE	reported	igd	0.00847872	29.0143
ebi-a-GCST90001554	6	rs3130685	6	31206206	1.62499e-08	3395	0.1803	0.03185	T	C	0.3439	|| id:ebi-a-GCST90001554	TRUE	reported	igd	0.0146698	50.5156
ebi-a-GCST90001554	7	rs9268932	6	32433290	3.58996e-07	3395	0.1735	0.03403	G	T	0.3116	|| id:ebi-a-GCST90001554	TRUE	reported	igd	0.0129142	44.3911
ebi-a-GCST90001554	8	rs1183901	10	90231718	6.17405e-07	3395	-0.1356	0.02714	C	T	0.5872	|| id:ebi-a-GCST90001554	TRUE	reported	igd	0.00891405	30.5174
ebi-a-GCST90001555	1	rs150956189	1	214625781	8.22508e-08	3427	-2.989	0.5562	C	T	0.0003	|| id:ebi-a-GCST90001555	TRUE	reported	igd	0.00535886	18.453
ebi-a-GCST90001555	2	rs34645541	1	195875605	1.18801e-07	3427	-0.5996	0.113	A	C	0.0093	|| id:ebi-a-GCST90001555	TRUE	reported	igd	0.00662489	22.8416
ebi-a-GCST90001555	3	rs17583875	1	197924770	1.13789e-16	3427	-1.619	0.1943	A	G	0.0029	|| id:ebi-a-GCST90001555	TRUE	reported	igd	0.0151586	52.7175
ebi-a-GCST90001555	4	rs11896593	2	38925155	2.38891e-30	3427	-0.2549	0.02205	C	G	0.3707	|| id:ebi-a-GCST90001555	TRUE	reported	igd	0.0303145	107.073
ebi-a-GCST90001555	5	rs2463509	2	103672986	1.457e-08	3427	1.154	0.2032	T	C	0.9971	|| id:ebi-a-GCST90001555	TRUE	reported	igd	0.00770155	26.5825
ebi-a-GCST90001555	6	rs28578699	2	38899155	9.44496e-13	3427	-0.16	0.02234	C	A	0.3669	|| id:ebi-a-GCST90001555	TRUE	reported	igd	0.011893	41.2237
ebi-a-GCST90001555	7	rs116760504	3	47546791	5.09202e-07	3427	-0.2168	0.04308	A	C	0.0696	|| id:ebi-a-GCST90001555	TRUE	reported	igd	0.00608734	20.9768
ebi-a-GCST90001555	8	rs148770451	6	26044129	9.55697e-07	3427	0.3999	0.08145	T	C	0.0198	|| id:ebi-a-GCST90001555	TRUE	reported	igd	0.00620744	21.3933
ebi-a-GCST90001555	9	rs4473273	18	27999885	8.28896e-07	3427	0.1109	0.02246	C	T	0.6526	|| id:ebi-a-GCST90001555	TRUE	reported	igd	0.00557661	19.207
ebi-a-GCST90001556	1	rs17583875	1	197924770	1.56315e-11	3427	-1.502	0.2221	A	G	0.0029	|| id:ebi-a-GCST90001556	TRUE	reported	igd	0.0130469	45.2763
ebi-a-GCST90001556	2	rs76668354	2	103587624	3.53403e-07	3427	-0.6669	0.1307	G	C	0.0089	|| id:ebi-a-GCST90001556	TRUE	reported	igd	0.00784619	27.0857
ebi-a-GCST90001556	3	rs58905133	2	38887964	1.18713e-11	3427	0.1775	0.02609	G	A	0.3528	|| id:ebi-a-GCST90001556	TRUE	reported	igd	0.0143878	49.9975
ebi-a-GCST90001556	4	rs4507432	4	1748200	1.99402e-07	3427	0.1582	0.03036	G	A	0.7794	|| id:ebi-a-GCST90001556	TRUE	reported	igd	0.00860615	29.7319
ebi-a-GCST90001556	5	rs116944484	10	83233799	4.76903e-07	3427	-2.133	0.4227	A	G	0.0007	|| id:ebi-a-GCST90001556	TRUE	reported	igd	0.00636511	21.9401
ebi-a-GCST90001557	1	rs7583259	2	38921934	8.63774e-28	3395	0.2816	0.02555	G	C	0.5024	|| id:ebi-a-GCST90001557	TRUE	reported	igd	0.0396484	140.081
ebi-a-GCST90001557	2	rs6707421	2	38897781	1.4471e-11	3395	0.1912	0.02822	G	A	0.3009	|| id:ebi-a-GCST90001557	TRUE	reported	igd	0.0153804	53.0008
ebi-a-GCST90001557	3	rs561315248	10	68624972	6.25201e-07	3395	0.1928	0.03862	A	G	0.1311	|| id:ebi-a-GCST90001557	TRUE	reported	igd	0.0084687	28.9797
ebi-a-GCST90001558	1	rs541367304	1	198283058	3.42216e-12	3427	1.79	0.2563	A	G	0.0032	|| id:ebi-a-GCST90001558	TRUE	reported	igd	0.0204406	71.47
ebi-a-GCST90001558	2	rs13023673	2	38594483	2.87402e-08	3427	0.1837	0.03302	C	T	0.1792	|| id:ebi-a-GCST90001558	TRUE	reported	igd	0.00992713	34.3413
ebi-a-GCST90001558	3	rs79827501	2	38431267	4.97279e-11	3427	-0.3142	0.04765	T	G	0.0732	|| id:ebi-a-GCST90001558	TRUE	reported	igd	0.0133949	46.5004
ebi-a-GCST90001558	4	rs7583259	2	38921934	2.38891e-46	3427	0.352	0.02426	G	C	0.5023	|| id:ebi-a-GCST90001558	TRUE	reported	igd	0.0619507	226.194
ebi-a-GCST90001558	5	rs6707421	2	38897781	1.20587e-19	3427	0.246	0.02696	G	A	0.3011	|| id:ebi-a-GCST90001558	TRUE	reported	igd	0.0254698	89.5141
ebi-a-GCST90001558	6	rs561315248	10	68624972	2.94401e-07	3427	0.1906	0.03711	A	G	0.1309	|| id:ebi-a-GCST90001558	TRUE	reported	igd	0.00826581	28.5463
ebi-a-GCST90001559	1	rs146620586	1	198524264	4.57404e-08	3427	1.574	0.2873	T	G	0.0032	|| id:ebi-a-GCST90001559	TRUE	reported	igd	0.0158051	55.0018
ebi-a-GCST90001559	2	rs6707421	2	38897781	1.02707e-12	3427	0.1972	0.02757	G	A	0.3011	|| id:ebi-a-GCST90001559	TRUE	reported	igd	0.016367	56.9898
ebi-a-GCST90001559	3	rs7583259	2	38921934	5.06058e-33	3427	0.3014	0.02491	G	C	0.5023	|| id:ebi-a-GCST90001559	TRUE	reported	igd	0.04542	162.965
ebi-a-GCST90001559	4	rs79827501	2	38431267	1.55998e-07	3427	-0.2555	0.04862	T	G	0.0732	|| id:ebi-a-GCST90001559	TRUE	reported	igd	0.00885745	30.6079
ebi-a-GCST90001560	1	rs28578699	2	38899155	9.482e-08	3395	0.1216	0.02273	C	A	0.3664	|| id:ebi-a-GCST90001560	TRUE	reported	igd	0.00686543	23.4554
ebi-a-GCST90001560	2	rs11896593	2	38925155	3.30598e-18	3395	0.197	0.02252	C	G	0.371	|| id:ebi-a-GCST90001560	TRUE	reported	igd	0.0181129	62.5906
ebi-a-GCST90001560	3	rs79777035	3	25717920	6.21599e-07	3395	0.9887	0.198	C	T	0.0034	|| id:ebi-a-GCST90001560	TRUE	reported	igd	0.00662459	22.6271
ebi-a-GCST90001560	4	rs114968045	6	32666960	1.47901e-08	3395	-0.1586	0.02793	C	T	0.2996	|| id:ebi-a-GCST90001560	TRUE	reported	igd	0.0105566	36.2007
ebi-a-GCST90001560	5	rs3104369	6	32602482	1.222e-09	3395	0.1747	0.02866	C	T	0.7732	|| id:ebi-a-GCST90001560	TRUE	reported	igd	0.0107041	36.712
ebi-a-GCST90001560	6	rs76552842	11	83433494	7.32403e-07	3395	4.001	0.8064	A	G	0.0001	|| id:ebi-a-GCST90001560	TRUE	reported	igd	0.00320128	10.8968
ebi-a-GCST90001560	7	rs62077212	18	27887990	2.65399e-07	3395	0.1285	0.02492	C	T	0.2498	|| id:ebi-a-GCST90001560	TRUE	reported	igd	0.00618879	21.1293
ebi-a-GCST90001561	1	rs190023756	1	199471227	4.28302e-07	3427	0.5352	0.1057	A	G	0.0101	|| id:ebi-a-GCST90001561	TRUE	reported	igd	0.00572763	19.7301
ebi-a-GCST90001561	2	rs116794175	1	194010208	8.11409e-07	3427	0.8233	0.1666	C	T	0.0042	|| id:ebi-a-GCST90001561	TRUE	reported	igd	0.0056698	19.5298
ebi-a-GCST90001561	3	rs17583875	1	197924770	3.06196e-19	3427	1.755	0.1946	A	G	0.0029	|| id:ebi-a-GCST90001561	TRUE	reported	igd	0.0178123	62.1137
ebi-a-GCST90001561	4	rs34645541	1	195875605	3.54699e-07	3427	0.5786	0.1134	A	C	0.0093	|| id:ebi-a-GCST90001561	TRUE	reported	igd	0.00616896	21.2598
ebi-a-GCST90001561	5	rs150956189	1	214625781	3.03403e-08	3427	3.098	0.5579	C	T	0.0003	|| id:ebi-a-GCST90001561	TRUE	reported	igd	0.00575683	19.8313
ebi-a-GCST90001561	6	rs28578699	2	38899155	9.92887e-15	3427	0.174	0.02238	C	A	0.3669	|| id:ebi-a-GCST90001561	TRUE	reported	igd	0.0140653	48.8608
ebi-a-GCST90001561	7	rs2463509	2	103672986	2.52098e-08	3427	-1.139	0.2039	T	C	0.9971	|| id:ebi-a-GCST90001561	TRUE	reported	igd	0.00750264	25.8908
ebi-a-GCST90001561	8	rs11896593	2	38925155	1.04112e-33	3427	0.2701	0.02208	C	G	0.3707	|| id:ebi-a-GCST90001561	TRUE	reported	igd	0.0340376	120.687
ebi-a-GCST90001561	9	rs148770451	6	26044129	8.03896e-07	3427	-0.404	0.08172	T	C	0.0198	|| id:ebi-a-GCST90001561	TRUE	reported	igd	0.00633538	21.837
ebi-a-GCST90001562	1	rs146620586	1	198524264	1.003e-08	3427	1.455	0.2533	T	G	0.0032	|| id:ebi-a-GCST90001562	TRUE	reported	igd	0.0135056	46.89
ebi-a-GCST90001562	2	rs7583259	2	38921934	1.63606e-26	3427	0.2378	0.02213	G	C	0.5023	|| id:ebi-a-GCST90001562	TRUE	reported	igd	0.0282738	99.6555
ebi-a-GCST90001562	3	rs6707421	2	38897781	8.10588e-11	3427	0.1592	0.02442	G	A	0.3011	|| id:ebi-a-GCST90001562	TRUE	reported	igd	0.010667	36.9284
ebi-a-GCST90001562	4	rs77031975	4	618242	9.85303e-07	3427	1.051	0.2144	G	T	0.0025	|| id:ebi-a-GCST90001562	TRUE	reported	igd	0.0055092	18.9735
ebi-a-GCST90001562	6	rs2596459	6	31417540	1.652e-08	3427	0.1499	0.02649	T	G	0.5099	|| id:ebi-a-GCST90001562	TRUE	reported	igd	0.0112306	38.9017
ebi-a-GCST90001562	7	rs3094228	6	31429927	1.036e-07	3427	-0.1461	0.02741	C	T	0.3844	|| id:ebi-a-GCST90001562	TRUE	reported	igd	0.0101021	34.9529
ebi-a-GCST90001562	8	rs71569429	6	164449966	7.30903e-07	3427	0.2816	0.05676	T	C	0.0403	|| id:ebi-a-GCST90001562	TRUE	reported	igd	0.00613389	21.1382
ebi-a-GCST90001562	9	rs75402344	8	5871144	2.87303e-07	3427	3.594	0.6989	T	G	0.0003	|| id:ebi-a-GCST90001562	TRUE	reported	igd	0.00774778	26.7433
ebi-a-GCST90001562	10	rs77806002	11	127735836	8.67002e-07	3427	1.346	0.2731	G	A	0.0016	|| id:ebi-a-GCST90001562	TRUE	reported	igd	0.00578822	19.9401
ebi-a-GCST90001562	11	rs118124576	18	13390635	7.00003e-07	3427	-0.7578	0.1525	G	T	0.0051	|| id:ebi-a-GCST90001562	TRUE	reported	igd	0.00582759	20.0765
ebi-a-GCST90001562	12	rs116954000	22	40298491	9.59909e-07	3427	0.916	0.1866	A	T	0.0034	|| id:ebi-a-GCST90001562	TRUE	reported	igd	0.00568618	19.5865
ebi-a-GCST90001563	1	rs149764572	14	95378018	5.77006e-07	3395	1.119	0.2235	G	A	0.0027	|| id:ebi-a-GCST90001563	TRUE	reported	igd	0.00674341	23.0357
ebi-a-GCST90001564	1	rs77759734	18	56943484	2.90202e-07	3427	0.5006	0.0974	T	C	0.0147	|| id:ebi-a-GCST90001564	TRUE	reported	igd	0.00725935	25.0451
ebi-a-GCST90001565	1	rs10976338	9	7510150	2.61698e-07	3427	-0.3243	0.06286	C	G	0.0312	|| id:ebi-a-GCST90001565	TRUE	reported	igd	0.00635788	21.9151
ebi-a-GCST90001565	2	rs79148798	11	132425661	2.61999e-07	3427	1.998	0.3872	C	T	0.0007	|| id:ebi-a-GCST90001565	TRUE	reported	igd	0.00558489	19.2357
ebi-a-GCST90001565	3	rs117646786	22	33601370	9.71896e-07	3427	1.761	0.3588	C	A	0.0009	|| id:ebi-a-GCST90001565	TRUE	reported	igd	0.00557699	19.2083
ebi-a-GCST90001566	1	rs2523614	6	31320654	1.61801e-07	3395	-0.1356	0.02583	C	T	0.2641	|| id:ebi-a-GCST90001566	TRUE	reported	igd	0.00714721	24.4251
ebi-a-GCST90001566	2	rs35761894	13	70921568	4.43997e-07	3395	0.1429	0.02824	G	A	0.1529	|| id:ebi-a-GCST90001566	TRUE	reported	igd	0.00528977	18.0436
ebi-a-GCST90001567	1	rs332818	1	61679283	5.41402e-07	3427	0.1138	0.02267	G	A	0.5573	|| id:ebi-a-GCST90001567	TRUE	reported	igd	0.00639018	22.0271
ebi-a-GCST90001567	2	rs13359589	5	73116673	5.04499e-07	3427	1.751	0.3478	T	C	0.0012	|| id:ebi-a-GCST90001567	TRUE	reported	igd	0.00734957	25.3587
ebi-a-GCST90001567	3	rs4386870	7	22747751	7.23203e-08	3427	0.1481	0.02743	T	C	0.2228	|| id:ebi-a-GCST90001567	TRUE	reported	igd	0.00759605	26.2156
ebi-a-GCST90001568	1	rs2523614	6	31320654	6.09902e-09	3427	-0.1522	0.02611	C	T	0.2642	|| id:ebi-a-GCST90001568	TRUE	reported	igd	0.00900641	31.1273
ebi-a-GCST90001568	2	rs3819288	6	31322694	1.734e-07	3427	-0.2052	0.03919	C	T	0.1032	|| id:ebi-a-GCST90001568	TRUE	reported	igd	0.00779399	26.9041
ebi-a-GCST90001568	3	rs35761894	13	70921568	1.87098e-07	3427	0.1503	0.02877	G	A	0.1533	|| id:ebi-a-GCST90001568	TRUE	reported	igd	0.00586435	20.2039
ebi-a-GCST90001569	1	rs541367304	1	198283058	1.02101e-07	3395	-1.32	0.2475	A	G	0.0032	|| id:ebi-a-GCST90001569	TRUE	reported	igd	0.0111157	38.1394
ebi-a-GCST90001569	2	rs111902980	1	157954450	4.71498e-08	3395	0.4732	0.08644	A	G	0.0193	|| id:ebi-a-GCST90001569	TRUE	reported	igd	0.00847643	29.0064
ebi-a-GCST90001569	3	rs6710361	2	87047145	5.45205e-09	3395	0.177	0.03027	A	G	0.1985	|| id:ebi-a-GCST90001569	TRUE	reported	igd	0.00996875	34.1645
ebi-a-GCST90001569	4	rs13170001	5	2685550	9.91608e-07	3395	-0.1307	0.02667	T	C	0.2758	|| id:ebi-a-GCST90001569	TRUE	reported	igd	0.00682392	23.3126
ebi-a-GCST90001569	5	rs113500908	6	100774499	5.82304e-07	3395	0.2901	0.05795	T	C	0.0449	|| id:ebi-a-GCST90001569	TRUE	reported	igd	0.00721806	24.6689
ebi-a-GCST90001569	6	rs139249541	6	102294761	1.84599e-08	3395	0.3984	0.07064	G	A	0.0314	|| id:ebi-a-GCST90001569	TRUE	reported	igd	0.00965479	33.0781
ebi-a-GCST90001569	7	rs9896155	17	33794697	2.837e-09	3395	0.1522	0.02556	G	A	0.6739	|| id:ebi-a-GCST90001569	TRUE	reported	igd	0.0101814	34.9007
ebi-a-GCST90001570	1	rs2126332	1	226705690	1.74598e-07	3427	0.1376	0.02629	G	A	0.3737	|| id:ebi-a-GCST90001570	TRUE	reported	igd	0.00886283	30.6266
ebi-a-GCST90001570	2	rs34645541	1	195875605	7.31493e-07	3427	-0.6664	0.1343	A	C	0.0093	|| id:ebi-a-GCST90001570	TRUE	reported	igd	0.00818324	28.2588
ebi-a-GCST90001570	3	rs111902980	1	157954450	2.64899e-08	3427	0.5134	0.09207	A	G	0.0193	|| id:ebi-a-GCST90001570	TRUE	reported	igd	0.00997781	34.5184
ebi-a-GCST90001570	4	rs7530076	1	195825276	6.25302e-08	3427	0.4531	0.08354	A	G	0.9748	|| id:ebi-a-GCST90001570	TRUE	reported	igd	0.0100864	34.8978
ebi-a-GCST90001570	5	rs541367304	1	198283058	8.22243e-16	3427	-2.131	0.2634	A	G	0.0032	|| id:ebi-a-GCST90001570	TRUE	reported	igd	0.0289704	102.184
ebi-a-GCST90001570	6	rs6659397	1	206796165	6.57204e-07	3427	-0.1294	0.02597	C	T	0.4692	|| id:ebi-a-GCST90001570	TRUE	reported	igd	0.00834041	28.8062
ebi-a-GCST90001570	7	rs12133465	1	195430336	3.83902e-07	3427	-0.6622	0.1302	G	A	0.0096	|| id:ebi-a-GCST90001570	TRUE	reported	igd	0.00833854	28.7997
ebi-a-GCST90001570	8	rs6729180	2	38920621	1.08993e-14	3427	-0.2034	0.0262	T	C	0.3844	|| id:ebi-a-GCST90001570	TRUE	reported	igd	0.0195801	68.401
ebi-a-GCST90001570	9	rs6782825	3	24484006	2.95298e-07	3427	0.1485	0.02891	A	G	0.7509	|| id:ebi-a-GCST90001570	TRUE	reported	igd	0.00824971	28.4903
ebi-a-GCST90001570	10	rs116877116	8	135490341	3.31597e-08	3427	0.2343	0.04232	A	G	0.1008	|| id:ebi-a-GCST90001570	TRUE	reported	igd	0.00995157	34.4267
ebi-a-GCST90001570	11	rs5756946	22	38570219	2.054e-07	3427	0.1362	0.02616	C	T	0.4215	|| id:ebi-a-GCST90001570	TRUE	reported	igd	0.0090466	31.2675
ebi-a-GCST90001571	1	rs541367304	1	198283058	9.04795e-07	3427	-1.24	0.252	A	G	0.0032	|| id:ebi-a-GCST90001571	TRUE	reported	igd	0.00980915	33.9292
ebi-a-GCST90001571	2	rs111902980	1	157954450	8.35007e-07	3427	0.4328	0.08768	A	G	0.0193	|| id:ebi-a-GCST90001571	TRUE	reported	igd	0.00709084	24.4596
ebi-a-GCST90001571	3	rs34546581	2	87021659	5.06058e-11	3427	0.2019	0.03063	A	G	0.1923	|| id:ebi-a-GCST90001571	TRUE	reported	igd	0.0126629	43.9266
ebi-a-GCST90001571	4	rs13210358	6	102272234	4.23545e-11	3427	0.4707	0.07114	T	C	0.0312	|| id:ebi-a-GCST90001571	TRUE	reported	igd	0.0133939	46.4969
ebi-a-GCST90001571	5	rs113500908	6	100774499	2.83498e-09	3427	0.3476	0.05835	T	C	0.0449	|| id:ebi-a-GCST90001571	TRUE	reported	igd	0.010363	35.8649
ebi-a-GCST90001571	6	rs9896155	17	33794697	3.91399e-07	3427	0.1315	0.02587	G	A	0.6738	|| id:ebi-a-GCST90001571	TRUE	reported	igd	0.00760145	26.2344
ebi-a-GCST90001572	1	rs6729180	2	38920621	8.39267e-14	3395	0.1948	0.026	T	C	0.3848	|| id:ebi-a-GCST90001572	TRUE	reported	igd	0.0179663	62.075
ebi-a-GCST90001572	2	rs6755452	2	87035076	2.939e-07	3395	0.1651	0.03214	G	T	0.1895	|| id:ebi-a-GCST90001572	TRUE	reported	igd	0.0083731	28.6498
ebi-a-GCST90001572	3	rs10003087	4	172937884	9.59003e-07	3395	0.1291	0.0263	G	T	0.3766	|| id:ebi-a-GCST90001572	TRUE	reported	igd	0.00782582	26.7624
ebi-a-GCST90001572	4	rs2442720	6	31320277	1.05099e-07	3395	-0.1651	0.03098	T	A	0.3775	|| id:ebi-a-GCST90001572	TRUE	reported	igd	0.0128109	44.0315
ebi-a-GCST90001572	5	rs61126090	6	32586382	1.30497e-12	3395	-0.2671	0.03751	G	A	0.1973	|| id:ebi-a-GCST90001572	TRUE	reported	igd	0.0225974	78.4456
ebi-a-GCST90001573	1	rs6659397	1	206796165	6.186e-07	3427	0.1301	0.02606	C	T	0.4692	|| id:ebi-a-GCST90001573	TRUE	reported	igd	0.00843089	29.1213
ebi-a-GCST90001573	2	rs2126332	1	226705690	2.10499e-07	3427	-0.1369	0.02632	G	A	0.3737	|| id:ebi-a-GCST90001573	TRUE	reported	igd	0.00877288	30.3131
ebi-a-GCST90001573	3	rs7530076	1	195825276	6.34702e-08	3427	-0.4531	0.08359	A	G	0.9748	|| id:ebi-a-GCST90001573	TRUE	reported	igd	0.0100864	34.8978
ebi-a-GCST90001573	4	rs111902980	1	157954450	5.14897e-08	3427	-0.5021	0.09198	A	G	0.0193	|| id:ebi-a-GCST90001573	TRUE	reported	igd	0.00954342	33.0011
ebi-a-GCST90001573	5	rs12133465	1	195430336	8.58598e-07	3427	0.6423	0.1303	G	A	0.0096	|| id:ebi-a-GCST90001573	TRUE	reported	igd	0.00784491	27.0813
ebi-a-GCST90001573	6	rs541367304	1	198283058	9.52796e-15	3427	2.048	0.2632	A	G	0.0032	|| id:ebi-a-GCST90001573	TRUE	reported	igd	0.0267576	94.1646
ebi-a-GCST90001573	7	rs12712610	2	38897249	1.256e-08	3427	0.1603	0.0281	G	A	0.2969	|| id:ebi-a-GCST90001573	TRUE	reported	igd	0.0107281	37.1423
ebi-a-GCST90001573	8	rs7583259	2	38921934	7.89587e-18	3427	0.22	0.02544	G	C	0.5023	|| id:ebi-a-GCST90001573	TRUE	reported	igd	0.0241995	84.9387
ebi-a-GCST90001573	9	rs6782825	3	24484006	7.03396e-08	3427	-0.1564	0.02895	A	G	0.7509	|| id:ebi-a-GCST90001573	TRUE	reported	igd	0.00915081	31.631
ebi-a-GCST90001573	10	rs116877116	8	135490341	5.14695e-08	3427	-0.2314	0.04239	A	G	0.1008	|| id:ebi-a-GCST90001573	TRUE	reported	igd	0.00970674	33.5715
ebi-a-GCST90001573	11	rs7085637	10	21616206	7.55805e-07	3427	0.275	0.05548	G	T	0.0587	|| id:ebi-a-GCST90001573	TRUE	reported	igd	0.00835721	28.8647
ebi-a-GCST90001573	12	rs5756946	22	38570219	8.60003e-07	3427	-0.1294	0.02624	C	T	0.4215	|| id:ebi-a-GCST90001573	TRUE	reported	igd	0.00816581	28.1982
ebi-a-GCST90001574	1	rs9660907	1	245039866	7.18903e-07	3427	0.2574	0.05184	C	T	0.0629	|| id:ebi-a-GCST90001574	TRUE	reported	igd	0.00781059	26.9618
ebi-a-GCST90001574	2	rs541367304	1	198283058	3.70203e-09	3427	1.561	0.264	A	G	0.0032	|| id:ebi-a-GCST90001574	TRUE	reported	igd	0.0155451	54.0827
ebi-a-GCST90001574	3	rs57305384	1	229002885	4.73097e-07	3427	0.2029	0.04021	C	G	0.1142	|| id:ebi-a-GCST90001574	TRUE	reported	igd	0.00832906	28.7666
ebi-a-GCST90001574	4	rs6755452	2	87035076	4.74602e-09	3427	0.1903	0.03241	G	T	0.1886	|| id:ebi-a-GCST90001574	TRUE	reported	igd	0.0110837	38.3871
ebi-a-GCST90001574	5	rs6729180	2	38920621	1.77501e-14	3427	0.202	0.02624	T	C	0.3844	|| id:ebi-a-GCST90001574	TRUE	reported	igd	0.0193114	67.4441
ebi-a-GCST90001574	6	rs36060603	3	78637361	5.11399e-07	3427	0.1294	0.02573	G	A	0.5201	|| id:ebi-a-GCST90001574	TRUE	reported	igd	0.00835865	28.8697
ebi-a-GCST90001574	7	rs111983490	6	32205324	3.73904e-09	3427	-0.2166	0.03665	A	G	0.2107	|| id:ebi-a-GCST90001574	TRUE	reported	igd	0.0156046	54.2931
ebi-a-GCST90001574	8	rs28584364	6	32512048	1.43301e-09	3427	0.3118	0.05137	T	C	0.6185	|| id:ebi-a-GCST90001574	TRUE	reported	igd	0.0458793	164.692
ebi-a-GCST90001575	1	rs150981153	2	57533997	5.44503e-07	3427	-0.5635	0.1123	C	A	0.0117	|| id:ebi-a-GCST90001575	TRUE	reported	igd	0.00734332	25.3369
ebi-a-GCST90001575	2	rs7636470	3	186606581	7.491e-07	3427	0.1666	0.0336	G	C	0.152	|| id:ebi-a-GCST90001575	TRUE	reported	igd	0.00715516	24.683
ebi-a-GCST90001575	3	rs4507432	4	1748200	6.06597e-07	3427	-0.1496	0.02993	G	A	0.7794	|| id:ebi-a-GCST90001575	TRUE	reported	igd	0.00769589	26.5629
ebi-a-GCST90001575	4	rs7715223	5	15900124	8.34104e-07	3427	-0.1898	0.03845	A	C	0.1087	|| id:ebi-a-GCST90001575	TRUE	reported	igd	0.00698033	24.0757
ebi-a-GCST90001575	5	rs9269702	6	32547143	5.90595e-07	3427	0.1917	0.03831	A	G	0.7954	|| id:ebi-a-GCST90001575	TRUE	reported	igd	0.0119609	41.4622
ebi-a-GCST90001575	6	rs4959028	6	32383138	6.38807e-08	3427	-0.1816	0.03351	G	A	0.2288	|| id:ebi-a-GCST90001575	TRUE	reported	igd	0.0116382	40.3301
ebi-a-GCST90001575	7	rs66679234	17	4224639	2.197e-08	3427	-0.1391	0.0248	T	C	0.4246	|| id:ebi-a-GCST90001575	TRUE	reported	igd	0.0094544	32.6904
ebi-a-GCST90001575	8	rs79538978	18	54960800	5.30701e-07	3427	0.3248	0.06465	C	T	0.0357	|| id:ebi-a-GCST90001575	TRUE	reported	igd	0.00726344	25.0593
ebi-a-GCST90001576	1	rs9394619	6	39574377	6.32805e-07	3657	0.3292	0.06597	C	T	0.0365	|| id:ebi-a-GCST90001576	TRUE	reported	igd	0.00762244	28.074
ebi-a-GCST90001577	1	rs76112278	4	15915069	1.69399e-07	3656	-0.4544	0.08671	A	G	0.0194	|| id:ebi-a-GCST90001577	TRUE	reported	igd	0.00785598	28.933
ebi-a-GCST90001577	2	rs75512885	5	158317602	9.20195e-09	3656	-0.2625	0.04559	A	T	0.0788	|| id:ebi-a-GCST90001577	TRUE	reported	igd	0.0100039	36.9236
ebi-a-GCST90001577	3	rs55798372	8	3638250	7.31105e-07	3656	0.2433	0.04904	T	C	0.0654	|| id:ebi-a-GCST90001577	TRUE	reported	igd	0.00723632	26.6342
ebi-a-GCST90001577	4	rs2395904	8	130617819	6.93394e-07	3656	-0.1334	0.02683	G	T	0.2657	|| id:ebi-a-GCST90001577	TRUE	reported	igd	0.00694395	25.5506
ebi-a-GCST90001577	5	rs190371014	10	24415064	4.13504e-07	3656	0.3278	0.06464	G	C	0.0371	|| id:ebi-a-GCST90001577	TRUE	reported	igd	0.0076772	28.2695
ebi-a-GCST90001577	6	rs117518951	16	55449193	8.94396e-07	3656	0.2696	0.05477	C	T	0.049	|| id:ebi-a-GCST90001577	TRUE	reported	igd	0.00677402	24.9211
ebi-a-GCST90001577	7	rs12939565	17	38038389	6.02601e-08	3656	-0.1444	0.0266	T	A	0.4267	|| id:ebi-a-GCST90001577	TRUE	reported	igd	0.0102016	37.6609
ebi-a-GCST90001578	1	rs1384162	1	99311831	6.40295e-07	3656	0.1231	0.02468	G	A	0.6035	|| id:ebi-a-GCST90001578	TRUE	reported	igd	0.00725215	26.6929
ebi-a-GCST90001578	2	rs140088532	2	105581937	4.94903e-07	3656	-0.3216	0.06383	C	T	0.0368	|| id:ebi-a-GCST90001578	TRUE	reported	igd	0.00733207	26.9893
ebi-a-GCST90001578	3	rs75512885	5	158317602	2.249e-07	3656	-0.2384	0.04596	A	T	0.0788	|| id:ebi-a-GCST90001578	TRUE	reported	igd	0.00825131	30.4011
ebi-a-GCST90001578	4	rs190371014	10	24415064	4.17302e-07	3656	0.33	0.06509	G	C	0.0371	|| id:ebi-a-GCST90001578	TRUE	reported	igd	0.0077806	28.6532
ebi-a-GCST90001578	5	rs59879144	12	75564449	8.69301e-07	3656	-0.4763	0.09666	A	C	0.0161	|| id:ebi-a-GCST90001578	TRUE	reported	igd	0.00718734	26.4527
ebi-a-GCST90001578	6	rs117943886	13	95198601	7.63203e-07	3656	0.2573	0.05195	T	C	0.0594	|| id:ebi-a-GCST90001578	TRUE	reported	igd	0.00739777	27.2329
ebi-a-GCST90001578	7	rs2216762	16	84759446	6.32004e-07	3656	-0.1544	0.03095	C	T	0.8141	|| id:ebi-a-GCST90001578	TRUE	reported	igd	0.00721575	26.558
ebi-a-GCST90001579	1	rs115383270	1	161531340	3.10099e-45	3629	-0.4624	0.03231	A	G	0.1714	|| id:ebi-a-GCST90001579	TRUE	reported	igd	0.0607325	234.52
ebi-a-GCST90001579	2	rs74341264	1	161561151	1.25901e-07	3629	0.1979	0.03737	A	G	0.1261	|| id:ebi-a-GCST90001579	TRUE	reported	igd	0.00863174	31.5799
ebi-a-GCST90001579	3	rs144707945	11	115147742	8.75205e-07	3629	-1.202	0.244	C	G	0.0025	|| id:ebi-a-GCST90001579	TRUE	reported	igd	0.00720596	26.3257
ebi-a-GCST90001579	4	rs8026803	15	80260014	4.741e-07	3629	-0.1516	0.03005	C	T	0.2151	|| id:ebi-a-GCST90001579	TRUE	reported	igd	0.00776038	28.367
ebi-a-GCST90001580	1	rs74341264	1	161561151	5.97998e-11	3629	0.2465	0.03756	A	G	0.1261	|| id:ebi-a-GCST90001580	TRUE	reported	igd	0.0133919	49.2316
ebi-a-GCST90001580	2	rs71632979	1	161526397	1.55597e-113	3629	-0.6399	0.02726	G	A	0.2479	|| id:ebi-a-GCST90001580	TRUE	reported	igd	0.152689	653.598
ebi-a-GCST90001580	3	rs139795227	1	92842367	7.85398e-08	3629	0.3162	0.05876	C	A	0.0514	|| id:ebi-a-GCST90001580	TRUE	reported	igd	0.0097499	35.7111
ebi-a-GCST90001580	4	rs71639910	1	161937774	2.24698e-10	3629	-0.3061	0.04812	A	G	0.0704	|| id:ebi-a-GCST90001580	TRUE	reported	igd	0.0122638	45.0331
ebi-a-GCST90001580	5	rs3829793	1	161194400	7.587e-10	3629	0.1649	0.02672	G	C	0.3147	|| id:ebi-a-GCST90001580	TRUE	reported	igd	0.0117287	43.0447
ebi-a-GCST90001580	6	rs847888	12	112151742	1.874e-07	3629	-0.1389	0.0266	A	C	0.4964	|| id:ebi-a-GCST90001580	TRUE	reported	igd	0.0096461	35.3272
ebi-a-GCST90001581	1	rs144126567	1	161510516	9.29394e-24	3629	0.3274	0.03235	G	C	0.1737	|| id:ebi-a-GCST90001581	TRUE	reported	igd	0.0307698	115.145
ebi-a-GCST90001581	2	rs3014270	1	227562378	2.044e-08	3629	-0.2609	0.04641	T	C	0.0743	|| id:ebi-a-GCST90001581	TRUE	reported	igd	0.00936348	34.2823
ebi-a-GCST90001581	3	rs445	7	92408370	6.34805e-09	3629	-0.1786	0.03068	T	C	0.1941	|| id:ebi-a-GCST90001581	TRUE	reported	igd	0.00997929	36.5597
ebi-a-GCST90001581	4	rs1800973	12	69744014	6.7936e-12	3629	0.3084	0.0448	A	C	0.0798	|| id:ebi-a-GCST90001581	TRUE	reported	igd	0.0139683	51.3808
ebi-a-GCST90001582	1	rs1375493	2	182323766	9.91791e-10	3629	0.1517	0.02476	A	G	0.3781	|| id:ebi-a-GCST90001582	TRUE	reported	igd	0.0108225	39.6827
ebi-a-GCST90001582	2	rs13121143	4	190199873	2.751e-07	3629	0.1703	0.03307	C	T	0.1536	|| id:ebi-a-GCST90001582	TRUE	reported	igd	0.00754095	27.5589
ebi-a-GCST90001582	3	rs12501003	4	92510918	4.44795e-07	3629	0.1613	0.03189	G	A	0.1674	|| id:ebi-a-GCST90001582	TRUE	reported	igd	0.00725255	26.4972
ebi-a-GCST90001582	4	rs445	7	92408370	1.36301e-09	3629	-0.1822	0.02999	T	C	0.1941	|| id:ebi-a-GCST90001582	TRUE	reported	igd	0.0103856	38.0641
ebi-a-GCST90001582	5	rs10094039	8	130589676	9.08908e-07	3629	-0.137	0.02784	G	A	0.7531	|| id:ebi-a-GCST90001582	TRUE	reported	igd	0.00697983	25.4938
ebi-a-GCST90001582	6	rs613224	8	2803266	6.53296e-07	3629	0.3132	0.06285	C	T	0.0366	|| id:ebi-a-GCST90001582	TRUE	reported	igd	0.00691769	25.2652
ebi-a-GCST90001582	7	rs2418135	9	113901309	1.16001e-09	3629	-0.1487	0.02438	A	G	0.5236	|| id:ebi-a-GCST90001582	TRUE	reported	igd	0.0110312	40.4565
ebi-a-GCST90001582	8	rs58581511	17	57950621	7.11197e-07	3629	-0.1782	0.03587	G	T	0.1291	|| id:ebi-a-GCST90001582	TRUE	reported	igd	0.00714069	26.0855
ebi-a-GCST90001583	1	rs1375493	2	182323766	3.264e-07	3629	0.127	0.02481	A	G	0.3781	|| id:ebi-a-GCST90001583	TRUE	reported	igd	0.00758516	27.7216
ebi-a-GCST90001583	2	rs189962728	4	58124445	6.57295e-07	3629	-2.819	0.5658	C	T	0.0004	|| id:ebi-a-GCST90001583	TRUE	reported	igd	0.00635487	23.1965
ebi-a-GCST90001583	3	rs13121143	4	190199873	3.29397e-07	3629	0.1693	0.03309	C	T	0.1536	|| id:ebi-a-GCST90001583	TRUE	reported	igd	0.00745265	27.2337
ebi-a-GCST90001583	4	rs12501003	4	92510918	6.17007e-07	3629	0.1594	0.03191	G	A	0.1674	|| id:ebi-a-GCST90001583	TRUE	reported	igd	0.00708269	25.8722
ebi-a-GCST90001583	5	rs445	7	92408370	4.25402e-07	3629	-0.1523	0.03005	T	C	0.1941	|| id:ebi-a-GCST90001583	TRUE	reported	igd	0.00725666	26.5123
ebi-a-GCST90001583	6	rs75791731	8	135163467	6.485e-07	3629	-0.2237	0.04488	T	G	0.0778	|| id:ebi-a-GCST90001583	TRUE	reported	igd	0.0071807	26.2328
ebi-a-GCST90001583	7	rs12346499	9	113902881	1.76799e-08	3629	-0.1378	0.0244	T	C	0.5233	|| id:ebi-a-GCST90001583	TRUE	reported	igd	0.0094738	34.6901
ebi-a-GCST90001583	8	rs2120231	17	1015996	8.9121e-07	3629	-0.1189	0.02416	G	T	0.5141	|| id:ebi-a-GCST90001583	TRUE	reported	igd	0.00706298	25.7997
ebi-a-GCST90001584	1	rs74975395	1	166026114	1.94998e-07	3629	0.2339	0.04486	T	C	0.081	|| id:ebi-a-GCST90001584	TRUE	reported	igd	0.008145	29.7845
ebi-a-GCST90001584	2	rs115383270	1	161531340	2.52116e-43	3629	-0.4468	0.03195	A	G	0.1714	|| id:ebi-a-GCST90001584	TRUE	reported	igd	0.0567038	218.028
ebi-a-GCST90001584	3	rs7613930	3	188340672	6.93394e-07	3629	-0.1399	0.02815	T	C	0.2454	|| id:ebi-a-GCST90001584	TRUE	reported	igd	0.00724864	26.4828
ebi-a-GCST90001584	4	rs3826007	15	80263217	5.41003e-09	3629	-0.1739	0.02973	T	C	0.2136	|| id:ebi-a-GCST90001584	TRUE	reported	igd	0.0101595	37.2268
ebi-a-GCST90001585	1	rs71639910	1	161937774	4.583e-09	3629	-0.2863	0.04872	A	G	0.0704	|| id:ebi-a-GCST90001585	TRUE	reported	igd	0.0107286	39.3345
ebi-a-GCST90001585	2	rs74341264	1	161561151	4.60098e-10	3629	0.2376	0.03802	A	G	0.1261	|| id:ebi-a-GCST90001585	TRUE	reported	igd	0.0124423	45.6967
ebi-a-GCST90001585	3	rs3829793	1	161194400	6.142e-10	3629	0.1677	0.02704	G	C	0.3147	|| id:ebi-a-GCST90001585	TRUE	reported	igd	0.0121304	44.5371
ebi-a-GCST90001585	4	rs71632979	1	161526397	1.40605e-134	3629	-0.7013	0.02722	G	A	0.2479	|| id:ebi-a-GCST90001585	TRUE	reported	igd	0.183396	814.565
ebi-a-GCST90001585	5	rs185631377	1	161031616	3.98502e-07	3629	-0.6517	0.1283	A	G	0.0095	|| id:ebi-a-GCST90001585	TRUE	reported	igd	0.00799288	29.2238
ebi-a-GCST90001585	6	rs11466597	1	92185351	1.94102e-07	3629	0.3741	0.07173	C	T	0.0331	|| id:ebi-a-GCST90001585	TRUE	reported	igd	0.00895808	32.7846
ebi-a-GCST90001585	7	rs147218533	3	167152276	4.63799e-07	3629	0.4909	0.09721	C	T	0.0164	|| id:ebi-a-GCST90001585	TRUE	reported	igd	0.00777461	28.4194
ebi-a-GCST90001585	8	rs76127744	7	99531657	9.81703e-07	3629	0.4933	0.1006	A	G	0.0163	|| id:ebi-a-GCST90001585	TRUE	reported	igd	0.00780373	28.5268
ebi-a-GCST90001585	9	rs445	7	92408370	1.064e-07	3629	0.1652	0.03101	T	C	0.1941	|| id:ebi-a-GCST90001585	TRUE	reported	igd	0.00853801	31.234
ebi-a-GCST90001585	10	rs72649637	8	51887026	5.696e-07	3629	0.3399	0.06783	C	T	0.0343	|| id:ebi-a-GCST90001585	TRUE	reported	igd	0.00765365	27.9739
ebi-a-GCST90001585	11	rs847888	12	112151742	1.50598e-07	3629	-0.1416	0.02691	A	C	0.4964	|| id:ebi-a-GCST90001585	TRUE	reported	igd	0.0100248	36.728
ebi-a-GCST90001586	1	rs115383270	1	161531340	3.20701e-65	3629	0.5518	0.03171	A	G	0.1714	|| id:ebi-a-GCST90001586	TRUE	reported	igd	0.0864867	343.385
ebi-a-GCST90001586	2	rs74341264	1	161561151	5.59796e-09	3629	-0.2169	0.03712	A	G	0.1261	|| id:ebi-a-GCST90001586	TRUE	reported	igd	0.0103687	38.0014
ebi-a-GCST90001586	3	rs67760360	15	80260872	1.487e-07	3629	0.1575	0.02992	A	G	0.2136	|| id:ebi-a-GCST90001586	TRUE	reported	igd	0.00833366	30.4802
ebi-a-GCST90001587	1	rs74341264	1	161561151	5.66696e-09	3629	0.2168	0.03713	A	G	0.1261	|| id:ebi-a-GCST90001587	TRUE	reported	igd	0.0103592	37.966
ebi-a-GCST90001587	2	rs115383270	1	161531340	4.05976e-63	3629	-0.5431	0.03176	A	G	0.1714	|| id:ebi-a-GCST90001587	TRUE	reported	igd	0.083781	331.66
ebi-a-GCST90001587	3	rs67760360	15	80260872	5.21399e-08	3629	-0.1632	0.02992	A	G	0.2136	|| id:ebi-a-GCST90001587	TRUE	reported	igd	0.00894778	32.7466
ebi-a-GCST90001588	1	rs9368867	6	11760807	8.18691e-07	3653	0.1318	0.02667	A	C	0.3099	|| id:ebi-a-GCST90001588	TRUE	reported	igd	0.0074301	27.3303
ebi-a-GCST90001588	2	rs7000289	8	130597230	2.65999e-07	3653	0.143	0.02773	G	A	0.2644	|| id:ebi-a-GCST90001588	TRUE	reported	igd	0.00795436	29.2742
ebi-a-GCST90001588	3	rs142089808	11	116171120	1.086e-07	3653	1.056	0.1984	G	A	0.0037	|| id:ebi-a-GCST90001588	TRUE	reported	igd	0.00822147	30.2654
ebi-a-GCST90001588	4	rs7990182	13	110384132	6.18102e-08	3653	0.134	0.02471	G	T	0.4286	|| id:ebi-a-GCST90001588	TRUE	reported	igd	0.00879492	32.3952
ebi-a-GCST90001588	5	rs12874404	13	108993494	1.43186e-16	3653	-0.2201	0.02651	G	A	0.3195	|| id:ebi-a-GCST90001588	TRUE	reported	igd	0.0210654	78.5647
ebi-a-GCST90001588	6	rs3894193	17	38125346	1.81301e-08	3653	-0.1467	0.026	G	C	0.467	|| id:ebi-a-GCST90001588	TRUE	reported	igd	0.0107136	39.5389
ebi-a-GCST90001588	7	rs9892810	17	2716155	2.18198e-10	3653	0.1572	0.02469	C	T	0.597	|| id:ebi-a-GCST90001588	TRUE	reported	igd	0.0118909	43.9361
ebi-a-GCST90001588	8	rs5754162	22	32991307	7.52593e-08	3653	-0.138	0.02561	A	T	0.3904	|| id:ebi-a-GCST90001588	TRUE	reported	igd	0.00906448	33.3971
ebi-a-GCST90001589	1	rs73402222	6	31388449	2.39299e-08	3652	0.1905	0.03406	C	T	0.3456	|| id:ebi-a-GCST90001589	TRUE	reported	igd	0.0164149	60.9141
ebi-a-GCST90001590	1	rs9271772	6	32594275	1.006e-07	3652	0.1877	0.03517	A	G	0.774	|| id:ebi-a-GCST90001590	TRUE	reported	igd	0.0123256	45.5499
ebi-a-GCST90001590	2	rs72960548	6	127873865	4.341e-07	3652	0.2456	0.04852	C	T	0.073	|| id:ebi-a-GCST90001590	TRUE	reported	igd	0.00816374	30.0429
ebi-a-GCST90001590	3	rs137903114	11	130770585	8.72107e-07	3652	-0.9366	0.1901	C	T	0.004	|| id:ebi-a-GCST90001590	TRUE	reported	igd	0.00698969	25.6919
ebi-a-GCST90001590	4	rs3184504	12	111884608	7.66126e-12	3652	-0.1838	0.02676	C	T	0.5305	|| id:ebi-a-GCST90001590	TRUE	reported	igd	0.0168284	62.4749
ebi-a-GCST90001591	9	rs144837535	6	99374933	8.38205e-08	3668	-0.3798	0.07073	C	T	0.0331	CD4+ T cell %T cell || id:ebi-a-GCST90001591	TRUE	reported	igd	0.00923314	34.1641
ebi-a-GCST90001591	11	rs186978368	6	98954388	3.66404e-07	3668	-0.3689	0.07241	T	C	0.0311	CD4+ T cell %T cell || id:ebi-a-GCST90001591	TRUE	reported	igd	0.00820137	30.3149
ebi-a-GCST90001591	13	rs181878688	6	100020651	1.084e-10	3668	-0.4393	0.06785	A	G	0.0346	CD4+ T cell %T cell || id:ebi-a-GCST90001591	TRUE	reported	igd	0.0128925	47.8811
ebi-a-GCST90001592	1	rs6858602	4	179936294	3.96004e-07	3652	-0.1209	0.02381	C	T	0.4618	|| id:ebi-a-GCST90001592	TRUE	reported	igd	0.00726575	26.7141
ebi-a-GCST90001592	2	rs3130685	6	31206206	3.5229e-11	3652	0.1887	0.0284	T	C	0.3428	|| id:ebi-a-GCST90001592	TRUE	reported	igd	0.016044	59.5154
ebi-a-GCST90001592	3	rs28895267	6	32445916	1.42699e-09	3652	0.1842	0.03036	T	C	0.3161	|| id:ebi-a-GCST90001592	TRUE	reported	igd	0.0146699	54.3422
ebi-a-GCST90001592	4	rs6915999	6	31377851	2.36499e-07	3652	-0.1436	0.02774	A	G	0.5394	|| id:ebi-a-GCST90001592	TRUE	reported	igd	0.0102465	37.7868
ebi-a-GCST90001592	5	rs11197647	10	118142066	7.32302e-07	3652	0.2221	0.04476	T	G	0.0754	|| id:ebi-a-GCST90001592	TRUE	reported	igd	0.00687784	25.278
ebi-a-GCST90001592	6	rs2267983	22	50698157	3.176e-07	3652	-0.1266	0.02472	A	C	0.3924	|| id:ebi-a-GCST90001592	TRUE	reported	igd	0.00764265	28.1105
ebi-a-GCST90001593	1	rs13418326	2	113732809	8.24309e-07	3668	0.1508	0.03053	G	C	0.2058	|| id:ebi-a-GCST90001593	TRUE	reported	igd	0.00743375	27.4562
ebi-a-GCST90001593	2	rs73402222	6	31388449	2.756e-09	3668	-0.1934	0.03245	C	T	0.3458	|| id:ebi-a-GCST90001593	TRUE	reported	igd	0.016923	63.1079
ebi-a-GCST90001594	1	rs9493240	6	132534887	3.34904e-07	3652	0.1385	0.0271	A	G	0.3097	|| id:ebi-a-GCST90001594	TRUE	reported	igd	0.00820179	30.1841
ebi-a-GCST90001594	2	rs11025036	11	19175633	3.35097e-08	3652	-0.4567	0.08253	A	G	0.022	|| id:ebi-a-GCST90001594	TRUE	reported	igd	0.00897539	33.0569
ebi-a-GCST90001594	3	rs2857229	12	6900616	1.033e-22	3652	0.273	0.02764	G	A	0.2581	|| id:ebi-a-GCST90001594	TRUE	reported	igd	0.0285423	107.24
ebi-a-GCST90001594	4	rs6606924	15	29054286	7.57705e-07	3652	-0.127	0.02562	A	T	0.55	|| id:ebi-a-GCST90001594	TRUE	reported	igd	0.00798385	29.3756
ebi-a-GCST90001595	1	rs1055518341	2	74343764	9.61302e-07	3668	-0.578	0.1178	C	A	0.0104	CD4+CD8+ T cell %T cell || id:ebi-a-GCST90001595	TRUE	reported	igd	0.00687668	25.3845
ebi-a-GCST90001596	1	rs139249541	6	102294761	8.63376e-12	3652	0.4806	0.07016	G	A	0.0316	|| id:ebi-a-GCST90001596	TRUE	reported	igd	0.0141364	52.3378
ebi-a-GCST90001596	2	rs111273508	6	25330739	1.45902e-07	3652	0.5877	0.1116	A	G	0.0116	|| id:ebi-a-GCST90001596	TRUE	reported	igd	0.00792013	29.1392
ebi-a-GCST90001596	3	rs79251210	6	100468602	2.86682e-11	3652	0.425	0.06368	A	G	0.0379	|| id:ebi-a-GCST90001596	TRUE	reported	igd	0.0131725	48.7213
ebi-a-GCST90001596	4	rs9916629	17	33796260	2.41102e-08	3652	0.1339	0.02395	C	T	0.5122	|| id:ebi-a-GCST90001596	TRUE	reported	igd	0.00895927	32.997
ebi-a-GCST90001596	5	rs111748563	19	17901533	2.32199e-07	3652	0.287	0.0554	G	A	0.0493	|| id:ebi-a-GCST90001596	TRUE	reported	igd	0.00772119	28.4016
ebi-a-GCST90001597	1	rs2937553	5	36473128	9.14408e-07	3668	-0.1271	0.02585	G	A	0.667	|| id:ebi-a-GCST90001597	TRUE	reported	igd	0.00717614	26.4979
ebi-a-GCST90001597	2	rs79086781	6	100526652	4.30725e-14	3668	0.4888	0.06448	T	C	0.0378	|| id:ebi-a-GCST90001597	TRUE	reported	igd	0.01738	64.842
ebi-a-GCST90001597	3	rs139249541	6	102294761	2.98676e-15	3668	0.5664	0.07147	G	A	0.0315	|| id:ebi-a-GCST90001597	TRUE	reported	igd	0.0195743	73.1921
ebi-a-GCST90001597	4	rs112505246	6	100914991	5.098e-08	3668	0.2492	0.04564	C	T	0.0785	|| id:ebi-a-GCST90001597	TRUE	reported	igd	0.00898444	33.2356
ebi-a-GCST90001597	5	rs111748563	19	17901533	6.42599e-07	3668	0.2822	0.05658	G	A	0.0491	|| id:ebi-a-GCST90001597	TRUE	reported	igd	0.00743636	27.4659
ebi-a-GCST90001598	1	rs11124150	2	98905012	1.91898e-07	3652	-0.1256	0.02408	G	A	0.5968	|| id:ebi-a-GCST90001598	TRUE	reported	igd	0.00759204	27.9229
ebi-a-GCST90001598	2	rs6755452	2	87035076	7.04206e-13	3652	0.2134	0.02962	G	T	0.1925	|| id:ebi-a-GCST90001598	TRUE	reported	igd	0.0141577	52.4176
ebi-a-GCST90001598	3	rs4298345	6	31240818	8.52393e-07	3652	0.3598	0.07296	A	G	0.0285	|| id:ebi-a-GCST90001598	TRUE	reported	igd	0.00716869	26.3547
ebi-a-GCST90001598	4	rs139249541	6	102294761	8.75508e-08	3652	0.3666	0.06837	G	A	0.0316	|| id:ebi-a-GCST90001598	TRUE	reported	igd	0.0082254	30.2717
ebi-a-GCST90001598	5	rs4711821	6	45556291	7.47894e-07	3652	0.1287	0.02597	A	G	0.7129	|| id:ebi-a-GCST90001598	TRUE	reported	igd	0.0067803	24.917
ebi-a-GCST90001598	6	rs9896155	17	33794697	7.58805e-09	3652	0.1433	0.02475	G	A	0.6737	|| id:ebi-a-GCST90001598	TRUE	reported	igd	0.0090283	33.2535
ebi-a-GCST90001599	1	rs7569868	2	87019683	1.70216e-15	3668	0.246	0.03076	T	C	0.1915	|| id:ebi-a-GCST90001599	TRUE	reported	igd	0.0187391	70.0095
ebi-a-GCST90001599	2	rs139249541	6	102294761	9.72299e-11	3668	0.4569	0.0704	G	A	0.0315	|| id:ebi-a-GCST90001599	TRUE	reported	igd	0.0127374	47.2979
ebi-a-GCST90001599	3	rs79251210	6	100468602	8.3299e-09	3668	0.3685	0.0638	A	G	0.0378	|| id:ebi-a-GCST90001599	TRUE	reported	igd	0.00987784	36.5734
ebi-a-GCST90001599	4	rs7021333	9	98823528	8.35507e-07	3668	-0.1188	0.02407	G	T	0.5448	|| id:ebi-a-GCST90001599	TRUE	reported	igd	0.00700007	25.8432
ebi-a-GCST90001599	5	rs11180823	12	76477941	7.52593e-07	3668	-0.1225	0.02472	C	A	0.3615	|| id:ebi-a-GCST90001599	TRUE	reported	igd	0.00692742	25.5731
ebi-a-GCST90001600	1	rs12124698	1	246883687	4.09402e-07	3653	-0.8039	0.1584	T	A	0.007	|| id:ebi-a-GCST90001600	TRUE	reported	igd	0.00898424	33.0988
ebi-a-GCST90001600	2	rs960562	1	81138405	2.64101e-07	3653	-0.311	0.0603	T	C	0.043	|| id:ebi-a-GCST90001600	TRUE	reported	igd	0.00796033	29.2964
ebi-a-GCST90001600	3	rs72762395	5	43904012	2.14798e-07	3653	-0.3748	0.07214	T	C	0.029	|| id:ebi-a-GCST90001600	TRUE	reported	igd	0.00791127	29.1144
ebi-a-GCST90001601	1	rs9271629	6	32591976	1.646e-08	3653	0.1945	0.03437	A	C	0.7416	|| id:ebi-a-GCST90001601	TRUE	reported	igd	0.0144988	53.7138
ebi-a-GCST90001601	2	rs597808	12	111973358	9.39399e-09	3653	-0.1543	0.02682	G	A	0.5363	|| id:ebi-a-GCST90001601	TRUE	reported	igd	0.0118415	43.7514
ebi-a-GCST90001601	3	rs11850806	14	78669137	2.34299e-07	3653	-0.6792	0.1311	G	T	0.0083	|| id:ebi-a-GCST90001601	TRUE	reported	igd	0.00759423	27.9387
ebi-a-GCST90001601	4	rs112839163	20	14708666	7.69502e-07	3653	-0.5037	0.1017	A	T	0.0131	|| id:ebi-a-GCST90001601	TRUE	reported	igd	0.00656022	24.1095
ebi-a-GCST90001602	1	rs893978	3	74174855	9.79197e-07	3669	0.3946	0.08047	T	C	0.0232	|| id:ebi-a-GCST90001602	TRUE	reported	igd	0.00705729	26.063
ebi-a-GCST90001602	2	rs481252	11	134188542	7.67892e-07	3669	-0.1204	0.02432	C	T	0.4516	|| id:ebi-a-GCST90001602	TRUE	reported	igd	0.00718016	26.5201
ebi-a-GCST90001602	3	rs77650974	18	12394263	1.12199e-08	3669	-0.1502	0.02624	A	G	0.3227	|| id:ebi-a-GCST90001602	TRUE	reported	igd	0.00986166	36.5229
ebi-a-GCST90001603	1	rs75308045	1	111150195	8.24992e-07	3653	-0.1332	0.02697	G	A	0.3063	|| id:ebi-a-GCST90001603	TRUE	reported	igd	0.00753975	27.7368
ebi-a-GCST90001603	2	rs9271622	6	32591845	2.139e-10	3653	0.2154	0.03382	A	G	0.7473	|| id:ebi-a-GCST90001603	TRUE	reported	igd	0.0175235	65.1195
ebi-a-GCST90001603	3	rs72960548	6	127873865	9.61701e-08	3653	0.2563	0.04796	C	T	0.073	|| id:ebi-a-GCST90001603	TRUE	reported	igd	0.00889057	32.7507
ebi-a-GCST90001603	4	rs3184504	12	111884608	2.64698e-08	3653	-0.1468	0.02633	C	T	0.5304	|| id:ebi-a-GCST90001603	TRUE	reported	igd	0.0107353	39.6199
ebi-a-GCST90001604	1	rs7864642	9	122187995	5.23902e-07	3669	0.2854	0.05679	T	G	0.048	|| id:ebi-a-GCST90001604	TRUE	reported	igd	0.00744417	27.5025
ebi-a-GCST90001604	2	rs149528313	13	110658783	5.938e-07	3669	0.3387	0.0677	A	G	0.0307	|| id:ebi-a-GCST90001604	TRUE	reported	igd	0.00682743	25.2083
ebi-a-GCST90001604	3	rs735609	15	57644456	1.25101e-07	3669	0.2301	0.04345	T	G	0.0822	|| id:ebi-a-GCST90001604	TRUE	reported	igd	0.00798883	29.531
ebi-a-GCST90001604	4	rs9916257	17	33797371	1.40508e-15	3669	0.1918	0.02391	T	G	0.5685	|| id:ebi-a-GCST90001604	TRUE	reported	igd	0.0180484	67.3999
ebi-a-GCST90001604	5	rs10512469	17	33770802	4.60999e-13	3669	-0.2345	0.03229	T	C	0.1639	|| id:ebi-a-GCST90001604	TRUE	reported	igd	0.0150714	56.1124
ebi-a-GCST90001605	1	rs893978	3	74174855	8.44403e-08	3669	0.4193	0.0781	T	C	0.0232	|| id:ebi-a-GCST90001605	TRUE	reported	igd	0.00796844	29.455
ebi-a-GCST90001605	2	rs9916629	17	33796260	8.76698e-07	3669	0.1172	0.02379	C	T	0.5124	|| id:ebi-a-GCST90001605	TRUE	reported	igd	0.0068637	25.3431
ebi-a-GCST90001606	1	rs13210358	6	102272234	2.72603e-08	3668	-0.3968	0.07123	T	C	0.0315	|| id:ebi-a-GCST90001606	TRUE	reported	igd	0.00960691	35.5605
ebi-a-GCST90001607	1	rs13418326	2	113732809	7.98197e-07	3668	0.1508	0.0305	G	C	0.2058	|| id:ebi-a-GCST90001607	TRUE	reported	igd	0.00743375	27.4562
ebi-a-GCST90001607	2	rs29001478	6	32447162	4.80695e-07	3668	0.1606	0.03185	A	G	0.3028	|| id:ebi-a-GCST90001607	TRUE	reported	igd	0.0108902	40.3629
ebi-a-GCST90001607	3	rs3130685	6	31206206	1.163e-09	3668	0.1801	0.02952	T	C	0.3428	|| id:ebi-a-GCST90001607	TRUE	reported	igd	0.0146149	54.3729
ebi-a-GCST90001607	4	rs11080350	17	33774635	5.91793e-08	3668	-0.1371	0.02524	T	C	0.4017	|| id:ebi-a-GCST90001607	TRUE	reported	igd	0.00903495	33.4241
ebi-a-GCST90001608	1	rs9493240	6	132534887	3.16599e-07	3668	0.1377	0.02688	A	G	0.3101	|| id:ebi-a-GCST90001608	TRUE	reported	igd	0.00811308	29.9858
ebi-a-GCST90001608	2	rs11025036	11	19175633	1.90599e-07	3668	-0.4277	0.08196	A	G	0.0221	|| id:ebi-a-GCST90001608	TRUE	reported	igd	0.0079067	29.217
ebi-a-GCST90001608	3	rs2857229	12	6900616	4.29339e-26	3668	0.2919	0.02741	G	A	0.2578	|| id:ebi-a-GCST90001608	TRUE	reported	igd	0.0326063	123.564
ebi-a-GCST90001608	4	rs7160965	14	31506505	3.20797e-07	3668	0.2018	0.03941	C	T	0.8949	|| id:ebi-a-GCST90001608	TRUE	reported	igd	0.00766037	28.2997
ebi-a-GCST90001609	1	rs150339178	2	85647906	1.29199e-07	3652	-0.3114	0.05886	T	C	0.0498	|| id:ebi-a-GCST90001609	TRUE	reported	igd	0.00917723	33.8071
ebi-a-GCST90001609	2	rs35290870	2	87023103	5.05592e-31	3652	-0.364	0.03114	C	G	0.1955	|| id:ebi-a-GCST90001609	TRUE	reported	igd	0.0416779	158.74
ebi-a-GCST90001609	3	rs28366280	6	32560262	3.96397e-09	3652	0.2152	0.03648	G	A	0.2493	|| id:ebi-a-GCST90001609	TRUE	reported	igd	0.0173342	64.3858
ebi-a-GCST90001609	4	rs4959028	6	32383138	3.19227e-11	3652	0.2258	0.03391	G	A	0.23	|| id:ebi-a-GCST90001609	TRUE	reported	igd	0.0180591	67.128
ebi-a-GCST90001609	5	rs78510378	7	154998925	2.80001e-07	3652	0.2145	0.04168	G	A	0.0995	|| id:ebi-a-GCST90001609	TRUE	reported	igd	0.00824501	30.3445
ebi-a-GCST90001610	1	rs2816843	1	90384101	1.14501e-07	3668	0.1599	0.03009	G	A	0.208	|| id:ebi-a-GCST90001610	TRUE	reported	igd	0.00842394	31.1445
ebi-a-GCST90001610	2	rs150339178	2	85647906	2.04602e-07	3668	-0.299	0.05744	T	C	0.0496	|| id:ebi-a-GCST90001610	TRUE	reported	igd	0.0084287	31.1623
ebi-a-GCST90001610	3	rs35290870	2	87023103	1.7049e-36	3668	-0.3858	0.03024	C	G	0.1948	|| id:ebi-a-GCST90001610	TRUE	reported	igd	0.0466925	179.559
ebi-a-GCST90001610	4	rs79131379	6	33133040	6.16098e-07	3668	0.2491	0.04987	A	G	0.0687	|| id:ebi-a-GCST90001610	TRUE	reported	igd	0.00794006	29.3412
ebi-a-GCST90001610	5	rs4959028	6	32383138	1.40702e-18	3668	0.2877	0.03253	G	A	0.2297	|| id:ebi-a-GCST90001610	TRUE	reported	igd	0.0292908	110.62
ebi-a-GCST90001610	6	rs73729106	6	32514288	2.64698e-07	3668	-0.2634	0.05109	T	G	0.437	|| id:ebi-a-GCST90001610	TRUE	reported	igd	0.034139	129.577
ebi-a-GCST90001610	7	rs28366280	6	32560262	8.46642e-13	3668	0.252	0.0351	G	A	0.2492	|| id:ebi-a-GCST90001610	TRUE	reported	igd	0.0237631	89.2361
ebi-a-GCST90001610	8	rs78510378	7	154998925	5.58097e-07	3668	0.2039	0.04066	G	A	0.0998	|| id:ebi-a-GCST90001610	TRUE	reported	igd	0.00747023	27.592
ebi-a-GCST90001611	1	rs2801996	1	90372717	1.13099e-07	3668	0.165	0.03104	C	T	0.1951	|| id:ebi-a-GCST90001611	TRUE	reported	igd	0.00855061	31.6169
ebi-a-GCST90001611	2	rs150339178	2	85647906	9.122e-08	3668	-0.3086	0.05764	T	C	0.0496	|| id:ebi-a-GCST90001611	TRUE	reported	igd	0.00897863	33.2139
ebi-a-GCST90001611	3	rs35290870	2	87023103	4.76212e-36	3668	-0.3848	0.03036	C	G	0.1948	|| id:ebi-a-GCST90001611	TRUE	reported	igd	0.0464508	178.584
ebi-a-GCST90001611	4	rs150052968	3	42512599	8.41105e-07	3668	0.1477	0.02993	C	T	0.2531	|| id:ebi-a-GCST90001611	TRUE	reported	igd	0.00824794	30.4884
ebi-a-GCST90001611	5	rs28366280	6	32560262	2.81384e-11	3668	0.2355	0.03527	G	A	0.2492	|| id:ebi-a-GCST90001611	TRUE	reported	igd	0.0207532	77.6934
ebi-a-GCST90001611	6	rs4959028	6	32383138	2.72772e-16	3668	0.2689	0.0327	G	A	0.2297	|| id:ebi-a-GCST90001611	TRUE	reported	igd	0.0255878	96.2681
ebi-a-GCST90001611	7	rs79131379	6	33133040	8.89795e-07	3668	0.2465	0.05006	A	G	0.0687	|| id:ebi-a-GCST90001611	TRUE	reported	igd	0.00777518	28.7272
ebi-a-GCST90001611	8	rs73729106	6	32514288	2.28402e-07	3668	-0.2658	0.05128	T	G	0.437	|| id:ebi-a-GCST90001611	TRUE	reported	igd	0.034764	132.035
ebi-a-GCST90001611	9	rs78510378	7	154998925	2.66901e-07	3668	0.2104	0.0408	G	A	0.0998	|| id:ebi-a-GCST90001611	TRUE	reported	igd	0.0079541	29.3935
ebi-a-GCST90001612	1	rs2937553	5	36473128	6.56795e-07	3668	-0.1298	0.02605	G	A	0.667	|| id:ebi-a-GCST90001612	TRUE	reported	igd	0.00748427	27.6442
ebi-a-GCST90001612	2	rs79086781	6	100526652	5.86138e-13	3668	0.471	0.06515	T	C	0.0378	|| id:ebi-a-GCST90001612	TRUE	reported	igd	0.0161372	60.1294
ebi-a-GCST90001612	3	rs139249541	6	102294761	6.09537e-13	3668	0.5228	0.07237	G	A	0.0315	|| id:ebi-a-GCST90001612	TRUE	reported	igd	0.0166767	62.1738
ebi-a-GCST90001612	4	rs112505246	6	100914991	1.5e-07	3668	0.2425	0.04608	C	T	0.0785	|| id:ebi-a-GCST90001612	TRUE	reported	igd	0.00850782	31.4573
ebi-a-GCST90001612	5	rs9916257	17	33797371	6.63101e-08	3668	0.1342	0.0248	T	G	0.5684	|| id:ebi-a-GCST90001612	TRUE	reported	igd	0.0088363	32.6827
ebi-a-GCST90001613	1	rs7569868	2	87019683	2.49172e-14	3668	0.2327	0.0304	T	C	0.1915	|| id:ebi-a-GCST90001613	TRUE	reported	igd	0.0167676	62.5184
ebi-a-GCST90001613	2	rs4711821	6	45556291	8.72891e-07	3668	0.1299	0.02637	A	G	0.7124	|| id:ebi-a-GCST90001613	TRUE	reported	igd	0.0069145	25.5251
ebi-a-GCST90001613	3	rs79251210	6	100468602	2.02302e-08	3668	0.3543	0.06302	A	G	0.0378	|| id:ebi-a-GCST90001613	TRUE	reported	igd	0.00913123	33.7836
ebi-a-GCST90001613	4	rs139249541	6	102294761	2.69197e-09	3668	0.415	0.06958	G	A	0.0315	|| id:ebi-a-GCST90001613	TRUE	reported	igd	0.0105084	38.9329
ebi-a-GCST90001613	5	rs7021333	9	98823528	5.65705e-07	3668	-0.1191	0.02377	G	T	0.5448	|| id:ebi-a-GCST90001613	TRUE	reported	igd	0.00703547	25.9748
ebi-a-GCST90001613	6	rs9896155	17	33794697	2.38798e-08	3668	0.1408	0.02517	G	A	0.6738	|| id:ebi-a-GCST90001613	TRUE	reported	igd	0.00871466	32.2288
ebi-a-GCST90001614	1	rs73402222	6	31388449	4.58501e-09	3668	-0.1904	0.03241	C	T	0.3458	|| id:ebi-a-GCST90001614	TRUE	reported	igd	0.0164021	61.1328
ebi-a-GCST90001614	2	rs2275854	6	29976838	6.87005e-07	3668	0.1546	0.03108	G	A	0.5643	|| id:ebi-a-GCST90001614	TRUE	reported	igd	0.0117529	43.5987
ebi-a-GCST90001614	3	rs62458311	7	67315960	9.25699e-07	3668	0.2907	0.05915	A	G	0.0447	|| id:ebi-a-GCST90001614	TRUE	reported	igd	0.00721718	26.6505
ebi-a-GCST90001614	4	rs118063063	10	83179890	7.18505e-07	3668	0.4447	0.08957	T	C	0.0192	|| id:ebi-a-GCST90001614	TRUE	reported	igd	0.00744811	27.5097
ebi-a-GCST90001614	5	rs11080350	17	33774635	9.08092e-10	3668	-0.1548	0.0252	T	C	0.4017	|| id:ebi-a-GCST90001614	TRUE	reported	igd	0.0115184	42.7186
ebi-a-GCST90001615	1	rs9273390	6	32627042	3.16199e-08	3650	-0.1947	0.03512	C	G	0.1942	|| id:ebi-a-GCST90001615	TRUE	reported	igd	0.0118642	43.8002
ebi-a-GCST90001615	2	rs67851010	6	32501347	1.90414e-11	3650	0.3066	0.04553	A	G	0.7905	|| id:ebi-a-GCST90001615	TRUE	reported	igd	0.0311358	117.234
ebi-a-GCST90001615	3	rs139311612	6	79117697	7.23303e-07	3650	-0.3512	0.07076	C	T	0.0329	|| id:ebi-a-GCST90001615	TRUE	reported	igd	0.00784885	28.8591
ebi-a-GCST90001615	4	rs3802329	8	19266727	9.7481e-07	3650	0.1504	0.03066	A	C	0.1959	|| id:ebi-a-GCST90001615	TRUE	reported	igd	0.0071264	26.1837
ebi-a-GCST90001615	5	rs77743715	9	24238234	6.44703e-07	3650	-0.8984	0.1802	G	A	0.0048	|| id:ebi-a-GCST90001615	TRUE	reported	igd	0.00771118	28.349
ebi-a-GCST90001616	1	rs72845743	6	32528414	3.23601e-07	3666	0.363	0.07091	A	G	0.415	|| id:ebi-a-GCST90001616	TRUE	reported	igd	0.0639804	250.448
ebi-a-GCST90001616	2	rs139311612	6	79117697	7.37293e-07	3666	-0.3592	0.07241	C	T	0.0329	|| id:ebi-a-GCST90001616	TRUE	reported	igd	0.00821051	30.3323
ebi-a-GCST90001616	3	rs7818691	8	19353778	3.12399e-07	3666	0.1318	0.02571	G	T	0.5821	|| id:ebi-a-GCST90001616	TRUE	reported	igd	0.00845144	31.23
ebi-a-GCST90001617	1	rs139311612	6	79117697	8.23095e-07	3666	-0.3562	0.07213	C	T	0.0329	|| id:ebi-a-GCST90001617	TRUE	reported	igd	0.00807393	29.8237
ebi-a-GCST90001617	2	rs72845743	6	32528414	2.48897e-08	3666	0.3943	0.07059	A	G	0.415	|| id:ebi-a-GCST90001617	TRUE	reported	igd	0.0754897	299.179
ebi-a-GCST90001617	3	rs7818691	8	19353778	2.90001e-07	3666	0.1316	0.02561	G	T	0.5821	|| id:ebi-a-GCST90001617	TRUE	reported	igd	0.00842581	31.1345
ebi-a-GCST90001617	4	rs76021379	9	24274574	3.39297e-07	3666	-2.217	0.434	C	T	0.0008	|| id:ebi-a-GCST90001617	TRUE	reported	igd	0.00785785	29.0192
ebi-a-GCST90001618	1	rs68174286	6	32503204	6.52529e-13	3580	0.3263	0.04522	T	C	0.2803	|| id:ebi-a-GCST90001618	TRUE	reported	igd	0.0429575	160.601
ebi-a-GCST90001618	2	rs117419608	8	11831788	4.462e-07	3580	-0.8376	0.1656	A	G	0.0053	|| id:ebi-a-GCST90001618	TRUE	reported	igd	0.00739727	26.6647
ebi-a-GCST90001618	3	rs2181036	9	117649136	2.585e-10	3580	-0.1628	0.02568	C	T	0.4168	|| id:ebi-a-GCST90001618	TRUE	reported	igd	0.012885	46.7043
ebi-a-GCST90001618	4	rs1549827	10	118188503	2.70801e-07	3580	-0.2226	0.04321	A	T	0.9154	|| id:ebi-a-GCST90001618	TRUE	reported	igd	0.0076747	27.6725
ebi-a-GCST90001618	5	rs72779785	16	10569039	6.46205e-10	3580	-0.2015	0.03253	G	A	0.1635	|| id:ebi-a-GCST90001618	TRUE	reported	igd	0.0111062	40.1841
ebi-a-GCST90001618	6	rs3087456	16	10970902	3.6166e-55	3580	-0.4355	0.02736	A	G	0.7659	|| id:ebi-a-GCST90001618	TRUE	reported	igd	0.0680111	261.102
ebi-a-GCST90001618	7	rs62029480	16	10651993	4.64804e-07	3580	0.4026	0.07972	T	C	0.0237	|| id:ebi-a-GCST90001618	TRUE	reported	igd	0.00750083	27.0408
ebi-a-GCST90001618	8	rs1084559	16	10825434	3.323e-09	3580	-0.1472	0.02482	A	G	0.602	|| id:ebi-a-GCST90001618	TRUE	reported	igd	0.0103831	37.5404
ebi-a-GCST90001619	1	rs148323639	4	27183687	9.80099e-07	3596	0.3143	0.06409	A	G	0.0317	|| id:ebi-a-GCST90001619	TRUE	reported	igd	0.0060644	21.9284
ebi-a-GCST90001619	2	rs3104414	6	32582612	9.31408e-09	3596	0.1693	0.0294	A	G	0.3813	|| id:ebi-a-GCST90001619	TRUE	reported	igd	0.0135236	49.27
ebi-a-GCST90001619	3	rs7032773	9	117645562	1.45898e-09	3596	-0.1471	0.02426	T	C	0.4182	|| id:ebi-a-GCST90001619	TRUE	reported	igd	0.0105296	38.2462
ebi-a-GCST90001619	4	rs542160	11	107676543	8.19106e-07	3596	-0.1125	0.02277	T	C	0.5089	|| id:ebi-a-GCST90001619	TRUE	reported	igd	0.00632612	22.8808
ebi-a-GCST90001619	5	rs3087456	16	10970902	3.08177e-70	3596	-0.4611	0.02546	A	G	0.7661	|| id:ebi-a-GCST90001619	TRUE	reported	igd	0.0761967	296.438
ebi-a-GCST90001619	6	rs1084560	16	10824872	9.71091e-09	3596	-0.1328	0.02309	G	A	0.5726	|| id:ebi-a-GCST90001619	TRUE	reported	igd	0.00863201	31.2936
ebi-a-GCST90001619	7	rs55724950	16	10993712	9.88895e-08	3596	-0.2435	0.0456	A	G	0.0654	|| id:ebi-a-GCST90001619	TRUE	reported	igd	0.00724822	26.2403
ebi-a-GCST90001619	8	rs140410174	19	1671156	7.90406e-07	3596	-0.2381	0.04814	T	C	0.0598	|| id:ebi-a-GCST90001619	TRUE	reported	igd	0.00637485	23.0582
ebi-a-GCST90001619	9	rs73030989	19	38996871	3.95103e-07	3596	1.729	0.3404	T	C	0.0013	|| id:ebi-a-GCST90001619	TRUE	reported	igd	0.00776244	28.1165
ebi-a-GCST90001620	1	rs68174286	6	32503204	1.185e-09	3596	0.2699	0.04426	T	C	0.2799	|| id:ebi-a-GCST90001620	TRUE	reported	igd	0.0293651	108.731
ebi-a-GCST90001620	2	rs144674286	9	101028704	8.501e-07	3596	0.2474	0.05016	A	G	0.0628	|| id:ebi-a-GCST90001620	TRUE	reported	igd	0.00720479	26.0819
ebi-a-GCST90001620	3	rs7032773	9	117645562	5.14505e-10	3596	-0.1552	0.0249	T	C	0.4182	|| id:ebi-a-GCST90001620	TRUE	reported	igd	0.0117212	42.6255
ebi-a-GCST90001620	4	rs11054779	12	12457054	8.55106e-07	3596	0.3154	0.06396	T	G	0.0331	|| id:ebi-a-GCST90001620	TRUE	reported	igd	0.00636741	23.0311
ebi-a-GCST90001620	5	rs3087456	16	10970902	7.09088e-69	3596	-0.4689	0.02616	A	G	0.7661	|| id:ebi-a-GCST90001620	TRUE	reported	igd	0.0787964	307.417
ebi-a-GCST90001620	6	rs62029480	16	10651993	1.096e-08	3596	0.4397	0.07676	T	C	0.0236	|| id:ebi-a-GCST90001620	TRUE	reported	igd	0.0089101	32.3108
ebi-a-GCST90001620	7	rs55724950	16	10993712	3.046e-08	3596	-0.2598	0.0468	A	G	0.0654	|| id:ebi-a-GCST90001620	TRUE	reported	igd	0.0082511	29.9012
ebi-a-GCST90001620	8	rs1091849	16	10829280	1.20601e-07	3596	-0.1268	0.02391	G	A	0.6022	|| id:ebi-a-GCST90001620	TRUE	reported	igd	0.00770325	27.9004
ebi-a-GCST90001620	9	rs140410174	19	1671156	9.963e-07	3596	-0.2422	0.04942	T	C	0.0598	|| id:ebi-a-GCST90001620	TRUE	reported	igd	0.00659629	23.8645
ebi-a-GCST90001621	1	rs35164053	4	110173445	9.84895e-07	3653	-0.5201	0.1061	A	G	0.0151	|| id:ebi-a-GCST90001621	TRUE	reported	igd	0.00804587	29.6137
ebi-a-GCST90001621	2	rs75494211	6	101911859	2.22382e-11	3653	0.4706	0.07011	A	G	0.0328	|| id:ebi-a-GCST90001621	TRUE	reported	igd	0.0140515	52.0333
ebi-a-GCST90001621	3	rs511427	6	100143688	9.20492e-07	3653	-0.1918	0.03901	A	G	0.8837	|| id:ebi-a-GCST90001621	TRUE	reported	igd	0.00756157	27.8176
ebi-a-GCST90001621	4	rs139249541	6	102294761	2.44298e-10	3653	0.4624	0.07284	G	A	0.0316	|| id:ebi-a-GCST90001621	TRUE	reported	igd	0.013086	48.4106
ebi-a-GCST90001621	5	rs7819099	8	144992862	2.844e-08	3653	0.1387	0.02493	G	A	0.5116	|| id:ebi-a-GCST90001621	TRUE	reported	igd	0.00961367	35.4402
ebi-a-GCST90001621	6	rs12792298	11	112189184	1.51001e-07	3653	-0.3521	0.06692	T	C	0.0345	|| id:ebi-a-GCST90001621	TRUE	reported	igd	0.00825911	30.4051
ebi-a-GCST90001621	7	rs78268116	11	112705025	2.79383e-25	3653	-0.4086	0.03904	T	C	0.1096	|| id:ebi-a-GCST90001621	TRUE	reported	igd	0.0325854	122.976
ebi-a-GCST90001621	8	rs12224032	11	112914680	2.78099e-08	3653	0.1721	0.03092	G	C	0.2087	|| id:ebi-a-GCST90001621	TRUE	reported	igd	0.00978262	36.0692
ebi-a-GCST90001621	9	rs73109444	12	47944164	4.24405e-07	3653	0.3815	0.0753	T	C	0.0279	|| id:ebi-a-GCST90001621	TRUE	reported	igd	0.00789467	29.0528
ebi-a-GCST90001621	10	rs12895031	14	99846398	3.79901e-07	3653	-0.207	0.04067	T	C	0.1044	|| id:ebi-a-GCST90001621	TRUE	reported	igd	0.00801282	29.4911
ebi-a-GCST90001621	11	rs11652532	17	33769883	6.99906e-08	3653	-0.1848	0.0342	A	G	0.1574	|| id:ebi-a-GCST90001621	TRUE	reported	igd	0.00905858	33.3752
ebi-a-GCST90001621	12	rs9916629	17	33796260	4.132e-09	3653	0.1457	0.02472	C	T	0.5123	|| id:ebi-a-GCST90001621	TRUE	reported	igd	0.0106078	39.1444
ebi-a-GCST90001621	13	rs9983338	21	29982668	8.046e-07	3653	-0.4558	0.09222	T	C	0.0188	|| id:ebi-a-GCST90001621	TRUE	reported	igd	0.00766468	28.1999
ebi-a-GCST90001622	1	rs115536607	6	101417409	3.90904e-09	3669	0.3253	0.05512	T	C	0.0545	|| id:ebi-a-GCST90001622	TRUE	reported	igd	0.0109058	40.4324
ebi-a-GCST90001622	2	rs201024668	6	98118004	3.80303e-07	3669	0.2587	0.05085	T	A	0.071	|| id:ebi-a-GCST90001622	TRUE	reported	igd	0.0088287	32.6632
ebi-a-GCST90001622	3	rs117147408	6	101980039	5.36661e-15	3669	0.6063	0.07722	G	A	0.0275	|| id:ebi-a-GCST90001622	TRUE	reported	igd	0.019662	73.5466
ebi-a-GCST90001622	4	rs79251210	6	100468602	2.828e-10	3669	0.4184	0.06614	A	G	0.0377	|| id:ebi-a-GCST90001622	TRUE	reported	igd	0.0127018	47.1767
ebi-a-GCST90001622	5	rs9488834	6	97889936	3.91399e-10	3669	0.3723	0.05934	A	G	0.0465	|| id:ebi-a-GCST90001622	TRUE	reported	igd	0.0122911	45.6322
ebi-a-GCST90001622	6	rs7819099	8	144992862	3.24997e-09	3669	0.148	0.02495	G	A	0.5112	|| id:ebi-a-GCST90001622	TRUE	reported	igd	0.0109465	40.5851
ebi-a-GCST90001622	7	rs77738700	11	112751407	1.03992e-27	3669	-0.435	0.03955	A	G	0.1067	|| id:ebi-a-GCST90001622	TRUE	reported	igd	0.036072	137.226
ebi-a-GCST90001622	8	rs12224032	11	112914680	3.41499e-08	3669	0.1713	0.03097	G	C	0.2086	|| id:ebi-a-GCST90001622	TRUE	reported	igd	0.00968847	35.8752
ebi-a-GCST90001622	9	rs12792298	11	112189184	8.93696e-08	3669	-0.3574	0.0667	T	C	0.0345	|| id:ebi-a-GCST90001622	TRUE	reported	igd	0.00850963	31.4726
ebi-a-GCST90001622	10	rs73122728	12	61383255	9.078e-07	3669	0.7886	0.1603	T	A	0.0059	|| id:ebi-a-GCST90001622	TRUE	reported	igd	0.00729501	26.9474
ebi-a-GCST90001623	1	rs79251210	6	100468602	1.789e-09	3669	0.4014	0.06656	A	G	0.0377	|| id:ebi-a-GCST90001623	TRUE	reported	igd	0.0116906	43.3765
ebi-a-GCST90001623	2	rs117147408	6	101980039	3.23221e-13	3669	0.5685	0.07776	G	A	0.0275	|| id:ebi-a-GCST90001623	TRUE	reported	igd	0.0172867	64.5056
ebi-a-GCST90001623	3	rs201024668	6	98118004	6.25893e-07	3669	0.2554	0.05116	T	A	0.071	|| id:ebi-a-GCST90001623	TRUE	reported	igd	0.0086049	31.828
ebi-a-GCST90001623	4	rs115536607	6	101417409	2.24502e-08	3669	0.3109	0.05547	T	C	0.0545	|| id:ebi-a-GCST90001623	TRUE	reported	igd	0.00996161	36.8968
ebi-a-GCST90001623	5	rs9488834	6	97889936	2.20999e-09	3669	0.3581	0.05971	A	G	0.0465	|| id:ebi-a-GCST90001623	TRUE	reported	igd	0.0113714	42.1784
ebi-a-GCST90001623	6	rs7819099	8	144992862	3.34003e-09	3669	0.1488	0.0251	G	A	0.5112	|| id:ebi-a-GCST90001623	TRUE	reported	igd	0.0110652	41.03
ebi-a-GCST90001623	7	rs12224032	11	112914680	8.91395e-08	3669	0.1669	0.03115	G	C	0.2086	|| id:ebi-a-GCST90001623	TRUE	reported	igd	0.00919714	34.039
ebi-a-GCST90001623	8	rs12792298	11	112189184	3.17001e-07	3669	-0.3438	0.06711	T	C	0.0345	|| id:ebi-a-GCST90001623	TRUE	reported	igd	0.00787432	29.1043
ebi-a-GCST90001623	9	rs77738700	11	112751407	8.64172e-26	3669	-0.4214	0.03983	A	G	0.1067	|| id:ebi-a-GCST90001623	TRUE	reported	igd	0.0338517	128.484
ebi-a-GCST90001623	10	rs73122728	12	61383255	5.57494e-07	3669	0.8085	0.1612	T	A	0.0059	|| id:ebi-a-GCST90001623	TRUE	reported	igd	0.00766782	28.3352
ebi-a-GCST90001623	11	rs9912354	17	33805730	9.10207e-09	3669	0.1443	0.02505	T	C	0.5271	|| id:ebi-a-GCST90001623	TRUE	reported	igd	0.0103807	38.4652
ebi-a-GCST90001623	12	rs7218011	17	33773022	3.819e-08	3669	-0.1866	0.03387	G	A	0.1634	|| id:ebi-a-GCST90001623	TRUE	reported	igd	0.0095197	35.2442
ebi-a-GCST90001624	1	rs1322067	9	117660933	4.75401e-09	3579	-0.1511	0.02575	G	A	0.4173	|| id:ebi-a-GCST90001624	TRUE	reported	igd	0.0111033	40.1625
ebi-a-GCST90001624	2	rs10148838	14	20261108	7.63097e-07	3579	-0.2544	0.05136	C	G	0.227	|| id:ebi-a-GCST90001624	TRUE	reported	igd	0.0227127	83.1316
ebi-a-GCST90001624	3	rs3087456	16	10970902	1.39798e-25	3579	-0.2926	0.02777	A	G	0.766	|| id:ebi-a-GCST90001624	TRUE	reported	igd	0.0306919	113.261
ebi-a-GCST90001624	4	rs9613063	22	26382004	2.503e-07	3579	-0.1553	0.03005	T	C	0.1913	|| id:ebi-a-GCST90001624	TRUE	reported	igd	0.00746234	26.8935
ebi-a-GCST90001625	1	rs7032773	9	117645562	1.54999e-07	3595	-0.1199	0.02281	T	C	0.4182	|| id:ebi-a-GCST90001625	TRUE	reported	igd	0.00699562	25.3123
ebi-a-GCST90001625	2	rs11641185	16	10986596	4.5196e-32	3595	-0.2989	0.02511	T	C	0.7744	|| id:ebi-a-GCST90001625	TRUE	reported	igd	0.0312166	115.776
ebi-a-GCST90001626	1	rs7032773	9	117645562	1.392e-08	3595	-0.1334	0.02345	T	C	0.4182	|| id:ebi-a-GCST90001626	TRUE	reported	igd	0.00865963	31.3858
ebi-a-GCST90001626	2	rs3087456	16	10970902	1.34307e-33	3595	-0.3114	0.02551	A	G	0.7662	|| id:ebi-a-GCST90001626	TRUE	reported	igd	0.0347419	129.321
ebi-a-GCST90001627	1	rs12029484	1	230111146	9.794e-07	3579	-0.2266	0.0462	G	A	0.0768	|| id:ebi-a-GCST90001627	TRUE	reported	igd	0.00728126	26.2361
ebi-a-GCST90001627	2	rs9378213	6	32448398	5.15941e-15	3579	0.2434	0.03098	G	T	0.3061	|| id:ebi-a-GCST90001627	TRUE	reported	igd	0.025167	92.3464
ebi-a-GCST90001627	3	rs2516465	6	31414906	3.43297e-07	3579	0.1607	0.03146	T	G	0.277	|| id:ebi-a-GCST90001627	TRUE	reported	igd	0.0103438	37.3865
ebi-a-GCST90001627	4	rs138678763	8	11817727	2.64698e-07	3579	-0.8815	0.1709	C	T	0.005	|| id:ebi-a-GCST90001627	TRUE	reported	igd	0.00773157	27.8713
ebi-a-GCST90001627	5	rs2181036	9	117649136	3.16599e-08	3579	-0.1446	0.02608	C	T	0.4167	|| id:ebi-a-GCST90001627	TRUE	reported	igd	0.0101644	36.7314
ebi-a-GCST90001627	6	rs11197647	10	118142066	2.26699e-07	3579	0.2373	0.04575	T	G	0.0759	|| id:ebi-a-GCST90001627	TRUE	reported	igd	0.00789926	28.4806
ebi-a-GCST90001627	7	rs1084560	16	10824872	1.06001e-07	3579	-0.1331	0.02498	G	A	0.5721	|| id:ebi-a-GCST90001627	TRUE	reported	igd	0.00867362	31.297
ebi-a-GCST90001627	8	rs3087456	16	10970902	5.57057e-52	3579	-0.4286	0.0278	A	G	0.766	|| id:ebi-a-GCST90001627	TRUE	reported	igd	0.0658535	252.164
ebi-a-GCST90001627	9	rs112455120	16	10380785	7.79399e-07	3579	0.3535	0.07143	T	C	0.0302	|| id:ebi-a-GCST90001627	TRUE	reported	igd	0.00731978	26.3759
ebi-a-GCST90001627	10	rs72779785	16	10569039	1.358e-10	3579	-0.2122	0.03296	G	A	0.1636	|| id:ebi-a-GCST90001627	TRUE	reported	igd	0.012323	44.6295
ebi-a-GCST90001628	1	rs9378213	6	32448398	3.78704e-11	3595	0.1984	0.02991	G	T	0.3057	|| id:ebi-a-GCST90001628	TRUE	reported	igd	0.0167092	61.0564
ebi-a-GCST90001628	2	rs1407309	9	117651780	9.85803e-08	3595	-0.1339	0.02508	A	G	0.4179	|| id:ebi-a-GCST90001628	TRUE	reported	igd	0.0087229	31.6172
ebi-a-GCST90001628	3	rs542160	11	107676543	4.62402e-08	3595	-0.1295	0.02364	T	C	0.5089	|| id:ebi-a-GCST90001628	TRUE	reported	igd	0.00838247	30.3728
ebi-a-GCST90001628	4	rs3087456	16	10970902	1.46893e-62	3595	-0.4526	0.02659	A	G	0.7662	|| id:ebi-a-GCST90001628	TRUE	reported	igd	0.0733915	284.582
ebi-a-GCST90001628	5	rs1091849	16	10829280	8.4561e-07	3595	-0.1196	0.02424	G	A	0.6024	|| id:ebi-a-GCST90001628	TRUE	reported	igd	0.0068521	24.7895
ebi-a-GCST90001628	6	rs72779785	16	10569039	5.96403e-09	3595	-0.1852	0.03176	G	A	0.1634	|| id:ebi-a-GCST90001628	TRUE	reported	igd	0.00937739	34.0119
ebi-a-GCST90001628	7	rs62029480	16	10651993	1.003e-07	3595	0.4156	0.07787	T	C	0.0236	|| id:ebi-a-GCST90001628	TRUE	reported	igd	0.00796014	28.8303
ebi-a-GCST90001628	8	rs112455120	16	10380785	1.692e-07	3595	0.3608	0.06884	T	C	0.03	|| id:ebi-a-GCST90001628	TRUE	reported	igd	0.00757628	27.4294
ebi-a-GCST90001628	9	rs76443179	19	38669622	3.12702e-07	3595	1.66	0.3239	A	G	0.0014	|| id:ebi-a-GCST90001628	TRUE	reported	igd	0.00770488	27.8986
ebi-a-GCST90001629	1	rs9378213	6	32448398	1.10892e-12	3595	0.2165	0.03031	G	T	0.3057	|| id:ebi-a-GCST90001629	TRUE	reported	igd	0.019897	72.9414
ebi-a-GCST90001629	2	rs1407309	9	117651780	7.38006e-08	3595	-0.1372	0.02544	A	G	0.4179	|| id:ebi-a-GCST90001629	TRUE	reported	igd	0.00915816	33.2094
ebi-a-GCST90001629	3	rs542160	11	107676543	1.61499e-07	3595	-0.1259	0.02399	T	C	0.5089	|| id:ebi-a-GCST90001629	TRUE	reported	igd	0.00792289	28.6943
ebi-a-GCST90001629	4	rs112455120	16	10380785	1.65501e-07	3595	0.3662	0.06983	T	C	0.03	|| id:ebi-a-GCST90001629	TRUE	reported	igd	0.00780476	28.2631
ebi-a-GCST90001629	5	rs3087456	16	10970902	9.22784e-61	3595	-0.4525	0.027	A	G	0.7662	|| id:ebi-a-GCST90001629	TRUE	reported	igd	0.0733591	284.446
ebi-a-GCST90001629	6	rs72779785	16	10569039	2.311e-09	3595	-0.1929	0.03221	G	A	0.1634	|| id:ebi-a-GCST90001629	TRUE	reported	igd	0.0101734	36.9286
ebi-a-GCST90001629	7	rs62029480	16	10651993	7.37598e-08	3595	0.4259	0.07898	T	C	0.0236	|| id:ebi-a-GCST90001629	TRUE	reported	igd	0.00835959	30.2892
ebi-a-GCST90001630	1	rs9269109	6	32443266	3.31398e-08	3652	0.1671	0.03018	C	T	0.3642	|| id:ebi-a-GCST90001630	TRUE	reported	igd	0.0129313	47.8177
ebi-a-GCST90001630	2	rs1325907	10	90237398	4.72803e-07	3652	-0.1298	0.02573	A	G	0.5795	|| id:ebi-a-GCST90001630	TRUE	reported	igd	0.00821105	30.2185
ebi-a-GCST90001630	3	rs78268116	11	112705025	4.6505e-24	3652	-0.3964	0.0389	T	C	0.1097	|| id:ebi-a-GCST90001630	TRUE	reported	igd	0.0306931	115.577
ebi-a-GCST90001630	4	rs2074023	11	2325581	6.76099e-07	3652	-0.1237	0.02486	T	C	0.4121	|| id:ebi-a-GCST90001630	TRUE	reported	igd	0.00741439	27.2647
ebi-a-GCST90001630	5	rs11658693	17	33800249	2.84499e-07	3652	-0.2038	0.03962	G	A	0.1123	|| id:ebi-a-GCST90001630	TRUE	reported	igd	0.00828103	30.4781
ebi-a-GCST90001631	1	rs2074023	11	2325581	8.24708e-07	3668	-0.1212	0.02454	T	C	0.4124	|| id:ebi-a-GCST90001631	TRUE	reported	igd	0.00711927	26.2864
ebi-a-GCST90001631	2	rs144156455	11	70988762	9.68992e-07	3668	0.3243	0.06611	C	T	0.0361	|| id:ebi-a-GCST90001631	TRUE	reported	igd	0.00731919	27.03
ebi-a-GCST90001631	3	rs76161425	11	112704995	1.41286e-25	3668	-0.406	0.03854	T	C	0.1088	|| id:ebi-a-GCST90001631	TRUE	reported	igd	0.0319658	121.056
ebi-a-GCST90001632	1	rs2395191	6	32447085	7.86593e-07	3668	0.1479	0.0299	C	T	0.3721	|| id:ebi-a-GCST90001632	TRUE	reported	igd	0.0102215	37.8592
ebi-a-GCST90001632	2	rs2074023	11	2325581	5.06302e-07	3668	-0.1242	0.02469	T	C	0.4124	|| id:ebi-a-GCST90001632	TRUE	reported	igd	0.00747607	27.6137
ebi-a-GCST90001632	3	rs78268116	11	112705025	2.18424e-24	3668	-0.3961	0.03859	T	C	0.1095	|| id:ebi-a-GCST90001632	TRUE	reported	igd	0.0305976	115.711
ebi-a-GCST90001632	4	rs75361910	17	33793208	5.851e-07	3668	-0.1928	0.03853	T	C	0.117	|| id:ebi-a-GCST90001632	TRUE	reported	igd	0.00768052	28.3747
ebi-a-GCST90001633	1	rs4500996	2	98843446	7.44201e-07	3652	0.1566	0.03158	T	C	0.187	|| id:ebi-a-GCST90001633	TRUE	reported	igd	0.00745668	27.4214
ebi-a-GCST90001633	2	rs79251210	6	100468602	1.15691e-17	3652	0.5556	0.0646	A	G	0.0379	|| id:ebi-a-GCST90001633	TRUE	reported	igd	0.022512	84.0611
ebi-a-GCST90001633	3	rs9488834	6	97889936	4.39602e-09	3652	0.3428	0.05826	A	G	0.0465	|| id:ebi-a-GCST90001633	TRUE	reported	igd	0.0104204	38.435
ebi-a-GCST90001633	4	rs117147408	6	101980039	1.37911e-18	3652	0.6679	0.0755	G	A	0.0277	|| id:ebi-a-GCST90001633	TRUE	reported	igd	0.0240288	89.8646
ebi-a-GCST90001633	5	rs115536607	6	101417409	1.39601e-10	3652	0.3487	0.05419	T	C	0.0548	|| id:ebi-a-GCST90001633	TRUE	reported	igd	0.0125962	46.5625
ebi-a-GCST90001633	6	rs11544989	8	145057868	4.27396e-07	3652	0.1277	0.02521	G	A	0.613	|| id:ebi-a-GCST90001633	TRUE	reported	igd	0.00773719	28.4609
ebi-a-GCST90001633	7	rs77738700	11	112751407	2.69215e-16	3652	-0.3231	0.03929	A	G	0.1069	|| id:ebi-a-GCST90001633	TRUE	reported	igd	0.0199334	74.2368
ebi-a-GCST90001633	8	rs7152367	14	66292007	5.70795e-07	3652	0.4704	0.09391	A	G	0.0167	|| id:ebi-a-GCST90001633	TRUE	reported	igd	0.0072672	26.7195
ebi-a-GCST90001633	9	rs9916257	17	33797371	2.201e-09	3652	0.1472	0.02455	T	G	0.5685	|| id:ebi-a-GCST90001633	TRUE	reported	igd	0.0106306	39.2185
ebi-a-GCST90001634	1	rs117147408	6	101980039	6.79047e-22	3668	0.7354	0.07599	G	A	0.0275	|| id:ebi-a-GCST90001634	TRUE	reported	igd	0.0289267	109.204
ebi-a-GCST90001634	2	rs115536607	6	101417409	3.72907e-13	3668	0.3978	0.05455	T	C	0.0545	|| id:ebi-a-GCST90001634	TRUE	reported	igd	0.0163086	60.7787
ebi-a-GCST90001634	3	rs79251210	6	100468602	5.80898e-20	3668	0.5985	0.06505	A	G	0.0378	|| id:ebi-a-GCST90001634	TRUE	reported	igd	0.0260565	98.0786
ebi-a-GCST90001634	4	rs9488834	6	97889936	2.169e-09	3668	0.352	0.05867	A	G	0.0465	|| id:ebi-a-GCST90001634	TRUE	reported	igd	0.0109872	40.7267
ebi-a-GCST90001634	5	rs11544989	8	145057868	3.55697e-08	3668	0.1399	0.02533	G	A	0.6125	|| id:ebi-a-GCST90001634	TRUE	reported	igd	0.00929059	34.3787
ebi-a-GCST90001634	6	rs77738700	11	112751407	2.05779e-16	3668	-0.3265	0.03954	A	G	0.1067	|| id:ebi-a-GCST90001634	TRUE	reported	igd	0.0203216	76.0444
ebi-a-GCST90001634	7	rs142704274	17	39899038	2.09802e-07	3668	-0.4672	0.08984	A	G	0.02	|| id:ebi-a-GCST90001634	TRUE	reported	igd	0.00855641	31.6385
ebi-a-GCST90001635	1	rs9488834	6	97889936	3.57298e-09	3668	0.3457	0.05842	A	G	0.0465	|| id:ebi-a-GCST90001635	TRUE	reported	igd	0.0105975	39.2665
ebi-a-GCST90001635	2	rs117147408	6	101980039	1.50591e-20	3668	0.7078	0.07572	G	A	0.0275	|| id:ebi-a-GCST90001635	TRUE	reported	igd	0.0267962	100.94
ebi-a-GCST90001635	3	rs79251210	6	100468602	2.47002e-19	3668	0.5857	0.06479	A	G	0.0378	|| id:ebi-a-GCST90001635	TRUE	reported	igd	0.0249539	93.822
ebi-a-GCST90001635	4	rs115536607	6	101417409	1.34896e-12	3668	0.3865	0.05433	T	C	0.0545	|| id:ebi-a-GCST90001635	TRUE	reported	igd	0.0153953	57.3215
ebi-a-GCST90001635	5	rs11544989	8	145057868	2.551e-08	3668	0.1407	0.02521	G	A	0.6125	|| id:ebi-a-GCST90001635	TRUE	reported	igd	0.00939715	34.7767
ebi-a-GCST90001635	6	rs77738700	11	112751407	5.3765e-16	3668	-0.3205	0.03937	A	G	0.1067	|| id:ebi-a-GCST90001635	TRUE	reported	igd	0.0195816	73.2198
ebi-a-GCST90001635	7	rs9916257	17	33797371	5.79202e-09	3668	0.1437	0.02463	T	G	0.5684	|| id:ebi-a-GCST90001635	TRUE	reported	igd	0.0101316	37.5227
ebi-a-GCST90001635	8	rs7208329	17	33128801	4.19904e-07	3668	-0.3543	0.0699	T	C	0.0316	|| id:ebi-a-GCST90001635	TRUE	reported	igd	0.00768271	28.3829
ebi-a-GCST90001636	1	rs11124150	2	98905012	3.32698e-07	3652	-0.1283	0.02509	G	A	0.5968	|| id:ebi-a-GCST90001636	TRUE	reported	igd	0.00792196	29.146
ebi-a-GCST90001636	2	rs34613828	2	87022759	5.12153e-12	3652	0.2127	0.03071	T	A	0.1952	|| id:ebi-a-GCST90001636	TRUE	reported	igd	0.0142145	52.6312
ebi-a-GCST90001637	1	rs7569868	2	87019683	6.35477e-13	3668	0.2272	0.03147	T	C	0.1915	|| id:ebi-a-GCST90001637	TRUE	reported	igd	0.0159844	59.5506
ebi-a-GCST90001637	2	rs201024668	6	98118004	4.99195e-07	3668	0.2524	0.05012	T	A	0.071	|| id:ebi-a-GCST90001637	TRUE	reported	igd	0.00840394	31.0699
ebi-a-GCST90001637	3	rs115536607	6	101417409	1.25314e-11	3668	0.3694	0.05436	T	C	0.0545	|| id:ebi-a-GCST90001637	TRUE	reported	igd	0.0140631	52.2908
ebi-a-GCST90001637	4	rs117147408	6	101980039	2.75486e-20	3668	0.7037	0.07581	G	A	0.0275	|| id:ebi-a-GCST90001637	TRUE	reported	igd	0.0264867	99.742
ebi-a-GCST90001637	5	rs79251210	6	100468602	5.29054e-18	3668	0.564	0.06488	A	G	0.0378	|| id:ebi-a-GCST90001637	TRUE	reported	igd	0.023139	86.8371
ebi-a-GCST90001637	6	rs9488834	6	97889936	8.37529e-11	3668	0.3806	0.05843	A	G	0.0465	|| id:ebi-a-GCST90001637	TRUE	reported	igd	0.0128452	47.7033
ebi-a-GCST90001637	7	rs77738700	11	112751407	2.67979e-22	3668	-0.3832	0.0392	A	G	0.1067	|| id:ebi-a-GCST90001637	TRUE	reported	igd	0.0279926	105.576
ebi-a-GCST90001637	8	rs9896155	17	33794697	3.32598e-07	3668	0.1336	0.02612	G	A	0.6738	|| id:ebi-a-GCST90001637	TRUE	reported	igd	0.00784617	28.9915
ebi-a-GCST90001638	1	rs7569868	2	87019683	2.87607e-12	3668	0.2197	0.03135	T	C	0.1915	|| id:ebi-a-GCST90001638	TRUE	reported	igd	0.0149465	55.6252
ebi-a-GCST90001638	2	rs9488834	6	97889936	2.386e-10	3668	0.3698	0.05821	A	G	0.0465	|| id:ebi-a-GCST90001638	TRUE	reported	igd	0.0121266	45.0017
ebi-a-GCST90001638	3	rs79251210	6	100468602	2.39276e-17	3668	0.5505	0.06465	A	G	0.0378	|| id:ebi-a-GCST90001638	TRUE	reported	igd	0.0220446	82.6371
ebi-a-GCST90001638	4	rs115536607	6	101417409	4.63554e-11	3668	0.3576	0.05416	T	C	0.0545	|| id:ebi-a-GCST90001638	TRUE	reported	igd	0.013179	48.9595
ebi-a-GCST90001638	5	rs201024668	6	98118004	5.89603e-07	3668	0.2498	0.04992	T	A	0.071	|| id:ebi-a-GCST90001638	TRUE	reported	igd	0.00823169	30.4278
ebi-a-GCST90001638	6	rs117147408	6	101980039	6.50429e-19	3668	0.675	0.07557	G	A	0.0275	|| id:ebi-a-GCST90001638	TRUE	reported	igd	0.0243702	91.573
ebi-a-GCST90001638	7	rs77738700	11	112751407	7.84513e-22	3668	-0.3774	0.03905	A	G	0.1067	|| id:ebi-a-GCST90001638	TRUE	reported	igd	0.0271516	102.316
ebi-a-GCST90001638	8	rs9916629	17	33796260	1.54e-08	3668	0.1378	0.02431	C	T	0.5123	|| id:ebi-a-GCST90001638	TRUE	reported	igd	0.00948867	35.1187
ebi-a-GCST90001639	1	rs17824379	3	5810961	2.63403e-09	3653	-1.353	0.2268	G	A	0.0027	|| id:ebi-a-GCST90001639	TRUE	reported	igd	0.0098586	36.3521
ebi-a-GCST90001639	2	rs935320	15	57644442	3.96004e-07	3653	-0.2261	0.04451	T	A	0.0829	|| id:ebi-a-GCST90001639	TRUE	reported	igd	0.00777324	28.6025
ebi-a-GCST90001639	3	rs4796089	17	33814758	5.10399e-07	3653	0.1842	0.03661	C	T	0.1336	|| id:ebi-a-GCST90001639	TRUE	reported	igd	0.00785478	28.9049
ebi-a-GCST90001639	4	rs144770721	21	32074074	9.64406e-07	3653	-0.2119	0.04318	G	A	0.0924	|| id:ebi-a-GCST90001639	TRUE	reported	igd	0.0075311	27.7047
ebi-a-GCST90001640	3	rs548939772	1	210901372	1.037e-07	3669	-1.696	0.3181	G	A	0.0015	CD3- lymphocyte %lymphocyte || id:ebi-a-GCST90001640	TRUE	reported	igd	0.0086163	31.8706
ebi-a-GCST90001640	9	rs573359219	6	155292188	7.24503e-07	3669	-0.771	0.1553	G	A	0.0059	CD3- lymphocyte %lymphocyte || id:ebi-a-GCST90001640	TRUE	reported	igd	0.00697302	25.7496
ebi-a-GCST90001641	1	rs4581669	15	24585534	8.14104e-07	3669	-0.1269	0.02569	A	C	0.4325	|| id:ebi-a-GCST90001641	TRUE	reported	igd	0.00790506	29.2188
ebi-a-GCST90001641	2	rs4796089	17	33814758	2.98903e-09	3669	0.2194	0.0369	C	T	0.134	|| id:ebi-a-GCST90001641	TRUE	reported	igd	0.0111719	41.4301
ebi-a-GCST90001641	3	rs77650974	18	12394263	6.96498e-07	3669	-0.1324	0.02663	A	G	0.3227	|| id:ebi-a-GCST90001641	TRUE	reported	igd	0.00766277	28.3164
ebi-a-GCST90001642	1	rs2679580	3	8845344	7.30298e-07	3653	-0.1187	0.02392	G	A	0.5182	|| id:ebi-a-GCST90001642	TRUE	reported	igd	0.00703551	25.8686
ebi-a-GCST90001642	2	rs182527768	4	109048591	5.90799e-07	3653	-0.3328	0.06652	A	G	0.0342	|| id:ebi-a-GCST90001642	TRUE	reported	igd	0.00731661	26.9098
ebi-a-GCST90001642	3	rs73520180	9	118756021	1.213e-07	3653	0.4493	0.08473	C	T	0.0216	|| id:ebi-a-GCST90001642	TRUE	reported	igd	0.00853244	31.42
ebi-a-GCST90001642	4	rs142089808	11	116171120	7.03801e-08	3653	-1.048	0.1941	G	A	0.0037	|| id:ebi-a-GCST90001642	TRUE	reported	igd	0.00809738	29.8049
ebi-a-GCST90001642	5	rs58114937	12	67638132	2.377e-07	3653	0.1852	0.03578	G	A	0.1313	|| id:ebi-a-GCST90001642	TRUE	reported	igd	0.00782432	28.7919
ebi-a-GCST90001642	6	rs12865434	13	108970631	1.834e-10	3653	0.1537	0.02404	G	A	0.4777	|| id:ebi-a-GCST90001642	TRUE	reported	igd	0.0117883	43.5527
ebi-a-GCST90001642	7	rs7500855	16	87692225	2.509e-07	3653	-0.1258	0.02435	T	C	0.5064	|| id:ebi-a-GCST90001642	TRUE	reported	igd	0.00791152	29.1153
ebi-a-GCST90001642	8	rs1966302	17	2718946	5.52497e-07	3653	-0.1213	0.02419	C	T	0.5591	|| id:ebi-a-GCST90001642	TRUE	reported	igd	0.00725406	26.6781
ebi-a-GCST90001642	9	rs3894193	17	38125346	1.34701e-07	3653	0.1344	0.02545	G	C	0.467	|| id:ebi-a-GCST90001642	TRUE	reported	igd	0.00899234	33.1289
ebi-a-GCST90001643	1	rs183053322	1	25076059	5.72005e-08	3669	0.3585	0.06592	T	C	0.0354	|| id:ebi-a-GCST90001643	TRUE	reported	igd	0.00877726	32.4712
ebi-a-GCST90001643	2	rs12087279	1	82243292	8.38803e-07	3669	0.1785	0.03618	T	C	0.131	|| id:ebi-a-GCST90001643	TRUE	reported	igd	0.00725433	26.796
ebi-a-GCST90001643	3	rs190518013	4	109649839	8.83304e-07	3669	1.317	0.2675	T	A	0.0019	|| id:ebi-a-GCST90001643	TRUE	reported	igd	0.00657854	24.2832
ebi-a-GCST90001643	4	rs11954223	5	67413499	4.36204e-09	3669	2.135	0.3629	A	G	0.001	|| id:ebi-a-GCST90001643	TRUE	reported	igd	0.00910733	33.7035
ebi-a-GCST90001643	5	rs73520180	9	118756021	5.79896e-07	3669	0.4161	0.08311	C	T	0.0217	|| id:ebi-a-GCST90001643	TRUE	reported	igd	0.00735118	27.1564
ebi-a-GCST90001643	6	rs1915649	10	66556168	2.99102e-07	3669	1.895	0.3691	T	C	0.0014	|| id:ebi-a-GCST90001643	TRUE	reported	igd	0.0100408	37.193
ebi-a-GCST90001643	7	rs17823772	10	105928767	2.66901e-07	3669	0.2303	0.04468	T	C	0.0769	|| id:ebi-a-GCST90001643	TRUE	reported	igd	0.00752997	27.8219
ebi-a-GCST90001643	8	rs9520836	13	108957063	8.45006e-09	3669	0.1363	0.02361	G	A	0.4999	|| id:ebi-a-GCST90001643	TRUE	reported	igd	0.00928884	34.3816
ebi-a-GCST90001643	9	rs7216096	17	33772954	4.20097e-07	3669	-0.1634	0.03224	A	G	0.1623	|| id:ebi-a-GCST90001643	TRUE	reported	igd	0.00726008	26.8174
ebi-a-GCST90001643	10	rs9916257	17	33797371	1.08393e-12	3669	0.1693	0.0237	T	G	0.5685	|| id:ebi-a-GCST90001643	TRUE	reported	igd	0.0140623	52.3018
ebi-a-GCST90001644	1	rs72941136	1	82245693	2.585e-07	3669	0.2075	0.04021	C	G	0.1047	|| id:ebi-a-GCST90001644	TRUE	reported	igd	0.00807201	29.8409
ebi-a-GCST90001644	2	rs9368867	6	11760807	9.46695e-07	3669	-0.1301	0.02649	A	C	0.3104	|| id:ebi-a-GCST90001644	TRUE	reported	igd	0.00724609	26.7653
ebi-a-GCST90001644	3	rs2395904	8	130617819	3.44199e-07	3669	-0.1413	0.02766	G	T	0.2655	|| id:ebi-a-GCST90001644	TRUE	reported	igd	0.00778701	28.7791
ebi-a-GCST90001644	4	rs73520190	9	118765180	7.615e-07	3669	0.4121	0.08319	G	T	0.0233	|| id:ebi-a-GCST90001644	TRUE	reported	igd	0.00772952	28.5649
ebi-a-GCST90001644	5	rs142089808	11	116171120	7.51294e-08	3669	-1.044	0.1936	G	A	0.0038	|| id:ebi-a-GCST90001644	TRUE	reported	igd	0.00825204	30.512
ebi-a-GCST90001644	6	rs7990182	13	110384132	1.692e-07	3669	-0.1288	0.02457	G	T	0.4293	|| id:ebi-a-GCST90001644	TRUE	reported	igd	0.00812888	30.0529
ebi-a-GCST90001644	7	rs12874404	13	108993494	8.99498e-18	3669	0.2272	0.02633	G	A	0.319	|| id:ebi-a-GCST90001644	TRUE	reported	igd	0.0224277	84.1291
ebi-a-GCST90001644	8	rs9520905	13	109146439	4.18803e-07	3669	0.1266	0.02497	T	G	0.4302	|| id:ebi-a-GCST90001644	TRUE	reported	igd	0.00785761	29.042
ebi-a-GCST90001644	9	rs66777340	17	2716327	7.62904e-10	3669	-0.1493	0.02419	T	C	0.4842	|| id:ebi-a-GCST90001644	TRUE	reported	igd	0.0111341	41.2885
ebi-a-GCST90001644	10	rs3894193	17	38125346	2.03002e-07	3669	0.1346	0.02585	G	C	0.4667	|| id:ebi-a-GCST90001644	TRUE	reported	igd	0.0090184	33.3714
ebi-a-GCST90001644	11	rs5754162	22	32991307	1.041e-07	3669	0.1356	0.02545	A	T	0.3906	|| id:ebi-a-GCST90001644	TRUE	reported	igd	0.00875355	32.3827
ebi-a-GCST90001645	1	rs183053322	1	25076059	3.83001e-09	3653	-0.3926	0.06648	T	C	0.0356	|| id:ebi-a-GCST90001645	TRUE	reported	igd	0.0105837	39.0545
ebi-a-GCST90001645	2	rs17824379	3	5810961	8.28896e-08	3653	-1.189	0.2213	G	A	0.0027	|| id:ebi-a-GCST90001645	TRUE	reported	igd	0.00761348	28.0101
ebi-a-GCST90001645	3	rs7216096	17	33772954	6.55104e-10	3653	0.2022	0.03265	A	G	0.1622	|| id:ebi-a-GCST90001645	TRUE	reported	igd	0.0111118	41.025
ebi-a-GCST90001645	4	rs9916257	17	33797371	8.82064e-17	3653	-0.2005	0.02398	T	G	0.5686	|| id:ebi-a-GCST90001645	TRUE	reported	igd	0.0197218	73.4528
ebi-a-GCST90001646	1	rs183053322	1	25076059	3.35097e-10	3669	-0.4163	0.06609	T	C	0.0354	|| id:ebi-a-GCST90001646	TRUE	reported	igd	0.0118357	43.9213
ebi-a-GCST90001646	2	rs55971447	1	161515326	1.76999e-07	3669	-0.1488	0.02845	T	C	0.237	|| id:ebi-a-GCST90001646	TRUE	reported	igd	0.00800772	29.6013
ebi-a-GCST90001646	3	rs11954223	5	67413499	9.93002e-09	3669	-2.093	0.3644	A	G	0.001	|| id:ebi-a-GCST90001646	TRUE	reported	igd	0.00875254	32.379
ebi-a-GCST90001646	4	rs77438219	5	66776987	5.32905e-07	3669	-1.199	0.2386	A	G	0.0022	|| id:ebi-a-GCST90001646	TRUE	reported	igd	0.00631153	23.2914
ebi-a-GCST90001646	5	rs12874404	13	108993494	1.60398e-08	3669	-0.1456	0.02572	G	A	0.319	|| id:ebi-a-GCST90001646	TRUE	reported	igd	0.00921066	34.0895
ebi-a-GCST90001646	6	rs9916257	17	33797371	1.21088e-15	3669	-0.1909	0.02375	T	G	0.5685	|| id:ebi-a-GCST90001646	TRUE	reported	igd	0.0178794	66.7574
ebi-a-GCST90001646	7	rs7218011	17	33773022	1.741e-08	3669	0.1822	0.03225	G	A	0.1634	|| id:ebi-a-GCST90001646	TRUE	reported	igd	0.00907605	33.5867
ebi-a-GCST90001646	8	rs73174907	22	43064030	3.22998e-07	3669	-0.1949	0.03808	A	T	0.1066	|| id:ebi-a-GCST90001646	TRUE	reported	igd	0.0072353	26.7252
ebi-a-GCST90001647	1	rs183053322	1	25076059	2.51299e-10	3669	-0.408	0.06431	T	C	0.0354	|| id:ebi-a-GCST90001647	TRUE	reported	igd	0.0113684	42.1674
ebi-a-GCST90001647	2	rs10512469	17	33770802	1.97606e-15	3669	0.249	0.03122	T	C	0.1639	|| id:ebi-a-GCST90001647	TRUE	reported	igd	0.0169928	63.3899
ebi-a-GCST90001647	3	rs9916257	17	33797371	1.51391e-23	3669	-0.2323	0.02306	T	G	0.5685	|| id:ebi-a-GCST90001647	TRUE	reported	igd	0.0264752	99.7249
ebi-a-GCST90001647	4	rs73174907	22	43064030	6.25403e-07	3669	-0.1857	0.03721	A	T	0.1066	|| id:ebi-a-GCST90001647	TRUE	reported	igd	0.00656836	24.2454
ebi-a-GCST90001648	1	rs71639910	1	161937774	1.153e-09	3580	-0.3019	0.04947	A	G	0.0686	|| id:ebi-a-GCST90001648	TRUE	reported	igd	0.0116471	42.1643
ebi-a-GCST90001648	2	rs74341264	1	161561151	5.43375e-19	3580	0.3386	0.03782	A	G	0.1218	|| id:ebi-a-GCST90001648	TRUE	reported	igd	0.024527	89.9642
ebi-a-GCST90001648	3	rs71632989	1	161533055	2.05116e-136	3580	-0.6984	0.02689	G	T	0.2473	|| id:ebi-a-GCST90001648	TRUE	reported	igd	0.181587	793.875
ebi-a-GCST90001648	4	rs8025803	15	80260273	1.98701e-15	3580	-0.2666	0.03341	T	A	0.1786	|| id:ebi-a-GCST90001648	TRUE	reported	igd	0.0208539	76.2043
ebi-a-GCST90001649	1	rs865239	1	156896164	4.96604e-08	3596	-0.1371	0.02509	G	A	0.5004	|| id:ebi-a-GCST90001649	TRUE	reported	igd	0.0093982	34.0976
ebi-a-GCST90001649	2	rs71632989	1	161533055	1.30317e-124	3596	-0.6848	0.02772	G	T	0.2474	|| id:ebi-a-GCST90001649	TRUE	reported	igd	0.174631	760.416
ebi-a-GCST90001649	3	rs74341264	1	161561151	1.13006e-17	3596	0.3328	0.03867	A	G	0.1218	|| id:ebi-a-GCST90001649	TRUE	reported	igd	0.0236939	87.2227
ebi-a-GCST90001649	4	rs4656984	1	161078909	1.32099e-07	3596	0.1389	0.02628	C	T	0.6023	|| id:ebi-a-GCST90001649	TRUE	reported	igd	0.00924279	33.5285
ebi-a-GCST90001649	5	rs1862176	5	139730444	3.87097e-07	3596	-0.14	0.02753	A	G	0.6792	|| id:ebi-a-GCST90001649	TRUE	reported	igd	0.00854118	30.9615
ebi-a-GCST90001649	6	rs145013190	8	98791630	7.00293e-07	3596	-0.4439	0.08931	A	T	0.0209	|| id:ebi-a-GCST90001649	TRUE	reported	igd	0.00806443	29.2192
ebi-a-GCST90001649	7	rs7180804	15	80259074	8.73575e-17	3596	-0.2525	0.03019	A	G	0.2162	|| id:ebi-a-GCST90001649	TRUE	reported	igd	0.021608	79.3741
ebi-a-GCST90001649	8	rs9916257	17	33797371	6.72094e-09	3596	0.1457	0.02506	T	G	0.5698	|| id:ebi-a-GCST90001649	TRUE	reported	igd	0.0104074	37.7975
ebi-a-GCST90001650	1	rs74341264	1	161561151	2.52697e-19	3596	0.3424	0.03788	A	G	0.1218	|| id:ebi-a-GCST90001650	TRUE	reported	igd	0.0250806	92.4587
ebi-a-GCST90001650	2	rs71632979	1	161526397	9.977e-142	3596	-0.7124	0.02686	G	A	0.2474	|| id:ebi-a-GCST90001650	TRUE	reported	igd	0.188991	837.518
ebi-a-GCST90001650	3	rs71639910	1	161937774	3.26798e-08	3596	-0.2746	0.04957	A	G	0.0685	|| id:ebi-a-GCST90001650	TRUE	reported	igd	0.00962287	34.9206
ebi-a-GCST90001650	4	rs1862176	5	139730444	6.49905e-08	3596	-0.1461	0.02698	A	G	0.6792	|| id:ebi-a-GCST90001650	TRUE	reported	igd	0.0093017	33.7442
ebi-a-GCST90001650	5	rs8025803	15	80260273	4.21697e-16	3596	-0.2729	0.0334	T	A	0.1783	|| id:ebi-a-GCST90001650	TRUE	reported	igd	0.0218224	80.1793
ebi-a-GCST90001651	1	rs11265198	1	159420307	8.35199e-07	3653	0.3966	0.08035	A	G	0.9759	|| id:ebi-a-GCST90001651	TRUE	reported	igd	0.00739874	27.2142
ebi-a-GCST90001651	2	rs34599082	1	159175494	4.61095e-07	3653	-0.3362	0.06657	T	C	0.0357	|| id:ebi-a-GCST90001651	TRUE	reported	igd	0.00778226	28.6359
ebi-a-GCST90001651	3	rs12618511	2	1874340	5.34306e-07	3653	-0.2653	0.05281	C	T	0.0594	|| id:ebi-a-GCST90001651	TRUE	reported	igd	0.00786495	28.9426
ebi-a-GCST90001652	1	rs6701133	1	62836414	5.99998e-07	3669	0.124	0.0248	C	T	0.4869	|| id:ebi-a-GCST90001652	TRUE	reported	igd	0.00768272	28.3907
ebi-a-GCST90001652	2	rs481252	11	134188542	4.71998e-07	3669	0.1239	0.02455	C	T	0.4516	|| id:ebi-a-GCST90001652	TRUE	reported	igd	0.00760368	28.0963
ebi-a-GCST90001652	3	rs77650974	18	12394263	1.25101e-08	3669	0.1512	0.0265	A	G	0.3227	|| id:ebi-a-GCST90001652	TRUE	reported	igd	0.00999341	37.0157
ebi-a-GCST90001653	1	rs10174322	2	7659940	7.75408e-08	3440	-0.1507	0.028	G	A	0.2719	|| id:ebi-a-GCST90001653	TRUE	reported	igd	0.00899201	31.195
ebi-a-GCST90001653	2	rs1875167	10	2967899	4.37905e-07	3440	-0.151	0.02983	C	T	0.7741	|| id:ebi-a-GCST90001653	TRUE	reported	igd	0.00797438	27.6363
ebi-a-GCST90001653	3	rs4796089	17	33814758	6.12915e-11	3440	-0.2435	0.0371	C	T	0.1343	|| id:ebi-a-GCST90001653	TRUE	reported	igd	0.0137871	48.0625
ebi-a-GCST90001654	1	rs6710361	2	87047145	1.44601e-09	3408	0.1921	0.03166	A	G	0.1991	|| id:ebi-a-GCST90001654	TRUE	reported	igd	0.0117689	40.5621
ebi-a-GCST90001654	2	rs137931178	6	32329150	1.09901e-07	3408	-0.201	0.03778	G	A	0.1797	|| id:ebi-a-GCST90001654	TRUE	reported	igd	0.0119109	41.0574
ebi-a-GCST90001654	3	rs139249541	6	102294761	2.551e-07	3408	0.3832	0.0742	G	A	0.0314	|| id:ebi-a-GCST90001654	TRUE	reported	igd	0.00893213	30.697
ebi-a-GCST90001654	4	rs10757255	9	21776631	9.26403e-07	3408	-0.1252	0.02547	A	G	0.467	|| id:ebi-a-GCST90001654	TRUE	reported	igd	0.00780338	26.7873
ebi-a-GCST90001654	5	rs36037322	10	96943194	3.34603e-07	3408	-0.1518	0.02968	C	T	0.2656	|| id:ebi-a-GCST90001654	TRUE	reported	igd	0.00898947	30.8959
ebi-a-GCST90001654	6	rs9896155	17	33794697	5.64417e-12	3408	0.1857	0.02686	G	A	0.6743	|| id:ebi-a-GCST90001654	TRUE	reported	igd	0.0151469	52.3839
ebi-a-GCST90001654	7	rs9978065	21	15247433	5.55495e-07	3408	-0.1592	0.03175	C	T	0.6386	|| id:ebi-a-GCST90001654	TRUE	reported	igd	0.0116986	40.317
ebi-a-GCST90001655	1	rs34546581	2	87021659	8.92401e-09	3440	0.1659	0.02878	A	G	0.1927	|| id:ebi-a-GCST90001655	TRUE	reported	igd	0.00856327	29.6948
ebi-a-GCST90001655	2	rs55781756	6	32795706	7.07604e-07	3440	0.1531	0.03082	A	G	0.2147	|| id:ebi-a-GCST90001655	TRUE	reported	igd	0.00790402	27.3905
ebi-a-GCST90001655	3	rs75679242	11	44090370	3.36698e-07	3440	-0.1806	0.03532	A	C	0.1147	|| id:ebi-a-GCST90001655	TRUE	reported	igd	0.00662399	22.9251
ebi-a-GCST90001655	4	rs57672161	14	101688448	3.82798e-07	3440	0.2487	0.04888	T	C	0.0592	|| id:ebi-a-GCST90001655	TRUE	reported	igd	0.0068897	23.8511
ebi-a-GCST90001655	5	rs17774204	17	21265508	7.04693e-07	3440	0.1431	0.02879	C	G	0.2028	|| id:ebi-a-GCST90001655	TRUE	reported	igd	0.00662132	22.9158
ebi-a-GCST90001656	1	rs10174322	2	7659940	7.75408e-08	3440	0.1507	0.028	G	A	0.2719	|| id:ebi-a-GCST90001656	TRUE	reported	igd	0.00899201	31.195
ebi-a-GCST90001656	2	rs1875167	10	2967899	4.37905e-07	3440	0.151	0.02983	C	T	0.7741	|| id:ebi-a-GCST90001656	TRUE	reported	igd	0.00797438	27.6363
ebi-a-GCST90001656	3	rs4796089	17	33814758	6.12915e-11	3440	0.2435	0.0371	C	T	0.1343	|| id:ebi-a-GCST90001656	TRUE	reported	igd	0.0137871	48.0625
ebi-a-GCST90001657	1	rs35723887	2	87021043	1.622e-07	3408	0.1447	0.02756	C	T	0.191	|| id:ebi-a-GCST90001657	TRUE	reported	igd	0.00647067	22.1826
ebi-a-GCST90001657	2	rs11818898	10	87516854	1.424e-07	3408	0.2735	0.05186	G	C	0.0467	|| id:ebi-a-GCST90001657	TRUE	reported	igd	0.00666026	22.8369
ebi-a-GCST90001657	3	rs6044409	20	16812087	2.88403e-07	3408	0.9508	0.1849	A	G	0.0034	|| id:ebi-a-GCST90001657	TRUE	reported	igd	0.00612644	20.9953
ebi-a-GCST90001658	1	rs6569455	6	126445961	8.36103e-07	3440	-0.1429	0.02896	G	A	0.2307	|| id:ebi-a-GCST90001658	TRUE	reported	igd	0.00724833	25.1017
ebi-a-GCST90001658	2	rs145557266	10	95850055	7.60677e-15	3440	0.6746	0.08639	G	A	0.0211	|| id:ebi-a-GCST90001658	TRUE	reported	igd	0.0187994	65.8706
ebi-a-GCST90001658	3	rs10762791	10	80308802	1.595e-07	3440	-0.1294	0.02464	G	T	0.5113	|| id:ebi-a-GCST90001658	TRUE	reported	igd	0.0083679	29.0116
ebi-a-GCST90001658	4	rs4918960	10	97472570	1e-200	3440	-0.9175	0.01908	A	T	0.4863	|| id:ebi-a-GCST90001658	TRUE	reported	igd	0.420587	2495.59
ebi-a-GCST90001658	5	rs12778797	10	96998688	4.74898e-24	3440	0.2592	0.02544	C	T	0.3836	|| id:ebi-a-GCST90001658	TRUE	reported	igd	0.0317718	112.816
ebi-a-GCST90001658	6	rs61886297	10	95830221	2.28702e-08	3440	0.4814	0.08593	A	G	0.0212	|| id:ebi-a-GCST90001658	TRUE	reported	igd	0.00961772	33.3868
ebi-a-GCST90001658	7	rs10882701	10	97741071	3.17322e-60	3440	-0.3969	0.02378	C	A	0.5141	|| id:ebi-a-GCST90001658	TRUE	reported	igd	0.0787022	293.692
ebi-a-GCST90001658	8	rs1410600	10	97070694	1.05609e-21	3440	-0.2419	0.0251	T	C	0.4068	|| id:ebi-a-GCST90001658	TRUE	reported	igd	0.0282412	99.9151
ebi-a-GCST90001658	9	rs114844216	10	98158952	9.2683e-27	3440	0.6181	0.05724	C	T	0.0464	|| id:ebi-a-GCST90001658	TRUE	reported	igd	0.033809	120.302
ebi-a-GCST90001658	10	rs11658050	17	75220287	8.70903e-07	3440	0.1439	0.0292	T	C	0.2094	|| id:ebi-a-GCST90001658	TRUE	reported	igd	0.00685623	23.7344
ebi-a-GCST90001659	1	rs74346764	3	145230069	3.72701e-07	3440	-0.6221	0.1222	A	G	0.0102	|| id:ebi-a-GCST90001659	TRUE	reported	igd	0.00781444	27.0777
ebi-a-GCST90001659	2	rs34664008	8	113175429	7.84802e-07	3440	-0.1726	0.03487	C	A	0.1426	|| id:ebi-a-GCST90001659	TRUE	reported	igd	0.00728475	25.2288
ebi-a-GCST90001659	3	rs10882701	10	97741071	4.54255e-61	3440	-0.3997	0.02377	C	A	0.5141	|| id:ebi-a-GCST90001659	TRUE	reported	igd	0.0798165	298.211
ebi-a-GCST90001659	4	rs114844216	10	98158952	2.61698e-30	3440	0.6597	0.05711	C	T	0.0464	|| id:ebi-a-GCST90001659	TRUE	reported	igd	0.038513	137.711
ebi-a-GCST90001659	5	rs145557266	10	95850055	8.40427e-18	3440	0.7452	0.08624	G	A	0.0211	|| id:ebi-a-GCST90001659	TRUE	reported	igd	0.0229402	80.72
ebi-a-GCST90001659	6	rs12778797	10	96998688	1.45613e-22	3440	0.2506	0.02546	C	T	0.3836	|| id:ebi-a-GCST90001659	TRUE	reported	igd	0.0296984	105.228
ebi-a-GCST90001659	7	rs10762791	10	80308802	9.26296e-07	3440	-0.1212	0.02466	G	T	0.5113	|| id:ebi-a-GCST90001659	TRUE	reported	igd	0.00734097	25.4249
ebi-a-GCST90001659	8	rs61886297	10	95830221	6.83298e-08	3440	0.4649	0.08597	A	G	0.0212	|| id:ebi-a-GCST90001659	TRUE	reported	igd	0.00896972	31.117
ebi-a-GCST90001659	9	rs1410600	10	97070694	2.17721e-22	3440	-0.2459	0.02509	T	C	0.4068	|| id:ebi-a-GCST90001659	TRUE	reported	igd	0.0291829	103.347
ebi-a-GCST90001659	10	rs4918960	10	97472570	1e-200	3440	-0.9258	0.01897	A	T	0.4863	|| id:ebi-a-GCST90001659	TRUE	reported	igd	0.428231	2574.92
ebi-a-GCST90001659	11	rs2008368	17	30347397	5.63197e-07	3440	0.1695	0.03382	C	T	0.1487	|| id:ebi-a-GCST90001659	TRUE	reported	igd	0.00727383	25.1907
ebi-a-GCST90001660	1	rs138807420	5	6231929	5.82103e-07	3408	1.022	0.204	T	A	0.0034	|| id:ebi-a-GCST90001660	TRUE	reported	igd	0.00707834	24.2807
ebi-a-GCST90001660	2	rs139577399	7	23203415	4.69105e-07	3408	-0.3243	0.06424	C	T	0.0414	|| id:ebi-a-GCST90001660	TRUE	reported	igd	0.0083476	28.6713
ebi-a-GCST90001660	3	rs10882701	10	97741071	3.85301e-59	3408	-0.4118	0.0249	C	A	0.5139	|| id:ebi-a-GCST90001660	TRUE	reported	igd	0.0847241	315.282
ebi-a-GCST90001660	4	rs114844216	10	98158952	2.66011e-25	3408	0.6311	0.06024	C	T	0.0459	|| id:ebi-a-GCST90001660	TRUE	reported	igd	0.0348845	123.111
ebi-a-GCST90001660	5	rs4918960	10	97472570	1e-200	3408	-0.9198	0.02052	A	T	0.4862	|| id:ebi-a-GCST90001660	TRUE	reported	igd	0.422694	2493.82
ebi-a-GCST90001660	6	rs1002938	10	99461284	2.123e-08	3408	-0.275	0.04897	T	A	0.0776	|| id:ebi-a-GCST90001660	TRUE	reported	igd	0.0108262	37.2776
ebi-a-GCST90001660	7	rs12778797	10	96998688	3.11674e-21	3408	0.2544	0.02672	C	T	0.3841	|| id:ebi-a-GCST90001660	TRUE	reported	igd	0.030621	107.589
ebi-a-GCST90001660	8	rs145557266	10	95850055	2.4581e-18	3408	0.7936	0.09034	G	A	0.021	|| id:ebi-a-GCST90001660	TRUE	reported	igd	0.0258962	90.5471
ebi-a-GCST90001660	9	rs1410600	10	97070694	1.19812e-19	3408	-0.2402	0.02632	T	C	0.4073	|| id:ebi-a-GCST90001660	TRUE	reported	igd	0.0278564	97.5977
ebi-a-GCST90001660	10	rs4321083	13	84031916	7.07995e-07	3408	0.156	0.03139	A	G	0.2139	|| id:ebi-a-GCST90001660	TRUE	reported	igd	0.00818404	28.1049
ebi-a-GCST90001660	11	rs8076447	17	75229883	7.47997e-07	3408	0.1441	0.02906	A	G	0.2515	|| id:ebi-a-GCST90001660	TRUE	reported	igd	0.00781786	26.8374
ebi-a-GCST90001661	1	rs12986962	2	111808558	1.54099e-08	3440	-0.1604	0.02829	G	A	0.2827	|| id:ebi-a-GCST90001661	TRUE	reported	igd	0.0104343	36.2516
ebi-a-GCST90001661	2	rs115125396	2	147306619	9.50605e-07	3440	0.2263	0.04608	C	T	0.0852	|| id:ebi-a-GCST90001661	TRUE	reported	igd	0.00798298	27.6663
ebi-a-GCST90001661	3	rs4869279	5	95628918	8.81292e-07	3440	-0.1312	0.02663	A	G	0.3587	|| id:ebi-a-GCST90001661	TRUE	reported	igd	0.00791936	27.4441
ebi-a-GCST90001661	4	rs113075410	6	101435600	6.06094e-08	3440	0.3121	0.05748	G	A	0.0541	|| id:ebi-a-GCST90001661	TRUE	reported	igd	0.00996919	34.6192
ebi-a-GCST90001661	5	rs117147408	6	101980039	1.46599e-09	3440	0.4819	0.07946	G	A	0.0273	|| id:ebi-a-GCST90001661	TRUE	reported	igd	0.0123335	42.932
ebi-a-GCST90001661	6	rs4796089	17	33814758	3.91201e-09	3440	-0.2225	0.0377	C	T	0.1343	|| id:ebi-a-GCST90001661	TRUE	reported	igd	0.0115115	40.0376
ebi-a-GCST90001662	1	rs2009581	2	111807677	4.128e-07	3440	-0.1601	0.03155	A	G	0.1872	|| id:ebi-a-GCST90001662	TRUE	reported	igd	0.00780014	27.0277
ebi-a-GCST90001662	2	rs2710824	4	169596133	3.97896e-07	3440	-0.1373	0.02702	T	C	0.293	|| id:ebi-a-GCST90001662	TRUE	reported	igd	0.00781013	27.0626
ebi-a-GCST90001662	3	rs137931178	6	32329150	9.7499e-07	3440	-0.1841	0.03752	G	A	0.1794	|| id:ebi-a-GCST90001662	TRUE	reported	igd	0.0099791	34.654
ebi-a-GCST90001662	4	rs4796089	17	33814758	4.32195e-10	3440	-0.2283	0.03646	C	T	0.1343	|| id:ebi-a-GCST90001662	TRUE	reported	igd	0.0121195	42.1781
ebi-a-GCST90001663	1	rs12986962	2	111808558	3.58501e-08	3408	-0.1568	0.0284	G	A	0.2826	|| id:ebi-a-GCST90001663	TRUE	reported	igd	0.00996909	34.2966
ebi-a-GCST90001663	2	rs139249541	6	102294761	8.62005e-08	3408	0.4038	0.07526	G	A	0.0314	|| id:ebi-a-GCST90001663	TRUE	reported	igd	0.00991829	34.1201
ebi-a-GCST90001663	3	rs79122093	6	101593157	3.86803e-07	3408	0.3929	0.07727	G	A	0.029	|| id:ebi-a-GCST90001663	TRUE	reported	igd	0.00869383	29.8709
ebi-a-GCST90001663	4	rs58745116	17	33803592	1.05201e-10	3408	0.1662	0.02565	A	G	0.5219	|| id:ebi-a-GCST90001663	TRUE	reported	igd	0.0137847	47.607
ebi-a-GCST90001664	1	rs7530076	1	195825276	9.59202e-08	3440	-0.4098	0.07665	A	G	0.9749	|| id:ebi-a-GCST90001664	TRUE	reported	igd	0.00821879	28.4903
ebi-a-GCST90001664	2	rs34645541	1	195875605	3.98502e-07	3440	0.6208	0.1222	A	C	0.0094	|| id:ebi-a-GCST90001664	TRUE	reported	igd	0.00717728	24.8539
ebi-a-GCST90001664	3	rs116794175	1	194010208	1.30101e-10	3440	1.164	0.1805	C	T	0.0042	|| id:ebi-a-GCST90001664	TRUE	reported	igd	0.0113333	39.4106
ebi-a-GCST90001664	4	rs541367304	1	198283058	9.13692e-26	3440	2.523	0.2385	A	G	0.0032	|| id:ebi-a-GCST90001664	TRUE	reported	igd	0.040609	145.523
ebi-a-GCST90001664	5	rs11579717	1	199999121	1.01508e-13	3440	1.303	0.1744	A	G	0.0044	|| id:ebi-a-GCST90001664	TRUE	reported	igd	0.014875	51.9124
ebi-a-GCST90001664	6	rs12712610	2	38897249	2.273e-11	3440	0.1724	0.02569	G	A	0.2977	|| id:ebi-a-GCST90001664	TRUE	reported	igd	0.0124281	43.2656
ebi-a-GCST90001664	7	rs4832054	2	87058580	2.208e-10	3440	0.1726	0.02712	A	G	0.243	|| id:ebi-a-GCST90001664	TRUE	reported	igd	0.0109601	38.0983
ebi-a-GCST90001664	8	rs7583259	2	38921934	8.40814e-17	3440	0.1951	0.02331	G	C	0.502	|| id:ebi-a-GCST90001664	TRUE	reported	igd	0.0190317	66.7004
ebi-a-GCST90001664	9	rs79827501	2	38431267	3.34103e-09	3440	-0.267	0.04503	T	G	0.0731	|| id:ebi-a-GCST90001664	TRUE	reported	igd	0.00966057	33.537
ebi-a-GCST90001664	10	rs74577787	3	84799491	6.60602e-08	3440	3.379	0.6241	T	C	0.0003	|| id:ebi-a-GCST90001664	TRUE	reported	igd	0.00684853	23.7076
ebi-a-GCST90001664	11	rs78470849	6	31382675	1.45301e-07	3440	0.1843	0.03497	T	C	0.1856	|| id:ebi-a-GCST90001664	TRUE	reported	igd	0.0102682	35.6685
ebi-a-GCST90001664	12	rs9461666	6	31207763	5.90405e-07	3440	0.2388	0.04772	G	T	0.1129	|| id:ebi-a-GCST90001664	TRUE	reported	igd	0.0114226	39.7247
ebi-a-GCST90001664	13	rs112637846	6	149114553	7.13707e-08	3440	3.37	0.6241	A	C	0.0003	|| id:ebi-a-GCST90001664	TRUE	reported	igd	0.0068121	23.5806
ebi-a-GCST90001664	14	rs117626397	10	131423918	3.46003e-07	3440	2.741	0.5367	G	A	0.0004	|| id:ebi-a-GCST90001664	TRUE	reported	igd	0.00600806	20.7806
ebi-a-GCST90001664	16	rs75024282	19	30042758	5.87395e-07	3440	0.2933	0.05861	A	G	0.0407	|| id:ebi-a-GCST90001664	TRUE	reported	igd	0.00671743	23.2507
ebi-a-GCST90001664	17	rs140816141	22	28323098	7.38805e-07	3440	2.584	0.521	A	G	0.0004	|| id:ebi-a-GCST90001664	TRUE	reported	igd	0.00533951	18.4558
ebi-a-GCST90001665	1	rs116794175	1	194010208	5.92107e-10	3440	1.191	0.1918	C	T	0.0042	|| id:ebi-a-GCST90001665	TRUE	reported	igd	0.0118652	41.2824
ebi-a-GCST90001665	2	rs34645541	1	195875605	1.18299e-07	3440	0.6883	0.1297	A	C	0.0094	|| id:ebi-a-GCST90001665	TRUE	reported	igd	0.00882291	30.6032
ebi-a-GCST90001665	3	rs11579717	1	199999121	2.37411e-12	3440	1.307	0.1858	A	G	0.0044	|| id:ebi-a-GCST90001665	TRUE	reported	igd	0.0149664	52.2364
ebi-a-GCST90001665	4	rs541367304	1	198283058	1.95794e-23	3440	2.559	0.2546	A	G	0.0032	|| id:ebi-a-GCST90001665	TRUE	reported	igd	0.0417762	149.888
ebi-a-GCST90001665	5	rs2367376	2	87009742	2.84603e-09	3440	0.1716	0.02881	C	T	0.2464	|| id:ebi-a-GCST90001665	TRUE	reported	igd	0.0109357	38.0126
ebi-a-GCST90001665	6	rs7583259	2	38921934	2.60916e-12	3440	0.1741	0.02479	G	C	0.502	|| id:ebi-a-GCST90001665	TRUE	reported	igd	0.0151552	52.9052
ebi-a-GCST90001665	7	rs12712610	2	38897249	3.79603e-09	3440	0.1611	0.02726	G	A	0.2977	|| id:ebi-a-GCST90001665	TRUE	reported	igd	0.0108523	37.7196
ebi-a-GCST90001665	8	rs73184461	3	189014593	3.64796e-07	3440	0.8378	0.1644	A	T	0.0057	|| id:ebi-a-GCST90001665	TRUE	reported	igd	0.00795615	27.5726
ebi-a-GCST90001665	9	rs34767257	6	30932606	9.01198e-07	3440	0.1667	0.03388	A	G	0.3343	|| id:ebi-a-GCST90001665	TRUE	reported	igd	0.0123685	43.0553
ebi-a-GCST90001665	10	rs4984382	15	94882509	6.47098e-07	3440	0.122	0.02446	T	C	0.49	|| id:ebi-a-GCST90001665	TRUE	reported	igd	0.00743902	25.767
ebi-a-GCST90001666	1	rs2185480	1	176186935	7.69804e-07	3408	0.8456	0.1708	T	A	0.0051	|| id:ebi-a-GCST90001666	TRUE	reported	igd	0.00725621	24.8953
ebi-a-GCST90001666	2	rs541367304	1	198283058	1.10306e-20	3408	2.141	0.2281	A	G	0.0032	|| id:ebi-a-GCST90001666	TRUE	reported	igd	0.029243	102.602
ebi-a-GCST90001666	3	rs7530076	1	195825276	1.06101e-07	3408	-0.3874	0.07271	A	G	0.9746	|| id:ebi-a-GCST90001666	TRUE	reported	igd	0.00743035	25.4972
ebi-a-GCST90001666	4	rs11579717	1	199999121	1.76889e-12	3408	1.176	0.1662	A	G	0.0044	|| id:ebi-a-GCST90001666	TRUE	reported	igd	0.0121166	41.7755
ebi-a-GCST90001666	5	rs116794175	1	194010208	3.23303e-09	3408	1.018	0.1715	C	T	0.0043	|| id:ebi-a-GCST90001666	TRUE	reported	igd	0.00887406	30.4957
ebi-a-GCST90001666	6	rs78905646	2	189898847	2.323e-07	3408	0.3781	0.07295	A	G	0.0232	|| id:ebi-a-GCST90001666	TRUE	reported	igd	0.00647943	22.2129
ebi-a-GCST90001666	7	rs12712610	2	38897249	2.82293e-11	3408	0.1631	0.02442	G	A	0.2974	|| id:ebi-a-GCST90001666	TRUE	reported	igd	0.011117	38.2901
ebi-a-GCST90001666	8	rs7557121	2	240520878	5.07306e-07	3408	-0.1308	0.02599	T	C	0.2347	|| id:ebi-a-GCST90001666	TRUE	reported	igd	0.00614597	21.0626
ebi-a-GCST90001666	9	rs61038907	2	87061070	2.72101e-08	3408	0.1398	0.02509	A	C	0.2664	|| id:ebi-a-GCST90001666	TRUE	reported	igd	0.00763902	26.2188
ebi-a-GCST90001666	10	rs79827501	2	38431267	1.508e-07	3408	-0.2254	0.04283	T	G	0.0734	|| id:ebi-a-GCST90001666	TRUE	reported	igd	0.00691077	23.7019
ebi-a-GCST90001666	11	rs35884179	2	26163168	8.57591e-07	3408	-0.3532	0.07162	A	G	0.0248	|| id:ebi-a-GCST90001666	TRUE	reported	igd	0.00603416	20.6771
ebi-a-GCST90001666	12	rs7583259	2	38921934	8.33681e-16	3408	0.1794	0.02218	G	C	0.5021	|| id:ebi-a-GCST90001666	TRUE	reported	igd	0.0160919	55.7054
ebi-a-GCST90001666	13	rs74577787	3	84799491	2.58399e-08	3408	3.341	0.5986	T	C	0.0003	|| id:ebi-a-GCST90001666	TRUE	reported	igd	0.00669536	22.9581
ebi-a-GCST90001666	14	rs76313555	3	59914042	8.24404e-07	3408	0.5934	0.1201	T	C	0.0082	|| id:ebi-a-GCST90001666	TRUE	reported	igd	0.00572747	19.6201
ebi-a-GCST90001666	15	rs112637846	6	149114553	2.75797e-08	3408	3.334	0.5986	A	C	0.0003	|| id:ebi-a-GCST90001666	TRUE	reported	igd	0.00666733	22.8614
ebi-a-GCST90001667	1	rs116759767	1	189981116	1.45301e-08	3440	-0.9923	0.1747	A	G	0.0049	|| id:ebi-a-GCST90001667	TRUE	reported	igd	0.00960238	33.3331
ebi-a-GCST90001667	2	rs11579717	1	199999121	1.41906e-11	3440	-1.201	0.1771	A	G	0.0044	|| id:ebi-a-GCST90001667	TRUE	reported	igd	0.0126373	44.003
ebi-a-GCST90001667	3	rs541367304	1	198283058	1.735e-20	3440	-2.266	0.2427	A	G	0.0032	|| id:ebi-a-GCST90001667	TRUE	reported	igd	0.0327573	116.434
ebi-a-GCST90001667	4	rs62358725	5	51967646	2.25902e-07	3440	0.1351	0.02605	G	A	0.7048	|| id:ebi-a-GCST90001667	TRUE	reported	igd	0.00759492	26.3112
ebi-a-GCST90001667	5	rs12235775	9	23394831	3.78704e-07	3440	0.1346	0.02645	C	T	0.2773	|| id:ebi-a-GCST90001667	TRUE	reported	igd	0.00726153	25.1477
ebi-a-GCST90001667	6	rs12914989	15	26221496	3.51998e-07	3440	0.1202	0.02355	T	C	0.4352	|| id:ebi-a-GCST90001667	TRUE	reported	igd	0.00710268	24.5937
ebi-a-GCST90001667	7	rs72848176	17	65576640	1.99701e-07	3440	-0.5062	0.09716	G	A	0.0148	|| id:ebi-a-GCST90001667	TRUE	reported	igd	0.0074724	25.8835
ebi-a-GCST90001668	1	rs541367304	1	198283058	2.08978e-18	3440	-2.245	0.255	A	G	0.0032	|| id:ebi-a-GCST90001668	TRUE	reported	igd	0.0321529	114.214
ebi-a-GCST90001668	2	rs138915779	1	190079170	4.68403e-07	3440	-1.146	0.227	A	C	0.0035	|| id:ebi-a-GCST90001668	TRUE	reported	igd	0.00916104	31.7868
ebi-a-GCST90001668	3	rs11579717	1	199999121	6.36356e-11	3440	-1.217	0.1857	A	G	0.0044	|| id:ebi-a-GCST90001668	TRUE	reported	igd	0.0129762	45.1988
ebi-a-GCST90001668	4	rs55711612	2	111845422	3.79804e-07	3440	0.1586	0.03116	G	A	0.1955	|| id:ebi-a-GCST90001668	TRUE	reported	igd	0.00791242	27.4198
ebi-a-GCST90001668	5	rs7649029	3	46753355	3.76799e-07	3440	-0.1828	0.0359	G	A	0.1472	|| id:ebi-a-GCST90001668	TRUE	reported	igd	0.00838953	29.0872
ebi-a-GCST90001668	6	rs4796089	17	33814758	5.93499e-08	3440	0.1982	0.03647	C	T	0.1343	|| id:ebi-a-GCST90001668	TRUE	reported	igd	0.00913441	31.6936
ebi-a-GCST90001669	1	rs147612560	1	201600103	1.49101e-07	3408	4.289	0.8146	A	G	0.0001	|| id:ebi-a-GCST90001669	TRUE	reported	igd	0.00367874	12.576
ebi-a-GCST90001669	2	rs138915779	1	190079170	3.73697e-09	3408	-1.228	0.2078	A	C	0.0034	|| id:ebi-a-GCST90001669	TRUE	reported	igd	0.0102194	35.1668
ebi-a-GCST90001669	3	rs541367304	1	198283058	2.1752e-23	3408	-2.319	0.231	A	G	0.0032	|| id:ebi-a-GCST90001669	TRUE	reported	igd	0.0343075	121.003
ebi-a-GCST90001669	4	rs11579717	1	199999121	3.1798e-11	3408	-1.125	0.169	A	G	0.0044	|| id:ebi-a-GCST90001669	TRUE	reported	igd	0.0110885	38.1909
ebi-a-GCST90001669	5	rs12235775	9	23394831	7.91298e-07	3408	0.1255	0.02537	C	T	0.2764	|| id:ebi-a-GCST90001669	TRUE	reported	igd	0.0063002	21.5945
ebi-a-GCST90001669	6	rs116884829	11	77173517	1.501e-07	3408	0.1788	0.03398	G	A	0.132	|| id:ebi-a-GCST90001669	TRUE	reported	igd	0.00732586	25.136
ebi-a-GCST90001669	7	rs181777922	12	1631566	9.1241e-07	3408	-1.191	0.2421	T	C	0.0022	|| id:ebi-a-GCST90001669	TRUE	reported	igd	0.00622759	21.3441
ebi-a-GCST90001670	1	rs7677831	4	82648490	1.74699e-07	3440	0.2212	0.04226	G	A	0.0983	|| id:ebi-a-GCST90001670	TRUE	reported	igd	0.00867393	30.0819
ebi-a-GCST90001670	2	rs140079267	10	93272233	5.07902e-07	3440	-0.4394	0.08731	G	T	0.023	|| id:ebi-a-GCST90001670	TRUE	reported	igd	0.00867706	30.0928
ebi-a-GCST90001670	3	rs11818051	10	97972294	9.34545e-20	3440	0.6769	0.07397	T	C	0.0317	|| id:ebi-a-GCST90001670	TRUE	reported	igd	0.0281286	99.5051
ebi-a-GCST90001670	4	rs117648214	10	98816434	2.14398e-08	3440	1.27	0.2262	T	C	0.0029	|| id:ebi-a-GCST90001670	TRUE	reported	igd	0.00932769	32.3705
ebi-a-GCST90001670	5	rs12778618	10	95633120	1.22687e-41	3440	0.8332	0.06081	C	T	0.0462	|| id:ebi-a-GCST90001670	TRUE	reported	igd	0.0611826	224.054
ebi-a-GCST90001670	6	rs72812685	10	95845989	1.13188e-27	3440	0.6459	0.05873	A	G	0.0483	|| id:ebi-a-GCST90001670	TRUE	reported	igd	0.0383537	137.119
ebi-a-GCST90001670	7	rs12778837	10	96998744	9.07821e-16	3440	0.2205	0.0273	C	T	0.3594	|| id:ebi-a-GCST90001670	TRUE	reported	igd	0.0223878	78.732
ebi-a-GCST90001670	8	rs11812465	10	91738825	4.90998e-07	3440	-0.1378	0.02735	C	T	0.3432	|| id:ebi-a-GCST90001670	TRUE	reported	igd	0.00856069	29.6858
ebi-a-GCST90001670	9	rs111534725	10	98139264	4.66445e-29	3440	0.7307	0.06471	T	G	0.041	|| id:ebi-a-GCST90001670	TRUE	reported	igd	0.0419866	150.676
ebi-a-GCST90001670	10	rs17111341	10	97881031	9.80167e-33	3440	0.6237	0.0518	C	T	0.0667	|| id:ebi-a-GCST90001670	TRUE	reported	igd	0.0484316	174.982
ebi-a-GCST90001670	11	rs4918960	10	97472570	1e-200	3440	-0.915	0.02037	A	T	0.4863	|| id:ebi-a-GCST90001670	TRUE	reported	igd	0.418298	2472.24
ebi-a-GCST90001671	1	rs7677831	4	82648490	6.26297e-07	3440	0.211	0.04226	G	A	0.0983	|| id:ebi-a-GCST90001671	TRUE	reported	igd	0.00789243	27.35
ebi-a-GCST90001671	2	rs72812685	10	95845989	7.75354e-26	3440	0.6238	0.05887	A	G	0.0483	|| id:ebi-a-GCST90001671	TRUE	reported	igd	0.035774	127.554
ebi-a-GCST90001671	3	rs4918960	10	97472570	1e-200	3440	-0.9043	0.02058	A	T	0.4863	|| id:ebi-a-GCST90001671	TRUE	reported	igd	0.408572	2375.05
ebi-a-GCST90001671	4	rs12778618	10	95633120	5.06524e-40	3440	0.8186	0.06103	C	T	0.0462	|| id:ebi-a-GCST90001671	TRUE	reported	igd	0.0590572	215.782
ebi-a-GCST90001671	5	rs2901833	10	96998591	1.73301e-16	3440	0.2205	0.02662	A	G	0.383	|| id:ebi-a-GCST90001671	TRUE	reported	igd	0.022979	80.8599
ebi-a-GCST90001671	6	rs111534725	10	98139264	7.27445e-32	3440	0.7675	0.06467	T	G	0.041	|| id:ebi-a-GCST90001671	TRUE	reported	igd	0.0463222	166.991
ebi-a-GCST90001671	7	rs146426185	10	99452494	1.639e-08	3440	-0.3008	0.05314	C	A	0.0635	|| id:ebi-a-GCST90001671	TRUE	reported	igd	0.0107614	37.4
ebi-a-GCST90001671	8	rs17111341	10	97881031	2.58881e-34	3440	0.6402	0.05184	C	T	0.0667	|| id:ebi-a-GCST90001671	TRUE	reported	igd	0.051028	184.868
ebi-a-GCST90001671	9	rs11818051	10	97972294	7.7464e-21	3440	0.6977	0.07403	T	C	0.0317	|| id:ebi-a-GCST90001671	TRUE	reported	igd	0.0298839	105.906
ebi-a-GCST90001672	1	rs7677831	4	82648490	3.15602e-07	3408	0.2206	0.04304	G	A	0.0977	|| id:ebi-a-GCST90001672	TRUE	reported	igd	0.00857999	29.4763
ebi-a-GCST90001672	2	rs12778797	10	96998688	7.19283e-15	3408	0.2118	0.0271	C	T	0.3841	|| id:ebi-a-GCST90001672	TRUE	reported	igd	0.0212244	73.8581
ebi-a-GCST90001672	3	rs72812685	10	95845989	1.48594e-29	3408	0.6785	0.05954	A	G	0.0481	|| id:ebi-a-GCST90001672	TRUE	reported	igd	0.0421567	149.905
ebi-a-GCST90001672	4	rs111534725	10	98139264	5.68853e-28	3408	0.7282	0.06583	T	G	0.0409	|| id:ebi-a-GCST90001672	TRUE	reported	igd	0.0416024	147.849
ebi-a-GCST90001672	5	rs72826245	10	99903526	3.56197e-07	3408	0.4798	0.09405	T	C	0.0204	|| id:ebi-a-GCST90001672	TRUE	reported	igd	0.00920088	31.6292
ebi-a-GCST90001672	6	rs4918960	10	97472570	1e-200	3408	-0.9143	0.02091	A	T	0.4862	|| id:ebi-a-GCST90001672	TRUE	reported	igd	0.417654	2442.76
ebi-a-GCST90001672	7	rs2631687	10	93057020	5.69403e-07	3408	0.2538	0.05064	A	C	0.0731	|| id:ebi-a-GCST90001672	TRUE	reported	igd	0.00872898	29.9927
ebi-a-GCST90001672	8	rs12778618	10	95633120	3.22701e-42	3408	0.8528	0.06178	C	T	0.0461	|| id:ebi-a-GCST90001672	TRUE	reported	igd	0.0639629	232.745
ebi-a-GCST90001672	9	rs11818051	10	97972294	2.78676e-21	3408	0.7156	0.07506	T	C	0.0317	|| id:ebi-a-GCST90001672	TRUE	reported	igd	0.0314369	110.549
ebi-a-GCST90001672	10	rs17111341	10	97881031	1.4471e-33	3408	0.6424	0.05263	C	T	0.0668	|| id:ebi-a-GCST90001672	TRUE	reported	igd	0.0514508	184.747
ebi-a-GCST90001672	11	rs146426185	10	99452494	5.24397e-08	3408	-0.2939	0.05387	C	A	0.064	|| id:ebi-a-GCST90001672	TRUE	reported	igd	0.0103487	35.6162
ebi-a-GCST90001672	12	rs111899271	10	70317419	8.19408e-07	3408	0.1764	0.03571	G	T	0.1611	|| id:ebi-a-GCST90001672	TRUE	reported	igd	0.00841071	28.8899
ebi-a-GCST90001673	1	rs111856210	7	7026180	1.00099e-07	3162	-0.2121	0.03973	A	T	0.1154	|| id:ebi-a-GCST90001673	TRUE	reported	igd	0.00918468	29.2926
ebi-a-GCST90001673	2	rs6085043	20	5222441	3.23303e-07	3162	0.2486	0.04856	G	T	0.0792	|| id:ebi-a-GCST90001673	TRUE	reported	igd	0.00901411	28.7437
ebi-a-GCST90001674	1	rs111856210	7	7026180	5.40505e-07	3162	-0.2016	0.04015	A	T	0.1154	|| id:ebi-a-GCST90001674	TRUE	reported	igd	0.00829782	26.4405
ebi-a-GCST90001674	2	rs6085043	20	5222441	7.40798e-07	3162	0.2433	0.04906	G	T	0.0792	|| id:ebi-a-GCST90001674	TRUE	reported	igd	0.00863385	27.5206
ebi-a-GCST90001675	1	rs17203563	6	32446459	4.51804e-08	3130	0.1789	0.03263	A	G	0.2767	|| id:ebi-a-GCST90001675	TRUE	reported	igd	0.0128109	40.5924
ebi-a-GCST90001675	2	rs66790175	16	86074353	5.97599e-07	3130	0.4095	0.08185	G	T	0.0241	|| id:ebi-a-GCST90001675	TRUE	reported	igd	0.00788788	24.8694
ebi-a-GCST90001675	3	rs62063923	17	29871886	9.06004e-07	3130	0.2525	0.0513	G	C	0.0642	|| id:ebi-a-GCST90001675	TRUE	reported	igd	0.00766074	24.1478
ebi-a-GCST90001675	4	rs6085043	20	5222441	3.323e-07	3130	0.248	0.04848	G	T	0.0796	|| id:ebi-a-GCST90001675	TRUE	reported	igd	0.00901204	28.446
ebi-a-GCST90001676	1	rs58227542	2	218638794	5.62302e-07	3162	0.1889	0.03767	A	T	0.1156	|| id:ebi-a-GCST90001676	TRUE	reported	igd	0.00729626	23.2257
ebi-a-GCST90001676	2	rs62166861	2	122691344	4.46303e-07	3162	0.3014	0.05959	A	G	0.0424	|| id:ebi-a-GCST90001676	TRUE	reported	igd	0.00737677	23.4838
ebi-a-GCST90001676	3	rs9839296	3	169747938	7.03493e-07	3162	0.1233	0.0248	G	A	0.3471	|| id:ebi-a-GCST90001676	TRUE	reported	igd	0.00689061	21.9254
ebi-a-GCST90001677	1	rs542482176	6	63661784	9.79603e-07	3162	0.4914	0.1002	A	G	0.015	|| id:ebi-a-GCST90001677	TRUE	reported	igd	0.00713556	22.7104
ebi-a-GCST90001677	2	rs9269182	6	32447857	4.69905e-07	3162	-0.1637	0.03243	C	T	0.2774	|| id:ebi-a-GCST90001677	TRUE	reported	igd	0.0107432	34.317
ebi-a-GCST90001677	3	rs57752884	17	62472	3.70297e-07	3162	-0.4301	0.08443	A	G	0.0202	|| id:ebi-a-GCST90001677	TRUE	reported	igd	0.00732247	23.3097
ebi-a-GCST90001678	1	rs62166861	2	122691344	8.788e-07	3130	0.2893	0.05873	A	G	0.0428	|| id:ebi-a-GCST90001678	TRUE	reported	igd	0.00685762	21.5987
ebi-a-GCST90001678	2	rs115134707	3	60344346	6.187e-07	3130	-0.6449	0.1291	C	T	0.0088	|| id:ebi-a-GCST90001678	TRUE	reported	igd	0.00725536	22.8606
ebi-a-GCST90001678	3	rs9269109	6	32443266	1.035e-08	3130	0.1597	0.02782	C	T	0.3593	|| id:ebi-a-GCST90001678	TRUE	reported	igd	0.0117423	37.1662
ebi-a-GCST90001678	4	rs62063923	17	29871886	1.67001e-07	3130	0.2522	0.04809	G	C	0.0642	|| id:ebi-a-GCST90001678	TRUE	reported	igd	0.00764255	24.09
ebi-a-GCST90001679	1	rs78667279	2	54957709	1.367e-08	3162	-0.7401	0.13	A	G	0.0096	|| id:ebi-a-GCST90001679	TRUE	reported	igd	0.0104158	33.2604
ebi-a-GCST90001679	2	rs111066413	8	142715815	7.66108e-07	3162	1.038	0.2095	A	G	0.004	|| id:ebi-a-GCST90001679	TRUE	reported	igd	0.00858507	27.3638
ebi-a-GCST90001679	3	rs61839660	10	6094697	3.41099e-08	3162	0.3212	0.05805	T	C	0.0541	|| id:ebi-a-GCST90001679	TRUE	reported	igd	0.010559	33.7226
ebi-a-GCST90001679	4	rs9304487	18	23581998	6.69098e-07	3162	0.6093	0.1223	G	A	0.0106	|| id:ebi-a-GCST90001679	TRUE	reported	igd	0.007787	24.8
ebi-a-GCST90001680	1	rs72915529	2	54970478	3.00497e-09	3162	-0.7447	0.1252	A	G	0.0103	|| id:ebi-a-GCST90001680	TRUE	reported	igd	0.0113066	36.1376
ebi-a-GCST90001680	2	rs117858455	7	70457913	7.66302e-07	3162	0.2962	0.05979	T	C	0.0493	|| id:ebi-a-GCST90001680	TRUE	reported	igd	0.00822414	26.2038
ebi-a-GCST90001680	3	rs34291145	8	112918556	3.37202e-07	3162	-0.3753	0.07341	A	G	0.0318	|| id:ebi-a-GCST90001680	TRUE	reported	igd	0.0086732	27.6471
ebi-a-GCST90001680	4	rs61839660	10	6094697	3.11803e-07	3162	0.2909	0.05673	T	C	0.0541	|| id:ebi-a-GCST90001680	TRUE	reported	igd	0.00866084	27.6074
ebi-a-GCST90001680	5	rs1840899	15	37803811	3.23996e-07	3162	-0.1314	0.02567	A	C	0.4589	|| id:ebi-a-GCST90001680	TRUE	reported	igd	0.00857465	27.3302
ebi-a-GCST90001680	6	rs12930684	16	7317447	9.448e-07	3162	-0.1887	0.03842	C	G	0.1301	|| id:ebi-a-GCST90001680	TRUE	reported	igd	0.00805973	25.6757
ebi-a-GCST90001680	7	rs9304487	18	23581998	9.3261e-07	3162	0.5958	0.1212	G	A	0.0106	|| id:ebi-a-GCST90001680	TRUE	reported	igd	0.00744576	23.7051
ebi-a-GCST90001681	1	rs78667279	2	54957709	1.323e-08	3130	-0.7492	0.1315	A	G	0.0096	|| id:ebi-a-GCST90001681	TRUE	reported	igd	0.0106735	33.7469
ebi-a-GCST90001681	2	rs2875404	3	76674553	3.159e-08	3130	-0.1537	0.02772	T	C	0.657	|| id:ebi-a-GCST90001681	TRUE	reported	igd	0.0106472	33.663
ebi-a-GCST90001681	3	rs79068129	4	40455868	7.56693e-08	3130	-0.4806	0.08917	T	A	0.022	|| id:ebi-a-GCST90001681	TRUE	reported	igd	0.00993937	31.4025
ebi-a-GCST90001681	4	rs113792557	7	63496409	6.615e-07	3130	0.2098	0.0421	C	T	0.1102	|| id:ebi-a-GCST90001681	TRUE	reported	igd	0.00863207	27.2362
ebi-a-GCST90001681	5	rs111066413	8	142715815	5.87003e-07	3130	1.07	0.2137	A	G	0.0038	|| id:ebi-a-GCST90001681	TRUE	reported	igd	0.00866818	27.3511
ebi-a-GCST90001681	6	rs12722558	10	6070276	6.80393e-07	3130	0.2655	0.05335	T	A	0.0674	|| id:ebi-a-GCST90001681	TRUE	reported	igd	0.00886165	27.9671
ebi-a-GCST90001681	7	rs79217088	10	56038091	7.42694e-07	3130	-0.1933	0.03896	A	C	0.1358	|| id:ebi-a-GCST90001681	TRUE	reported	igd	0.00877016	27.6758
ebi-a-GCST90001681	8	rs1403755	18	30263492	8.818e-09	3130	0.2696	0.04674	T	C	0.0864	|| id:ebi-a-GCST90001681	TRUE	reported	igd	0.0114747	36.3094
ebi-a-GCST90001682	1	rs915895	6	32190217	1.2e-07	3403	0.1817	0.03425	C	T	0.2013	|| id:ebi-a-GCST90001682	TRUE	reported	igd	0.0106162	36.493
ebi-a-GCST90001682	2	rs6904669	6	31192796	9.1829e-08	3403	-0.1557	0.02909	G	A	0.6402	|| id:ebi-a-GCST90001682	TRUE	reported	igd	0.0111682	38.4121
ebi-a-GCST90001682	3	rs17792777	17	74656860	7.35902e-07	3403	0.1255	0.0253	T	C	0.4812	|| id:ebi-a-GCST90001682	TRUE	reported	igd	0.00786399	26.9574
ebi-a-GCST90001683	1	rs669537	5	134593542	1.28e-07	3403	-0.1303	0.02461	A	G	0.3707	|| id:ebi-a-GCST90001683	TRUE	reported	igd	0.00792135	27.1556
ebi-a-GCST90001683	2	rs2636362	6	168395245	1.41e-07	3403	0.1354	0.02566	G	T	0.3247	|| id:ebi-a-GCST90001683	TRUE	reported	igd	0.00803982	27.565
ebi-a-GCST90001683	3	rs6485566	11	44737646	2.73697e-07	3403	0.1441	0.02798	A	G	0.2445	|| id:ebi-a-GCST90001683	TRUE	reported	igd	0.00767134	26.2919
ebi-a-GCST90001684	1	rs6915999	6	31377851	7.17596e-07	3371	-0.1501	0.03023	A	G	0.5389	|| id:ebi-a-GCST90001684	TRUE	reported	igd	0.0111968	38.1492
ebi-a-GCST90001684	2	rs3130685	6	31206206	9.17001e-10	3371	0.1905	0.03102	T	C	0.3449	|| id:ebi-a-GCST90001684	TRUE	reported	igd	0.0163991	56.1698
ebi-a-GCST90001684	3	rs72849269	6	32468939	5.05801e-08	3371	0.232	0.04249	A	G	0.2906	|| id:ebi-a-GCST90001684	TRUE	reported	igd	0.0221918	76.461
ebi-a-GCST90001684	4	rs2267983	22	50698157	1.88499e-07	3371	-0.1395	0.02671	A	C	0.3932	|| id:ebi-a-GCST90001684	TRUE	reported	igd	0.00928619	31.5784
ebi-a-GCST90001685	1	rs7728865	5	59819941	9.36893e-07	3440	-0.201	0.04091	A	G	0.1019	|| id:ebi-a-GCST90001685	TRUE	reported	igd	0.00739471	25.6124
ebi-a-GCST90001685	2	rs9269109	6	32443266	9.17593e-08	3440	0.1618	0.03022	C	T	0.3626	|| id:ebi-a-GCST90001685	TRUE	reported	igd	0.0121012	42.1134
ebi-a-GCST90001685	3	rs7756993	6	31382133	2.47298e-07	3440	-0.1473	0.02848	C	T	0.5487	|| id:ebi-a-GCST90001685	TRUE	reported	igd	0.0107457	37.3451
ebi-a-GCST90001685	4	rs4796089	17	33814758	2.17801e-07	3440	-0.1883	0.03625	C	T	0.1343	|| id:ebi-a-GCST90001685	TRUE	reported	igd	0.00824468	28.5809
ebi-a-GCST90001685	5	rs56216385	21	16129270	5.81005e-07	3440	0.1299	0.02595	G	A	0.325	|| id:ebi-a-GCST90001685	TRUE	reported	igd	0.00740347	25.643
ebi-a-GCST90001686	1	rs7728865	5	59819941	9.94604e-09	3440	-0.2169	0.03774	A	G	0.1019	|| id:ebi-a-GCST90001686	TRUE	reported	igd	0.00861089	29.8614
ebi-a-GCST90001686	2	rs6904670	6	31192797	3.33803e-08	3440	-0.1458	0.02634	G	A	0.6414	|| id:ebi-a-GCST90001686	TRUE	reported	igd	0.00977877	33.9514
ebi-a-GCST90001686	3	rs2275854	6	29976838	2.40198e-07	3440	0.142	0.02743	G	A	0.5654	|| id:ebi-a-GCST90001686	TRUE	reported	igd	0.00990951	34.4099
ebi-a-GCST90001686	4	rs7775227	6	31382147	4.28302e-07	3440	-0.1298	0.02562	C	G	0.5487	|| id:ebi-a-GCST90001686	TRUE	reported	igd	0.0083441	28.9284
ebi-a-GCST90001686	5	rs142216336	12	59178989	7.31105e-07	3440	0.3436	0.06925	T	C	0.0273	|| id:ebi-a-GCST90001686	TRUE	reported	igd	0.00627015	21.6928
ebi-a-GCST90001686	6	rs4796089	17	33814758	1.35301e-09	3440	-0.2034	0.03346	C	T	0.1343	|| id:ebi-a-GCST90001686	TRUE	reported	igd	0.00962001	33.3948
ebi-a-GCST90001686	7	rs148460149	20	50115542	2.922e-07	3440	-0.3239	0.06304	A	G	0.0339	|| id:ebi-a-GCST90001686	TRUE	reported	igd	0.00687185	23.7889
ebi-a-GCST90001686	8	rs56216385	21	16129270	4.73598e-07	3440	0.1211	0.02399	G	A	0.325	|| id:ebi-a-GCST90001686	TRUE	reported	igd	0.00643436	22.2646
ebi-a-GCST90001687	1	rs36058358	6	32636282	6.67898e-09	3408	-0.22	0.03784	A	G	0.2229	|| id:ebi-a-GCST90001687	TRUE	reported	igd	0.0167673	58.0832
ebi-a-GCST90001687	2	rs3130685	6	31206206	2.56401e-10	3408	0.1894	0.02987	T	C	0.3439	|| id:ebi-a-GCST90001687	TRUE	reported	igd	0.016188	56.0434
ebi-a-GCST90001687	3	rs1266079	6	31504774	1.79701e-07	3408	-0.163	0.03116	G	A	0.3842	|| id:ebi-a-GCST90001687	TRUE	reported	igd	0.0125719	43.3652
ebi-a-GCST90001687	4	rs4796089	17	33814758	1.89998e-08	3408	-0.2103	0.03733	C	T	0.1339	|| id:ebi-a-GCST90001687	TRUE	reported	igd	0.0102579	35.3004
ebi-a-GCST90001687	5	rs56216385	21	16129270	1.854e-07	3408	0.1395	0.02669	G	A	0.3254	|| id:ebi-a-GCST90001687	TRUE	reported	igd	0.00854363	29.3504
ebi-a-GCST90001688	1	rs113116201	1	198830942	2.29699e-07	3440	0.6358	0.1227	C	T	0.0047	|| id:ebi-a-GCST90001688	TRUE	reported	igd	0.00378201	13.0519
ebi-a-GCST90001688	2	rs12755474	1	216352525	3.21603e-08	3440	6.643	1.199	G	A	0.0001	|| id:ebi-a-GCST90001688	TRUE	reported	igd	0.00882501	30.6105
ebi-a-GCST90001688	5	rs149023182	1	232754676	1.13399e-08	3440	4.52	0.7897	G	A	0.0001	|| id:ebi-a-GCST90001688	TRUE	reported	igd	0.00408567	14.1042
ebi-a-GCST90001688	7	rs140064908	2	141593935	2.12202e-07	3440	5.454	1.049	T	C	0.0001	|| id:ebi-a-GCST90001688	TRUE	reported	igd	0.00594863	20.5738
ebi-a-GCST90001688	8	rs7583259	2	38921934	3.71099e-09	3440	0.104	0.01759	G	C	0.502	|| id:ebi-a-GCST90001688	TRUE	reported	igd	0.00540791	18.6935
ebi-a-GCST90001688	9	rs10183338	2	111610816	4.71303e-07	3440	0.1132	0.02243	T	G	0.1891	|| id:ebi-a-GCST90001688	TRUE	reported	igd	0.0039299	13.5643
ebi-a-GCST90001688	10	rs72968960	2	128497022	6.13903e-07	3440	0.6373	0.1276	G	A	0.0048	|| id:ebi-a-GCST90001688	TRUE	reported	igd	0.00388034	13.3926
ebi-a-GCST90001688	11	rs146985291	3	170169608	8.688e-09	3440	6.493	1.126	G	A	0.0001	|| id:ebi-a-GCST90001688	TRUE	reported	igd	0.00843097	29.2321
ebi-a-GCST90001688	14	rs74577787	3	84799491	5.75201e-07	3440	2.349	0.4689	T	C	0.0003	|| id:ebi-a-GCST90001688	TRUE	reported	igd	0.00330969	11.4165
ebi-a-GCST90001688	17	rs76604940	4	31397782	1.58899e-08	3440	3.867	0.6826	C	A	0.0001	|| id:ebi-a-GCST90001688	TRUE	reported	igd	0.00299044	10.312
ebi-a-GCST90001688	18	rs6833962	4	103558731	6.57098e-07	3440	-0.1202	0.02413	T	C	0.1555	|| id:ebi-a-GCST90001688	TRUE	reported	igd	0.00379463	13.0956
ebi-a-GCST90001688	19	rs115218435	4	67836131	1.60299e-08	3440	4.272	0.7543	G	T	0.0001	|| id:ebi-a-GCST90001688	TRUE	reported	igd	0.00364963	12.5934
ebi-a-GCST90001688	20	rs137858581	5	173002007	4.54098e-08	3440	3.974	0.7251	C	T	0.0001	|| id:ebi-a-GCST90001688	TRUE	reported	igd	0.00315822	10.8924
ebi-a-GCST90001688	23	rs116562707	6	31360602	3.96899e-09	3440	0.4024	0.06819	G	A	0.0192	|| id:ebi-a-GCST90001688	TRUE	reported	igd	0.00609856	21.0955
ebi-a-GCST90001688	24	rs2075682	6	29691097	2.51403e-07	3440	0.1213	0.02348	T	A	0.2932	|| id:ebi-a-GCST90001688	TRUE	reported	igd	0.00609835	21.0948
ebi-a-GCST90001688	28	rs112637846	6	149114553	5.95799e-07	3440	2.345	0.4689	A	C	0.0003	|| id:ebi-a-GCST90001688	TRUE	reported	igd	0.00329843	11.3775
ebi-a-GCST90001688	29	rs141596789	7	28687227	8.71305e-08	3440	1.57	0.2927	C	G	0.0009	|| id:ebi-a-GCST90001688	TRUE	reported	igd	0.00443283	15.3079
ebi-a-GCST90001688	30	rs184082746	7	92791863	3.58897e-10	3440	4.025	0.6399	C	T	0.0001	|| id:ebi-a-GCST90001688	TRUE	reported	igd	0.0032398	11.1746
ebi-a-GCST90001688	32	rs182236332	7	124954943	2.34202e-09	3440	4.848	0.8097	G	A	0.0001	|| id:ebi-a-GCST90001688	TRUE	reported	igd	0.00470015	16.2354
ebi-a-GCST90001688	40	rs192475369	9	33552507	1.34602e-08	3440	5.704	1.002	T	A	0.0001	|| id:ebi-a-GCST90001688	TRUE	reported	igd	0.00650647	22.5158
ebi-a-GCST90001688	41	rs76325389	9	122676137	1.53299e-08	3440	4.877	0.8599	G	A	0.0001	|| id:ebi-a-GCST90001688	TRUE	reported	igd	0.00475655	16.4312
ebi-a-GCST90001688	42	rs113447229	9	105346840	1.91801e-08	3440	4.765	0.8459	C	T	0.0001	|| id:ebi-a-GCST90001688	TRUE	reported	igd	0.00454059	15.6818
ebi-a-GCST90001688	43	rs80194890	10	91332621	8.64809e-09	3440	4.68	0.8111	G	T	0.0001	|| id:ebi-a-GCST90001688	TRUE	reported	igd	0.00438004	15.1248
ebi-a-GCST90001688	44	rs74723190	10	96183831	2.66299e-07	3440	6.235	1.209	C	A	0.0001	|| id:ebi-a-GCST90001688	TRUE	reported	igd	0.00777427	26.9373
ebi-a-GCST90001688	45	rs189801254	10	68336237	1.59901e-08	3440	4.11	0.7256	A	C	0.0001	|| id:ebi-a-GCST90001688	TRUE	reported	igd	0.00337808	11.6532
ebi-a-GCST90001688	46	rs141341926	11	119643891	1.95101e-07	3440	4.416	0.8469	T	G	0.0001	|| id:ebi-a-GCST90001688	TRUE	reported	igd	0.00389982	13.4601
ebi-a-GCST90001688	47	rs138653244	11	47745696	7.84693e-07	3440	2.288	0.4624	C	G	0.0003	|| id:ebi-a-GCST90001688	TRUE	reported	igd	0.00314002	10.8294
ebi-a-GCST90001688	48	rs56125740	11	134093512	5.54702e-07	3440	2.385	0.4755	G	A	0.0003	|| id:ebi-a-GCST90001688	TRUE	reported	igd	0.00341191	11.7703
ebi-a-GCST90001688	54	rs9592479	13	67157607	1.65101e-08	3440	4.763	0.8417	C	G	0.0001	|| id:ebi-a-GCST90001688	TRUE	reported	igd	0.00453678	15.6685
ebi-a-GCST90001688	55	rs58471414	14	28349764	1.62701e-08	3440	3.833	0.6771	G	T	0.0001	|| id:ebi-a-GCST90001688	TRUE	reported	igd	0.00293808	10.1309
ebi-a-GCST90001688	57	rs117494082	14	56862154	1.935e-08	3440	3.894	0.6914	A	G	0.0001	|| id:ebi-a-GCST90001688	TRUE	reported	igd	0.00303234	10.4569
ebi-a-GCST90001688	58	rs77670766	15	94589979	1.42699e-07	3440	4.66	0.8838	A	G	0.0001	|| id:ebi-a-GCST90001688	TRUE	reported	igd	0.00434269	14.9953
ebi-a-GCST90001688	59	rs17685199	15	36405909	2.82001e-07	3440	-0.1143	0.02221	C	A	0.1817	|| id:ebi-a-GCST90001688	TRUE	reported	igd	0.00388499	13.4087
ebi-a-GCST90001688	60	rs28460753	15	62991760	4.64997e-07	3440	0.6042	0.1196	A	G	0.0048	|| id:ebi-a-GCST90001688	TRUE	reported	igd	0.00348773	12.0328
ebi-a-GCST90001688	61	rs138736730	15	87138558	9.12998e-07	3440	2.587	0.526	G	T	0.0003	|| id:ebi-a-GCST90001688	TRUE	reported	igd	0.00401434	13.8569
ebi-a-GCST90001688	62	rs111283043	16	79205197	1.90498e-08	3440	4.463	0.7922	C	A	0.0001	|| id:ebi-a-GCST90001688	TRUE	reported	igd	0.00398328	13.7493
ebi-a-GCST90001688	63	rs144591335	16	59010741	1.59698e-08	3440	3.946	0.6967	G	A	0.0001	|| id:ebi-a-GCST90001688	TRUE	reported	igd	0.00311387	10.7389
ebi-a-GCST90001688	64	rs149948027	16	89718638	1.88101e-07	3440	2.886	0.5527	T	C	0.0003	|| id:ebi-a-GCST90001688	TRUE	reported	igd	0.0049959	17.2621
ebi-a-GCST90001688	68	rs11652705	17	41761741	5.51798e-07	3440	-0.1174	0.02339	G	A	0.1709	|| id:ebi-a-GCST90001688	TRUE	reported	igd	0.00390585	13.481
ebi-a-GCST90001688	71	rs142208889	19	51829114	8.681e-09	3440	3.814	0.6612	T	C	0.0001	|| id:ebi-a-GCST90001688	TRUE	reported	igd	0.00290903	10.0304
ebi-a-GCST90001688	72	rs145827119	20	57132122	5.91494e-09	3440	4.893	0.8386	T	C	0.0001	|| id:ebi-a-GCST90001688	TRUE	reported	igd	0.00478781	16.5397
ebi-a-GCST90001688	74	rs116954000	22	40298491	1.036e-07	3440	0.7802	0.1463	A	T	0.0033	|| id:ebi-a-GCST90001688	TRUE	reported	igd	0.00400424	13.8219
ebi-a-GCST90001689	1	rs17583875	1	197924770	8.81901e-09	3440	0.9979	0.1731	A	G	0.0029	|| id:ebi-a-GCST90001689	TRUE	reported	igd	0.00575892	19.9138
ebi-a-GCST90001689	2	rs2629824	1	114687316	1.52901e-07	3440	-0.1289	0.02451	G	A	0.8225	|| id:ebi-a-GCST90001689	TRUE	reported	igd	0.00485143	16.7605
ebi-a-GCST90001689	3	rs76668354	2	103587624	3.52598e-07	3440	0.5165	0.1012	G	C	0.0089	|| id:ebi-a-GCST90001689	TRUE	reported	igd	0.00470628	16.2567
ebi-a-GCST90001689	4	rs1064086	2	237034061	2.22998e-07	3440	-0.103	0.01985	A	G	0.3275	|| id:ebi-a-GCST90001689	TRUE	reported	igd	0.00467313	16.1417
ebi-a-GCST90001689	5	rs11896593	2	38925155	2.49799e-07	3440	0.1024	0.01981	C	G	0.3703	|| id:ebi-a-GCST90001689	TRUE	reported	igd	0.0048901	16.8948
ebi-a-GCST90001689	6	rs9260902	6	29947740	5.68696e-07	3440	-0.117	0.02335	C	T	0.4702	|| id:ebi-a-GCST90001689	TRUE	reported	igd	0.00682019	23.6088
ebi-a-GCST90001689	8	rs34752208	9	137165566	5.88695e-07	3440	0.1011	0.0202	A	G	0.325	|| id:ebi-a-GCST90001689	TRUE	reported	igd	0.00448456	15.4874
ebi-a-GCST90001690	1	rs4849134	2	111615015	8.93203e-07	3408	0.09093	0.01847	G	A	0.6455	|| id:ebi-a-GCST90001690	TRUE	reported	igd	0.00378405	12.9374
ebi-a-GCST90001690	2	rs11896593	2	38925155	1.16799e-08	3408	0.1051	0.01838	C	G	0.3706	|| id:ebi-a-GCST90001690	TRUE	reported	igd	0.00515309	17.6423
ebi-a-GCST90001690	3	rs11735841	4	25612506	8.30692e-07	3408	0.4812	0.09747	A	G	0.0073	|| id:ebi-a-GCST90001690	TRUE	reported	igd	0.003356	11.469
ebi-a-GCST90001690	4	rs2853995	6	31333019	2.83302e-07	3408	-0.158	0.03071	C	T	0.1084	|| id:ebi-a-GCST90001690	TRUE	reported	igd	0.00482551	16.5154
ebi-a-GCST90001690	5	rs3131627	6	31415065	2.26501e-09	3408	0.1259	0.021	G	A	0.5109	|| id:ebi-a-GCST90001690	TRUE	reported	igd	0.00792164	27.1965
ebi-a-GCST90001690	7	rs12901644	15	36456429	3.80303e-08	3408	-0.1685	0.03056	T	C	0.0929	|| id:ebi-a-GCST90001690	TRUE	reported	igd	0.00478521	16.3768
ebi-a-GCST90001690	9	rs60455861	19	53953072	9.85689e-07	3408	0.0932	0.01901	G	T	0.321	|| id:ebi-a-GCST90001690	TRUE	reported	igd	0.00378649	12.9458
ebi-a-GCST90001691	1	rs116794175	1	194010208	4.98506e-08	3440	-1.073	0.1963	C	T	0.0042	|| id:ebi-a-GCST90001691	TRUE	reported	igd	0.00963054	33.4318
ebi-a-GCST90001691	2	rs17583875	1	197924770	8.59607e-21	3440	-2.154	0.2288	A	G	0.0029	|| id:ebi-a-GCST90001691	TRUE	reported	igd	0.0268323	94.793
ebi-a-GCST90001691	3	rs60220946	1	193505625	3.039e-09	3440	-0.5154	0.0867	T	C	0.0212	|| id:ebi-a-GCST90001691	TRUE	reported	igd	0.0110242	38.3238
ebi-a-GCST90001691	4	rs76557351	2	46479929	2.947e-07	3440	-0.2373	0.0462	C	G	0.0808	|| id:ebi-a-GCST90001691	TRUE	reported	igd	0.00836463	29.0002
ebi-a-GCST90001691	5	rs34933238	5	23346191	5.24095e-08	3440	0.374	0.06857	G	A	0.0339	|| id:ebi-a-GCST90001691	TRUE	reported	igd	0.0091621	31.7906
ebi-a-GCST90001691	6	rs4425613	6	130374792	7.54102e-07	3440	-0.1299	0.02621	A	C	0.4436	|| id:ebi-a-GCST90001691	TRUE	reported	igd	0.00832965	28.8779
ebi-a-GCST90001691	7	rs9378248	6	31326289	3.38197e-07	3440	0.1572	0.03075	A	G	0.4339	|| id:ebi-a-GCST90001691	TRUE	reported	igd	0.01214	42.2502
ebi-a-GCST90001691	8	rs59052071	6	32586307	9.64095e-07	3440	0.1945	0.03964	T	C	0.1933	|| id:ebi-a-GCST90001691	TRUE	reported	igd	0.0117981	41.0462
ebi-a-GCST90001691	9	rs9608041	22	20851424	7.31695e-07	3440	0.2542	0.05123	T	C	0.0667	|| id:ebi-a-GCST90001691	TRUE	reported	igd	0.00804504	27.8832
ebi-a-GCST90001692	1	rs146620586	1	198524264	8.25848e-20	3440	-2.596	0.2832	T	G	0.0032	|| id:ebi-a-GCST90001692	TRUE	reported	igd	0.042993	154.45
ebi-a-GCST90001692	2	rs60220946	1	193505625	7.35005e-07	3440	-0.427	0.08607	T	C	0.0212	|| id:ebi-a-GCST90001692	TRUE	reported	igd	0.00756686	26.2132
ebi-a-GCST90001692	3	rs11579717	1	199999121	3.54568e-11	3440	-1.249	0.188	A	G	0.0044	|| id:ebi-a-GCST90001692	TRUE	reported	igd	0.0136676	47.6404
ebi-a-GCST90001692	4	rs138915779	1	190079170	8.11708e-07	3440	-1.138	0.2303	A	C	0.0035	|| id:ebi-a-GCST90001692	TRUE	reported	igd	0.00903358	31.3406
ebi-a-GCST90001692	5	rs4368632	4	78946913	2.57798e-08	3440	0.1446	0.0259	C	G	0.623	|| id:ebi-a-GCST90001692	TRUE	reported	igd	0.00982191	34.1027
ebi-a-GCST90001692	6	rs1051488	6	31322911	8.82064e-13	3440	0.2395	0.03338	T	C	0.7693	|| id:ebi-a-GCST90001692	TRUE	reported	igd	0.0203603	71.4536
ebi-a-GCST90001692	7	rs9271513	6	32589523	1.48184e-11	3440	-0.2338	0.03453	G	C	0.7833	|| id:ebi-a-GCST90001692	TRUE	reported	igd	0.0185569	65.005
ebi-a-GCST90001692	8	rs12663276	6	29906010	4.347e-07	3440	-0.2958	0.05842	G	A	0.0709	|| id:ebi-a-GCST90001692	TRUE	reported	igd	0.0115275	40.0937
ebi-a-GCST90001693	1	rs11579717	1	199999121	5.53095e-11	3408	-1.253	0.1905	A	G	0.0044	|| id:ebi-a-GCST90001693	TRUE	reported	igd	0.0137553	47.5039
ebi-a-GCST90001693	2	rs138915779	1	190079170	5.02204e-07	3408	-1.182	0.2347	A	C	0.0034	|| id:ebi-a-GCST90001693	TRUE	reported	igd	0.00946814	32.5567
ebi-a-GCST90001693	3	rs541367304	1	198283058	8.39267e-20	3408	-2.393	0.2611	A	G	0.0032	|| id:ebi-a-GCST90001693	TRUE	reported	igd	0.036532	129.146
ebi-a-GCST90001693	4	rs60220946	1	193505625	1.45301e-07	3408	-0.4597	0.08723	T	C	0.0214	|| id:ebi-a-GCST90001693	TRUE	reported	igd	0.00885112	30.4161
ebi-a-GCST90001693	5	rs114547596	4	97974344	4.18697e-07	3408	-3.608	0.7117	G	A	0.0007	|| id:ebi-a-GCST90001693	TRUE	reported	igd	0.018212	63.1806
ebi-a-GCST90001693	6	rs35858834	5	23325233	2.26199e-07	3408	0.2493	0.04806	T	A	0.0737	|| id:ebi-a-GCST90001693	TRUE	reported	igd	0.00848582	29.1501
ebi-a-GCST90001693	7	rs9924010	16	7398995	2.99102e-07	3408	-0.2328	0.04533	A	G	0.0847	|| id:ebi-a-GCST90001693	TRUE	reported	igd	0.00840316	28.8637
ebi-a-GCST90001693	8	rs2160305	16	54006217	6.68806e-07	3408	-0.1977	0.0397	A	G	0.1161	|| id:ebi-a-GCST90001693	TRUE	reported	igd	0.00802193	27.5436
ebi-a-GCST90001693	9	rs34317887	18	74998706	2.09802e-07	3408	0.249	0.04788	G	A	0.0791	|| id:ebi-a-GCST90001693	TRUE	reported	igd	0.0090327	31.0458
ebi-a-GCST90001694	1	rs6755452	2	87035076	5.00495e-11	3440	0.2159	0.03275	G	T	0.189	|| id:ebi-a-GCST90001694	TRUE	reported	igd	0.0142895	49.8396
ebi-a-GCST90001694	2	rs139249541	6	102294761	1.477e-08	3440	0.4291	0.07557	G	A	0.0312	|| id:ebi-a-GCST90001694	TRUE	reported	igd	0.011131	38.6993
ebi-a-GCST90001694	3	rs79086781	6	100526652	6.02907e-07	3440	0.3371	0.06742	T	C	0.0381	|| id:ebi-a-GCST90001694	TRUE	reported	igd	0.00832918	28.8762
ebi-a-GCST90001694	4	rs6907169	6	100905226	7.39299e-07	3440	0.2334	0.04707	G	C	0.0824	|| id:ebi-a-GCST90001694	TRUE	reported	igd	0.00823782	28.5569
ebi-a-GCST90001694	5	rs9896155	17	33794697	5.51303e-10	3440	0.1701	0.02733	G	A	0.6741	|| id:ebi-a-GCST90001694	TRUE	reported	igd	0.012713	44.27
ebi-a-GCST90001696	1	rs55881385	1	34724192	1.305e-07	3425	55.35	10.46	T	G	0.0001	|| id:ebi-a-GCST90001696	TRUE	reported	igd	0.612663	5414.27
ebi-a-GCST90001696	7	rs114216104	5	140131486	2.91199e-07	3425	56.58	11.01	T	C	0.0001	|| id:ebi-a-GCST90001696	TRUE	reported	igd	0.640195	6090.49
ebi-a-GCST90001697	1	rs150650566	1	83046200	5.332e-07	3425	13.74	2.735	C	A	0.0004	|| id:ebi-a-GCST90001697	TRUE	reported	igd	0.15097	608.658
ebi-a-GCST90001697	2	rs142707561	1	42381260	2.23301e-07	3425	4.375	0.8431	A	G	0.0058	|| id:ebi-a-GCST90001697	TRUE	reported	igd	0.220743	969.648
ebi-a-GCST90001697	3	rs138754438	1	6329089	6.90908e-07	3425	6.421	1.291	T	C	0.0023	|| id:ebi-a-GCST90001697	TRUE	reported	igd	0.189218	798.852
ebi-a-GCST90001697	4	rs55881385	1	34724192	1.66299e-09	3425	25.81	4.27	T	G	0.0001	|| id:ebi-a-GCST90001697	TRUE	reported	igd	0.133218	526.089
ebi-a-GCST90001697	5	rs55971473	1	117061778	1.67402e-09	3425	11.36	1.879	T	C	0.001	|| id:ebi-a-GCST90001697	TRUE	reported	igd	0.257841	1189.22
ebi-a-GCST90001697	6	rs138758802	1	91894308	4.55995e-07	3425	7.798	1.543	T	C	0.0016	|| id:ebi-a-GCST90001697	TRUE	reported	igd	0.194277	825.357
ebi-a-GCST90001697	7	rs61772921	1	80897562	1.94998e-10	3425	31.35	4.91	C	T	0.0001	|| id:ebi-a-GCST90001697	TRUE	reported	igd	0.196545	837.35
ebi-a-GCST90001697	8	rs149124296	1	213124992	3.176e-07	3425	13.39	2.614	C	G	0.0006	|| id:ebi-a-GCST90001697	TRUE	reported	igd	0.215021	937.629
ebi-a-GCST90001697	9	rs111978771	1	21025910	2.573e-07	3425	4.735	0.9172	C	T	0.0042	|| id:ebi-a-GCST90001697	TRUE	reported	igd	0.187539	790.125
ebi-a-GCST90001697	10	rs142702764	1	158276239	7.22803e-08	3425	30.28	5.61	T	A	0.0001	|| id:ebi-a-GCST90001697	TRUE	reported	igd	0.183357	768.552
ebi-a-GCST90001697	11	rs114763811	2	191319109	2.92099e-10	3425	47.98	7.59	A	C	0.0001	|| id:ebi-a-GCST90001697	TRUE	reported	igd	0.46037	2920.24
ebi-a-GCST90001697	12	rs58905133	2	38887964	2.07922e-18	3425	1.152	0.1309	G	A	0.3523	|| id:ebi-a-GCST90001697	TRUE	reported	igd	0.60565	5257.1
ebi-a-GCST90001697	13	rs115954619	2	174896997	2.14902e-08	3425	9.757	1.738	A	G	0.0015	|| id:ebi-a-GCST90001697	TRUE	reported	igd	0.285169	1365.54
ebi-a-GCST90001697	14	rs79190516	2	151197759	1.64399e-08	3425	10.56	1.865	G	T	0.0012	|| id:ebi-a-GCST90001697	TRUE	reported	igd	0.267311	1248.84
ebi-a-GCST90001697	15	rs137978465	2	228411157	2.58101e-07	3425	16.19	3.137	A	G	0.0004	|| id:ebi-a-GCST90001697	TRUE	reported	igd	0.209609	907.768
ebi-a-GCST90001697	16	rs79415906	2	194776474	9.89692e-07	3425	7.62	1.554	C	A	0.0013	|| id:ebi-a-GCST90001697	TRUE	reported	igd	0.150771	607.716
ebi-a-GCST90001697	17	rs144434471	2	153006087	2.02102e-07	3425	18.09	3.474	T	C	0.001	|| id:ebi-a-GCST90001697	TRUE	reported	igd	0.653842	6465.54
ebi-a-GCST90001697	18	rs114135956	2	8930530	2.61216e-19	3425	32	3.541	C	T	0.0003	|| id:ebi-a-GCST90001697	TRUE	reported	igd	0.614216	5449.83
ebi-a-GCST90001697	19	rs190272290	2	9944052	2.34477e-11	3425	24.63	3.673	A	G	0.0003	|| id:ebi-a-GCST90001697	TRUE	reported	igd	0.363873	1958
ebi-a-GCST90001697	20	rs72815709	2	80415786	8.36007e-08	3425	6.75	1.257	C	T	0.0022	|| id:ebi-a-GCST90001697	TRUE	reported	igd	0.200034	855.932
ebi-a-GCST90001697	21	rs150146567	2	12784208	3.27899e-10	3425	8.79	1.394	A	T	0.0019	|| id:ebi-a-GCST90001697	TRUE	reported	igd	0.293046	1418.9
ebi-a-GCST90001697	22	rs149604038	3	185463545	1.65101e-07	3425	8.464	1.614	G	C	0.0016	|| id:ebi-a-GCST90001697	TRUE	reported	igd	0.228879	1015.99
ebi-a-GCST90001697	23	rs149994650	3	18550864	1.47099e-09	3425	22.84	3.766	A	C	0.0003	|| id:ebi-a-GCST90001697	TRUE	reported	igd	0.312905	1558.85
ebi-a-GCST90001697	24	rs111981818	4	2899648	1.89701e-07	3425	5.996	1.149	G	A	0.0028	|| id:ebi-a-GCST90001697	TRUE	reported	igd	0.200768	859.859
ebi-a-GCST90001697	25	rs62409210	4	25412773	2.02801e-09	3425	29.68	4.936	A	G	0.0001	|| id:ebi-a-GCST90001697	TRUE	reported	igd	0.176163	731.947
ebi-a-GCST90001697	26	rs183382760	4	116470715	5.47596e-07	3425	30.79	6.136	C	A	0.0003	|| id:ebi-a-GCST90001697	TRUE	reported	igd	0.568644	4512.44
ebi-a-GCST90001697	27	rs76506268	4	187981624	1.52202e-09	3425	6.353	1.049	G	A	0.0032	|| id:ebi-a-GCST90001697	TRUE	reported	igd	0.257481	1186.98
ebi-a-GCST90001697	28	rs28722483	4	171668297	3.40298e-07	3425	7.387	1.446	T	C	0.0018	|| id:ebi-a-GCST90001697	TRUE	reported	igd	0.19609	834.941
ebi-a-GCST90001697	29	rs114128029	5	79070021	2.553e-07	3425	6.293	1.218	T	C	0.0025	|| id:ebi-a-GCST90001697	TRUE	reported	igd	0.197514	842.496
ebi-a-GCST90001697	31	rs75196616	5	116600218	6.267e-07	3425	13.52	2.709	C	T	0.0006	|| id:ebi-a-GCST90001697	TRUE	reported	igd	0.219217	961.06
ebi-a-GCST90001697	32	rs12656604	5	72679056	1.952e-09	3425	5.388	0.8953	A	C	0.0047	|| id:ebi-a-GCST90001697	TRUE	reported	igd	0.271605	1276.37
ebi-a-GCST90001697	33	rs115724263	5	139389602	3.13098e-07	3425	33.78	6.59	T	G	0.0001	|| id:ebi-a-GCST90001697	TRUE	reported	igd	0.228195	1012.06
ebi-a-GCST90001697	34	rs115546994	5	159062854	7.75604e-09	3425	15.77	2.724	T	A	0.0004	|| id:ebi-a-GCST90001697	TRUE	reported	igd	0.198875	849.74
ebi-a-GCST90001697	35	rs76015360	5	28822020	3.54503e-07	3425	13.87	2.719	A	G	0.0006	|| id:ebi-a-GCST90001697	TRUE	reported	igd	0.230714	1026.58
ebi-a-GCST90001697	36	rs6868378	5	179876723	3.04902e-07	3425	-3.984	0.7766	T	C	0.9939	|| id:ebi-a-GCST90001697	TRUE	reported	igd	0.19246	815.801
ebi-a-GCST90001697	37	rs114216104	5	140131486	2.08978e-11	3425	30.16	4.486	T	C	0.0001	|| id:ebi-a-GCST90001697	TRUE	reported	igd	0.181907	761.121
ebi-a-GCST90001697	38	rs76343453	5	81353920	2.97577e-13	3425	10.98	1.499	C	T	0.0018	|| id:ebi-a-GCST90001697	TRUE	reported	igd	0.433236	2616.55
ebi-a-GCST90001697	39	rs563562215	6	73393170	1.761e-07	3425	9.727	1.858	C	T	0.0012	|| id:ebi-a-GCST90001697	TRUE	reported	igd	0.226802	1004.07
ebi-a-GCST90001697	40	rs114170505	6	32666487	1.29999e-07	3425	-1.08	0.2041	C	T	0.1839	|| id:ebi-a-GCST90001697	TRUE	reported	igd	0.350108	1844.03
ebi-a-GCST90001697	41	rs130071	6	31116210	1.37e-10	3425	1.086	0.1686	A	G	0.2185	|| id:ebi-a-GCST90001697	TRUE	reported	igd	0.402782	2308.58
ebi-a-GCST90001697	42	rs145613913	6	70855865	2.02801e-07	3425	11.66	2.24	A	G	0.0009	|| id:ebi-a-GCST90001697	TRUE	reported	igd	0.2445	1107.77
ebi-a-GCST90001697	43	rs187115825	6	382181	4.35001e-07	3425	15.07	2.976	A	G	0.0006	|| id:ebi-a-GCST90001697	TRUE	reported	igd	0.272362	1281.26
ebi-a-GCST90001697	44	rs76938777	7	31473901	1.36801e-08	3425	18.92	3.324	A	G	0.0003	|| id:ebi-a-GCST90001697	TRUE	reported	igd	0.214715	935.929
ebi-a-GCST90001697	45	rs142647916	7	39125654	2.50998e-07	3425	16.2	3.135	C	T	0.0003	|| id:ebi-a-GCST90001697	TRUE	reported	igd	0.157417	639.507
ebi-a-GCST90001697	46	rs142522853	7	1084031	9.18798e-08	3425	17.94	3.35	T	C	0.0003	|| id:ebi-a-GCST90001697	TRUE	reported	igd	0.193048	818.889
ebi-a-GCST90001697	47	rs140112233	7	115835641	1.74401e-10	3425	43.28	6.761	C	G	0.0001	|| id:ebi-a-GCST90001697	TRUE	reported	igd	0.374594	2050.25
ebi-a-GCST90001697	48	rs62439313	7	20898984	9.88508e-07	3425	2.257	0.4602	A	G	0.0191	|| id:ebi-a-GCST90001697	TRUE	reported	igd	0.190876	807.501
ebi-a-GCST90001697	49	rs2977034	8	88503714	1.08201e-08	3425	9.254	1.615	T	C	0.0015	|| id:ebi-a-GCST90001697	TRUE	reported	igd	0.256524	1181.05
ebi-a-GCST90001697	50	rs62488802	8	7162695	2.31206e-14	3425	29.98	3.911	T	C	0.0003	|| id:ebi-a-GCST90001697	TRUE	reported	igd	0.539118	4004.07
ebi-a-GCST90001697	51	rs147794754	8	130397472	7.76301e-07	3425	10.43	2.108	T	C	0.0009	|| id:ebi-a-GCST90001697	TRUE	reported	igd	0.195637	832.539
ebi-a-GCST90001697	52	rs149487182	8	131518018	2.45584e-12	3425	20.95	2.979	T	C	0.0004	|| id:ebi-a-GCST90001697	TRUE	reported	igd	0.350982	1851.12
ebi-a-GCST90001697	53	rs3133836	8	104363338	2.357e-07	3425	1.209	0.2335	C	T	0.0791	|| id:ebi-a-GCST90001697	TRUE	reported	igd	0.212947	926.135
ebi-a-GCST90001697	54	rs181997131	8	81285696	9.749e-07	3425	6.916	1.41	A	T	0.0022	|| id:ebi-a-GCST90001697	TRUE	reported	igd	0.209994	909.877
ebi-a-GCST90001697	55	rs117354956	8	61304968	2.24802e-07	3425	12.6	2.429	T	C	0.0006	|| id:ebi-a-GCST90001697	TRUE	reported	igd	0.190398	805.002
ebi-a-GCST90001697	56	rs143825022	8	28561116	5.65705e-07	3425	9.628	1.921	T	C	0.001	|| id:ebi-a-GCST90001697	TRUE	reported	igd	0.185211	778.09
ebi-a-GCST90001697	57	rs146914701	10	109409332	3.125e-07	3425	2.78	0.5423	A	C	0.0136	|| id:ebi-a-GCST90001697	TRUE	reported	igd	0.207354	895.445
ebi-a-GCST90001697	58	rs72773345	10	8494842	2.49201e-07	3425	15.43	2.985	G	A	0.0004	|| id:ebi-a-GCST90001697	TRUE	reported	igd	0.190392	804.971
ebi-a-GCST90001697	59	rs142980650	10	109010961	2.82098e-07	3425	5.278	1.026	T	A	0.0035	|| id:ebi-a-GCST90001697	TRUE	reported	igd	0.194318	825.577
ebi-a-GCST90001697	60	rs139513469	10	66332109	2.46797e-07	3425	15.24	2.947	A	G	0.0006	|| id:ebi-a-GCST90001697	TRUE	reported	igd	0.278542	1321.56
ebi-a-GCST90001697	61	rs117006645	10	108143796	1.61599e-09	3425	16.44	2.719	G	A	0.0004	|| id:ebi-a-GCST90001697	TRUE	reported	igd	0.216132	943.809
ebi-a-GCST90001697	62	rs143930177	10	70543706	2.66103e-09	3425	4.44	0.7441	A	G	0.0072	|| id:ebi-a-GCST90001697	TRUE	reported	igd	0.281832	1343.29
ebi-a-GCST90001697	63	rs144159369	11	126353889	6.51793e-08	3425	14.72	2.717	C	G	0.0004	|| id:ebi-a-GCST90001697	TRUE	reported	igd	0.173273	717.426
ebi-a-GCST90001697	64	rs78722454	11	60213203	9.27791e-08	3425	15.12	2.825	T	A	0.0004	|| id:ebi-a-GCST90001697	TRUE	reported	igd	0.182818	765.787
ebi-a-GCST90001697	65	rs146027781	11	54986405	3.684e-08	3425	20.33	3.685	C	T	0.0004	|| id:ebi-a-GCST90001697	TRUE	reported	igd	0.330515	1689.88
ebi-a-GCST90001697	66	rs11233425	11	82732689	5.92516e-11	3425	23.77	3.62	A	G	0.0003	|| id:ebi-a-GCST90001697	TRUE	reported	igd	0.338906	1754.78
ebi-a-GCST90001697	67	rs17676161	11	65259911	5.34306e-07	3425	8.455	1.683	C	G	0.0013	|| id:ebi-a-GCST90001697	TRUE	reported	igd	0.185625	780.221
ebi-a-GCST90001697	68	rs61908026	12	2808166	1.56401e-09	3425	19.12	3.159	C	G	0.0004	|| id:ebi-a-GCST90001697	TRUE	reported	igd	0.292343	1414.09
ebi-a-GCST90001697	70	rs117975109	12	52408142	3.64502e-08	3425	15.84	2.869	T	G	0.0006	|| id:ebi-a-GCST90001697	TRUE	reported	igd	0.300906	1473.34
ebi-a-GCST90001697	71	rs75446793	12	99748029	6.39499e-08	3425	25.3	4.669	C	T	0.0001	|| id:ebi-a-GCST90001697	TRUE	reported	igd	0.128005	502.482
ebi-a-GCST90001697	72	rs538264691	12	97040021	9.40503e-10	3425	20.46	3.333	C	A	0.0003	|| id:ebi-a-GCST90001697	TRUE	reported	igd	0.251092	1147.65
ebi-a-GCST90001697	73	rs111388649	12	28246470	2.22101e-08	3425	26.26	4.684	A	G	0.0001	|| id:ebi-a-GCST90001697	TRUE	reported	igd	0.137904	547.554
ebi-a-GCST90001697	74	rs113819655	13	100586942	6.35594e-07	3425	14.98	3.003	T	C	0.0004	|| id:ebi-a-GCST90001697	TRUE	reported	igd	0.179449	748.585
ebi-a-GCST90001697	75	rs113972785	13	85399806	2.67701e-07	3425	8.626	1.673	A	T	0.0015	|| id:ebi-a-GCST90001697	TRUE	reported	igd	0.222889	981.775
ebi-a-GCST90001697	76	rs117551202	14	45526169	2.27898e-08	3425	18.44	3.292	A	G	0.0003	|| id:ebi-a-GCST90001697	TRUE	reported	igd	0.203959	877.03
ebi-a-GCST90001697	77	rs35673401	14	72914708	2.986e-07	3425	16.93	3.298	T	C	0.0003	|| id:ebi-a-GCST90001697	TRUE	reported	igd	0.171923	710.675
ebi-a-GCST90001697	78	rs742867	14	68217724	1.57e-10	3425	7.048	1.098	T	C	0.0029	|| id:ebi-a-GCST90001697	TRUE	reported	igd	0.287275	1379.7
ebi-a-GCST90001697	79	rs62010321	15	69137961	7.26307e-07	3425	9.445	1.903	C	G	0.001	|| id:ebi-a-GCST90001697	TRUE	reported	igd	0.178238	742.438
ebi-a-GCST90001697	80	rs147264423	15	78644995	9.78093e-09	3425	19.07	3.318	G	A	0.0003	|| id:ebi-a-GCST90001697	TRUE	reported	igd	0.218133	954.985
ebi-a-GCST90001697	81	rs62021713	15	50365389	2.169e-10	3425	52.08	8.178	T	C	0.0001	|| id:ebi-a-GCST90001697	TRUE	reported	igd	0.542411	4057.51
ebi-a-GCST90001697	82	rs72739876	15	49106401	7.16094e-08	3425	22.24	4.12	T	G	0.0003	|| id:ebi-a-GCST90001697	TRUE	reported	igd	0.296682	1443.93
ebi-a-GCST90001697	83	rs74707627	15	86484743	2.49799e-10	3425	20.97	3.305	C	T	0.0003	|| id:ebi-a-GCST90001697	TRUE	reported	igd	0.263765	1226.33
ebi-a-GCST90001697	84	rs150285115	15	67108460	2.216e-07	3425	14.23	2.741	A	G	0.0006	|| id:ebi-a-GCST90001697	TRUE	reported	igd	0.242846	1097.87
ebi-a-GCST90001697	85	rs77604796	15	55083216	9.01094e-07	3425	4.227	0.8589	G	C	0.0048	|| id:ebi-a-GCST90001697	TRUE	reported	igd	0.170705	704.602
ebi-a-GCST90001697	86	rs149716976	16	75062625	7.53304e-09	3425	4.577	0.79	G	A	0.0057	|| id:ebi-a-GCST90001697	TRUE	reported	igd	0.237457	1065.92
ebi-a-GCST90001697	87	rs34375694	16	19193363	1.03801e-08	3425	18.3	3.188	G	A	0.0003	|| id:ebi-a-GCST90001697	TRUE	reported	igd	0.200874	860.428
ebi-a-GCST90001697	88	rs151077900	16	1037963	8.83202e-09	3425	15.42	2.675	C	G	0.0004	|| id:ebi-a-GCST90001697	TRUE	reported	igd	0.190145	803.683
ebi-a-GCST90001697	89	rs117134167	16	25778935	2.41502e-07	3425	13.59	2.627	T	C	0.0006	|| id:ebi-a-GCST90001697	TRUE	reported	igd	0.221493	973.876
ebi-a-GCST90001697	90	rs192302673	16	85685140	4.39198e-10	3425	12.63	2.018	T	C	0.0009	|| id:ebi-a-GCST90001697	TRUE	reported	igd	0.286872	1376.98
ebi-a-GCST90001697	91	rs12597262	16	86442575	2.03301e-10	3425	29.78	4.668	G	C	0.0001	|| id:ebi-a-GCST90001697	TRUE	reported	igd	0.177352	737.953
ebi-a-GCST90001697	92	rs148760558	17	72284938	1.58899e-07	3425	6.053	1.152	G	A	0.0026	|| id:ebi-a-GCST90001697	TRUE	reported	igd	0.190026	803.064
ebi-a-GCST90001697	93	rs77946649	17	67795226	1.42801e-07	3425	12.78	2.423	A	G	0.0006	|| id:ebi-a-GCST90001697	TRUE	reported	igd	0.195876	833.809
ebi-a-GCST90001697	94	rs71362776	18	75601988	1.52901e-07	3425	27.16	5.163	T	C	0.0001	|| id:ebi-a-GCST90001697	TRUE	reported	igd	0.147518	592.336
ebi-a-GCST90001697	95	rs75420474	18	39828718	1.56603e-16	3425	28.44	3.429	C	T	0.0003	|| id:ebi-a-GCST90001697	TRUE	reported	igd	0.485155	3225.6
ebi-a-GCST90001697	96	rs117428784	19	43422957	4.53628e-14	3425	24.71	3.261	A	C	0.0004	|| id:ebi-a-GCST90001697	TRUE	reported	igd	0.488272	3266.1
ebi-a-GCST90001697	97	rs117586879	20	17201328	4.07399e-07	3425	32.49	6.401	G	T	0.0001	|| id:ebi-a-GCST90001697	TRUE	reported	igd	0.211099	915.947
ebi-a-GCST90001697	98	rs146663516	20	35238641	6.07701e-07	3425	7.394	1.479	T	C	0.0018	|| id:ebi-a-GCST90001697	TRUE	reported	igd	0.196462	836.911
ebi-a-GCST90001700	1	rs114021246	1	46898789	3.34403e-07	3425	13.26	2.594	C	G	0.0007	|| id:ebi-a-GCST90001700	TRUE	reported	igd	0.245986	1116.71
ebi-a-GCST90001700	2	rs202047604	1	223109887	8.58203e-07	3425	15.6	3.164	C	A	0.0007	|| id:ebi-a-GCST90001700	TRUE	reported	igd	0.340466	1767.02
ebi-a-GCST90001700	3	rs2152857	1	81185936	5.77404e-07	3425	4.942	0.9868	G	A	0.0063	|| id:ebi-a-GCST90001700	TRUE	reported	igd	0.305796	1507.82
ebi-a-GCST90001700	4	rs11580627	1	207801545	2.32702e-07	3425	15.69	3.028	C	T	0.0007	|| id:ebi-a-GCST90001700	TRUE	reported	igd	0.344405	1798.21
ebi-a-GCST90001700	5	rs72723467	1	175366612	3.437e-07	3425	27.24	5.333	A	G	0.0001	|| id:ebi-a-GCST90001700	TRUE	reported	igd	0.148389	596.439
ebi-a-GCST90001700	6	rs76444609	1	249084997	4.81615e-19	3425	51.58	5.751	A	G	0.0001	|| id:ebi-a-GCST90001700	TRUE	reported	igd	0.532046	3891.82
ebi-a-GCST90001700	7	rs114230155	1	102796337	5.46802e-09	3425	9.265	1.585	A	G	0.0023	|| id:ebi-a-GCST90001700	TRUE	reported	igd	0.393957	2225.11
ebi-a-GCST90001700	8	rs61746209	1	238644579	3.38602e-07	3425	1.998	0.391	C	G	0.0377	|| id:ebi-a-GCST90001700	TRUE	reported	igd	0.28965	1395.75
ebi-a-GCST90001700	9	rs141656769	1	58381604	7.72592e-07	3425	14.34	2.896	T	G	0.0006	|| id:ebi-a-GCST90001700	TRUE	reported	igd	0.246615	1120.49
ebi-a-GCST90001700	10	rs140963286	1	24640467	6.30202e-09	3425	33.4	5.736	T	C	0.0001	|| id:ebi-a-GCST90001700	TRUE	reported	igd	0.22309	982.914
ebi-a-GCST90001700	11	rs79027575	2	146371302	4.83704e-08	3425	9.036	1.652	C	T	0.0022	|| id:ebi-a-GCST90001700	TRUE	reported	igd	0.358467	1912.65
ebi-a-GCST90001700	12	rs72931475	2	159316835	7.30466e-13	3425	31.04	4.31	G	A	0.0003	|| id:ebi-a-GCST90001700	TRUE	reported	igd	0.577916	4686.75
ebi-a-GCST90001700	13	rs114581990	2	235962017	1.513e-08	3425	8.874	1.564	G	A	0.0022	|| id:ebi-a-GCST90001700	TRUE	reported	igd	0.345728	1808.77
ebi-a-GCST90001700	14	rs4670265	2	38932777	3.07298e-07	3425	0.773	0.1507	G	T	0.5263	|| id:ebi-a-GCST90001700	TRUE	reported	igd	0.297938	1452.64
ebi-a-GCST90001700	15	rs10176830	2	83631928	5.9731e-11	3425	29.23	4.452	C	G	0.0003	|| id:ebi-a-GCST90001700	TRUE	reported	igd	0.512482	3598.28
ebi-a-GCST90001700	17	rs148947489	2	10326418	6.57703e-08	3425	8.302	1.533	T	C	0.0022	|| id:ebi-a-GCST90001700	TRUE	reported	igd	0.302595	1485.19
ebi-a-GCST90001700	18	rs190665193	2	106438361	4.43507e-18	3425	35.37	4.058	G	A	0.0003	|| id:ebi-a-GCST90001700	TRUE	reported	igd	0.750397	10290.8
ebi-a-GCST90001700	19	rs4853078	2	75148081	3.74197e-08	3425	9.274	1.681	G	T	0.0019	|| id:ebi-a-GCST90001700	TRUE	reported	igd	0.326206	1657.19
ebi-a-GCST90001700	20	rs16864501	3	152385976	7.30802e-09	3425	33.31	5.744	A	G	0.0001	|| id:ebi-a-GCST90001700	TRUE	reported	igd	0.221889	976.115
ebi-a-GCST90001700	21	rs185587352	3	117384981	3.62101e-09	3425	18.17	3.072	A	G	0.0006	|| id:ebi-a-GCST90001700	TRUE	reported	igd	0.395941	2243.66
ebi-a-GCST90001700	22	rs17878699	3	3132754	4.72999e-07	3425	8.176	1.62	A	G	0.0028	|| id:ebi-a-GCST90001700	TRUE	reported	igd	0.373295	2038.9
ebi-a-GCST90001700	23	rs115879183	3	194347376	4.95804e-07	3425	12.99	2.578	G	A	0.0009	|| id:ebi-a-GCST90001700	TRUE	reported	igd	0.303459	1491.28
ebi-a-GCST90001700	24	rs148658406	3	153311399	1.02499e-08	3425	32.81	5.716	T	C	0.0001	|| id:ebi-a-GCST90001700	TRUE	reported	igd	0.215278	939.053
ebi-a-GCST90001700	25	rs111747460	3	74016318	4.80596e-10	3425	26.82	4.296	A	G	0.0003	|| id:ebi-a-GCST90001700	TRUE	reported	igd	0.431458	2597.66
ebi-a-GCST90001700	26	rs114827401	3	31287377	5.38505e-07	3425	10.71	2.132	T	A	0.0012	|| id:ebi-a-GCST90001700	TRUE	reported	igd	0.274959	1298.12
ebi-a-GCST90001700	27	rs147841321	4	130934266	2.07601e-07	3425	8.69	1.67	T	C	0.0019	|| id:ebi-a-GCST90001700	TRUE	reported	igd	0.286416	1373.91
ebi-a-GCST90001700	28	rs116399750	4	176754667	2.27101e-08	3425	17.96	3.205	A	G	0.0006	|| id:ebi-a-GCST90001700	TRUE	reported	igd	0.386842	2159.57
ebi-a-GCST90001700	29	rs79395509	4	176348299	4.38198e-10	3425	26.23	4.191	T	C	0.0006	|| id:ebi-a-GCST90001700	TRUE	reported	igd	0.82512	16150.4
ebi-a-GCST90001700	30	rs189420173	4	4128043	7.94895e-08	3425	2.937	0.5459	G	T	0.0207	|| id:ebi-a-GCST90001700	TRUE	reported	igd	0.349723	1840.91
ebi-a-GCST90001700	31	rs114421150	4	16986930	9.99793e-10	3425	25	4.08	A	C	0.0003	|| id:ebi-a-GCST90001700	TRUE	reported	igd	0.374887	2052.81
ebi-a-GCST90001700	32	rs193135177	4	177338168	4.08301e-07	3425	14.59	2.874	A	G	0.0007	|| id:ebi-a-GCST90001700	TRUE	reported	igd	0.297807	1451.73
ebi-a-GCST90001700	33	rs114559319	4	85213802	7.51398e-07	3425	18.49	3.731	A	T	0.0004	|| id:ebi-a-GCST90001700	TRUE	reported	igd	0.273395	1287.95
ebi-a-GCST90001700	34	rs12499962	4	99029457	1.58599e-15	3425	25.15	3.141	G	A	0.0006	|| id:ebi-a-GCST90001700	TRUE	reported	igd	0.758572	10755.1
ebi-a-GCST90001700	35	rs75993384	4	55305871	9.73419e-16	3425	38.22	4.737	C	T	0.0001	|| id:ebi-a-GCST90001700	TRUE	reported	igd	0.292124	1412.6
ebi-a-GCST90001700	36	rs114619811	4	71875684	7.15105e-08	3425	15.63	2.895	G	A	0.0006	|| id:ebi-a-GCST90001700	TRUE	reported	igd	0.29298	1418.45
ebi-a-GCST90001700	37	rs146374482	4	85578601	1.31199e-07	3425	19.45	3.678	A	G	0.0004	|| id:ebi-a-GCST90001700	TRUE	reported	igd	0.302521	1484.67
ebi-a-GCST90001700	38	rs78088167	4	130098084	8.98607e-10	3425	19.81	3.224	G	A	0.0006	|| id:ebi-a-GCST90001700	TRUE	reported	igd	0.470641	3043.31
ebi-a-GCST90001700	39	rs62321187	4	120605817	1.26386e-17	3425	49	5.703	T	C	0.0001	|| id:ebi-a-GCST90001700	TRUE	reported	igd	0.480152	3161.62
ebi-a-GCST90001700	40	rs12501785	4	180565400	1.00399e-08	3425	10.8	1.881	A	G	0.0013	|| id:ebi-a-GCST90001700	TRUE	reported	igd	0.30287	1487.13
ebi-a-GCST90001700	41	rs148291161	5	168556910	2.85799e-07	3425	14.11	2.744	G	A	0.0012	|| id:ebi-a-GCST90001700	TRUE	reported	igd	0.477248	3125.03
ebi-a-GCST90001700	42	rs116581718	5	29413612	1.35207e-11	3425	22.4	3.301	C	T	0.0006	|| id:ebi-a-GCST90001700	TRUE	reported	igd	0.601751	5172.12
ebi-a-GCST90001700	43	rs112254351	5	169422728	2.59801e-07	3425	19.55	3.788	A	G	0.0004	|| id:ebi-a-GCST90001700	TRUE	reported	igd	0.30564	1506.72
ebi-a-GCST90001700	44	rs75146333	5	65455207	1.42801e-07	3425	37.39	7.091	C	G	0.0001	|| id:ebi-a-GCST90001700	TRUE	reported	igd	0.279574	1328.36
ebi-a-GCST90001700	45	rs79725470	5	94705605	8.39595e-08	3425	19.78	3.684	C	T	0.0004	|| id:ebi-a-GCST90001700	TRUE	reported	igd	0.312874	1558.62
ebi-a-GCST90001700	46	rs144613377	5	81311763	5.03895e-07	3425	3.834	0.7616	C	T	0.0101	|| id:ebi-a-GCST90001700	TRUE	reported	igd	0.293932	1424.98
ebi-a-GCST90001700	47	rs117708929	6	124879601	9.433e-07	3425	3.153	0.6419	C	T	0.0134	|| id:ebi-a-GCST90001700	TRUE	reported	igd	0.26286	1220.62
ebi-a-GCST90001700	48	rs145604620	6	11491250	1.2249e-12	3425	34.45	4.832	G	A	0.0003	|| id:ebi-a-GCST90001700	TRUE	reported	igd	0.711868	8456.97
ebi-a-GCST90001700	49	rs375356899	6	165166578	2.04099e-08	3425	4.521	0.8043	G	A	0.0092	|| id:ebi-a-GCST90001700	TRUE	reported	igd	0.372626	2033.07
ebi-a-GCST90001700	50	rs79518488	6	28389143	4.37401e-08	3425	24.55	4.474	C	T	0.0003	|| id:ebi-a-GCST90001700	TRUE	reported	igd	0.361513	1938.11
ebi-a-GCST90001700	51	rs73719023	6	6986777	5.25303e-08	3425	3.222	0.5907	C	G	0.0166	|| id:ebi-a-GCST90001700	TRUE	reported	igd	0.338937	1755.03
ebi-a-GCST90001700	52	rs149208831	6	10017676	3.96899e-10	3425	25.69	4.095	C	A	0.0003	|| id:ebi-a-GCST90001700	TRUE	reported	igd	0.395867	2242.97
ebi-a-GCST90001700	53	rs138327786	6	1730982	3.38104e-08	3425	21.5	3.886	A	G	0.0003	|| id:ebi-a-GCST90001700	TRUE	reported	igd	0.277267	1313.19
ebi-a-GCST90001700	55	rs184379743	7	83499414	5.48201e-07	3425	4.563	0.9092	T	C	0.0066	|| id:ebi-a-GCST90001700	TRUE	reported	igd	0.273023	1285.54
ebi-a-GCST90001700	56	rs77465871	7	47504039	2.13304e-11	3425	13.03	1.94	G	A	0.0015	|| id:ebi-a-GCST90001700	TRUE	reported	igd	0.508579	3542.51
ebi-a-GCST90001700	57	rs149394991	7	30944767	4.402e-07	3425	15.07	2.977	A	C	0.0006	|| id:ebi-a-GCST90001700	TRUE	reported	igd	0.272362	1281.26
ebi-a-GCST90001700	58	rs117469911	7	79791344	7.38601e-08	3425	6.228	1.155	A	C	0.0036	|| id:ebi-a-GCST90001700	TRUE	reported	igd	0.278268	1319.76
ebi-a-GCST90001700	59	rs111065494	7	48369369	9.81296e-07	3425	4.133	0.8427	T	A	0.0079	|| id:ebi-a-GCST90001700	TRUE	reported	igd	0.267759	1251.69
ebi-a-GCST90001700	60	rs185754925	7	62917010	4.90196e-08	3425	8.527	1.56	G	A	0.0025	|| id:ebi-a-GCST90001700	TRUE	reported	igd	0.36264	1947.59
ebi-a-GCST90001700	61	rs78470553	7	158334355	1.007e-07	3425	3.909	0.7324	A	G	0.0096	|| id:ebi-a-GCST90001700	TRUE	reported	igd	0.290565	1401.97
ebi-a-GCST90001700	62	rs143845801	7	84434549	1.89583e-11	3425	18.54	2.753	C	G	0.0007	|| id:ebi-a-GCST90001700	TRUE	reported	igd	0.480887	3170.94
ebi-a-GCST90001700	63	rs117692894	7	39587008	5.40804e-09	3425	33.95	5.804	T	G	0.0001	|| id:ebi-a-GCST90001700	TRUE	reported	igd	0.230497	1025.33
ebi-a-GCST90001700	64	rs117478414	8	56081028	1.532e-08	3425	32.87	5.796	T	C	0.0001	|| id:ebi-a-GCST90001700	TRUE	reported	igd	0.216066	943.438
ebi-a-GCST90001700	65	rs117867588	8	15699657	6.06206e-09	3425	36.56	6.272	A	G	0.0001	|| id:ebi-a-GCST90001700	TRUE	reported	igd	0.2673	1248.76
ebi-a-GCST90001700	66	rs72719812	8	136875749	1.16001e-07	3425	13.01	2.45	G	A	0.0009	|| id:ebi-a-GCST90001700	TRUE	reported	igd	0.304394	1497.89
ebi-a-GCST90001700	67	rs79218577	8	143859934	5.92598e-07	3425	15.3	3.059	C	G	0.0007	|| id:ebi-a-GCST90001700	TRUE	reported	igd	0.327497	1666.94
ebi-a-GCST90001700	68	rs34039708	8	12500832	1.58416e-11	3425	12.51	1.85	A	C	0.0019	|| id:ebi-a-GCST90001700	TRUE	reported	igd	0.59357	4999.12
ebi-a-GCST90001700	69	rs79851411	8	13716390	1.439e-09	3425	35.15	5.793	A	G	0.0001	|| id:ebi-a-GCST90001700	TRUE	reported	igd	0.24708	1123.3
ebi-a-GCST90001700	70	rs374964617	9	504491	6.11998e-08	3425	6.492	1.196	C	A	0.0038	|| id:ebi-a-GCST90001700	TRUE	reported	igd	0.319093	1604.12
ebi-a-GCST90001700	71	rs575794055	10	119966169	8.686e-08	3425	9.082	1.693	G	A	0.0019	|| id:ebi-a-GCST90001700	TRUE	reported	igd	0.312839	1558.36
ebi-a-GCST90001700	72	rs143395500	10	69536834	7.91608e-09	3425	51.17	8.845	T	C	0.0001	|| id:ebi-a-GCST90001700	TRUE	reported	igd	0.523621	3762.46
ebi-a-GCST90001700	73	rs78069205	10	9668124	5.07096e-09	3425	46.68	7.967	G	A	0.0001	|| id:ebi-a-GCST90001700	TRUE	reported	igd	0.435761	2643.58
ebi-a-GCST90001700	74	rs75772839	10	31530534	1.06199e-07	3425	14.87	2.792	T	C	0.0007	|| id:ebi-a-GCST90001700	TRUE	reported	igd	0.309347	1533.18
ebi-a-GCST90001700	75	rs10824158	10	53915868	1.62401e-08	3425	9.768	1.725	T	G	0.0019	|| id:ebi-a-GCST90001700	TRUE	reported	igd	0.361884	1941.23
ebi-a-GCST90001700	76	rs4919341	10	101282501	3.89502e-07	3425	1.034	0.2034	T	A	0.1619	|| id:ebi-a-GCST90001700	TRUE	reported	igd	0.290144	1399.11
ebi-a-GCST90001700	77	rs78922116	11	25534610	2.72703e-07	3425	6.968	1.353	T	C	0.0029	|| id:ebi-a-GCST90001700	TRUE	reported	igd	0.280791	1336.39
ebi-a-GCST90001700	78	rs12279408	11	84269972	4.59505e-08	3425	16	2.92	T	C	0.0007	|| id:ebi-a-GCST90001700	TRUE	reported	igd	0.358149	1910.01
ebi-a-GCST90001700	79	rs116916598	11	121746998	2.33297e-08	3425	19.07	3.407	G	A	0.0006	|| id:ebi-a-GCST90001700	TRUE	reported	igd	0.436136	2647.61
ebi-a-GCST90001700	80	rs189796120	11	109281106	5.13594e-09	3425	4.47	0.763	T	C	0.0099	|| id:ebi-a-GCST90001700	TRUE	reported	igd	0.391705	2204.21
ebi-a-GCST90001700	81	rs117284243	11	122918979	1.5729e-17	3425	49.65	5.795	T	A	0.0001	|| id:ebi-a-GCST90001700	TRUE	reported	igd	0.492975	3328.15
ebi-a-GCST90001700	82	rs117173207	11	24544063	2.10199e-08	3425	18.77	3.342	A	G	0.0004	|| id:ebi-a-GCST90001700	TRUE	reported	igd	0.281738	1342.67
ebi-a-GCST90001700	83	rs76552842	11	83433494	6.60237e-19	3425	49.64	5.557	A	G	0.0001	|| id:ebi-a-GCST90001700	TRUE	reported	igd	0.492777	3325.51
ebi-a-GCST90001700	84	rs147107195	12	48190275	3.92401e-09	3425	23.9	4.049	T	C	0.0003	|| id:ebi-a-GCST90001700	TRUE	reported	igd	0.342623	1784.06
ebi-a-GCST90001700	85	rs77113660	12	83249816	1.15611e-20	3425	52.91	5.64	G	A	0.0001	|| id:ebi-a-GCST90001700	TRUE	reported	igd	0.559838	4353.68
ebi-a-GCST90001700	86	rs117785622	12	132283582	5.78895e-08	3425	13.02	2.395	T	G	0.001	|| id:ebi-a-GCST90001700	TRUE	reported	igd	0.338702	1753.18
ebi-a-GCST90001700	87	rs10505739	12	10043518	3.20597e-08	3425	18.81	3.393	C	A	0.0004	|| id:ebi-a-GCST90001700	TRUE	reported	igd	0.28294	1350.66
ebi-a-GCST90001700	88	rs146822590	12	130060949	2.683e-09	3425	14.19	2.379	T	A	0.0009	|| id:ebi-a-GCST90001700	TRUE	reported	igd	0.362115	1943.17
ebi-a-GCST90001700	89	rs76337573	12	79703102	1.85498e-07	3425	5.366	1.027	G	A	0.0054	|| id:ebi-a-GCST90001700	TRUE	reported	igd	0.309295	1532.81
ebi-a-GCST90001700	90	rs59615051	13	114557883	6.91194e-07	3425	3.355	0.6746	C	T	0.0121	|| id:ebi-a-GCST90001700	TRUE	reported	igd	0.2691	1260.27
ebi-a-GCST90001700	91	rs77214871	13	84005540	3.68638e-18	3425	46.69	5.344	T	A	0.0001	|| id:ebi-a-GCST90001700	TRUE	reported	igd	0.435948	2645.59
ebi-a-GCST90001700	92	rs76942041	13	24658539	8.27999e-07	3425	6.779	1.373	A	G	0.0029	|| id:ebi-a-GCST90001700	TRUE	reported	igd	0.265765	1239
ebi-a-GCST90001700	94	rs141850210	14	54222912	1.706e-07	3425	9.155	1.747	A	G	0.0018	|| id:ebi-a-GCST90001700	TRUE	reported	igd	0.301187	1475.31
ebi-a-GCST90001700	95	rs183436787	14	41636680	7.89805e-07	3425	13.75	2.779	T	C	0.0007	|| id:ebi-a-GCST90001700	TRUE	reported	igd	0.264502	1230.99
ebi-a-GCST90001700	96	rs35068665	14	101798387	5.86813e-21	3425	53.41	5.65	G	T	0.0001	|| id:ebi-a-GCST90001700	TRUE	reported	igd	0.570469	4546.15
ebi-a-GCST90001700	97	rs72758450	15	69811049	5.188e-09	3425	33.05	5.644	C	T	0.0001	|| id:ebi-a-GCST90001700	TRUE	reported	igd	0.218439	956.695
ebi-a-GCST90001700	99	rs80331554	15	59013643	7.70407e-09	3425	44.6	7.703	G	A	0.0001	|| id:ebi-a-GCST90001700	TRUE	reported	igd	0.397792	2261.08
ebi-a-GCST90001700	100	rs147093663	15	81422902	9.65006e-09	3425	42.63	7.413	T	G	0.0001	|| id:ebi-a-GCST90001700	TRUE	reported	igd	0.363427	1954.23
ebi-a-GCST90001700	101	rs141044525	16	1824187	3.271e-07	3425	7.807	1.526	T	C	0.0026	|| id:ebi-a-GCST90001700	TRUE	reported	igd	0.316112	1582.21
ebi-a-GCST90001700	103	rs77467380	16	78662086	4.55596e-09	3425	34.38	5.85	T	C	0.0001	|| id:ebi-a-GCST90001700	TRUE	reported	igd	0.236373	1059.56
ebi-a-GCST90001700	104	rs138937927	16	51095561	9.81206e-10	3425	23.94	3.906	T	C	0.0003	|| id:ebi-a-GCST90001700	TRUE	reported	igd	0.343771	1793.17
ebi-a-GCST90001700	105	rs138765259	17	47337653	1.33401e-07	3425	15.44	2.921	G	T	0.0006	|| id:ebi-a-GCST90001700	TRUE	reported	igd	0.285901	1370.45
ebi-a-GCST90001700	106	rs138281296	17	22048470	2.80201e-07	3425	20.95	4.072	A	C	0.0001	|| id:ebi-a-GCST90001700	TRUE	reported	igd	0.0877717	329.35
ebi-a-GCST90001700	107	rs144104650	17	5023557	7.31307e-07	3425	15.28	3.08	A	G	0.0006	|| id:ebi-a-GCST90001700	TRUE	reported	igd	0.280006	1331.21
ebi-a-GCST90001700	108	rs150885241	17	49002799	3.07681e-15	3425	31.1	3.924	A	G	0.0003	|| id:ebi-a-GCST90001700	TRUE	reported	igd	0.580152	4729.95
ebi-a-GCST90001700	109	rs75438005	18	26017285	9.31108e-12	3425	38.95	5.695	A	G	0.0001	|| id:ebi-a-GCST90001700	TRUE	reported	igd	0.30339	1490.8
ebi-a-GCST90001700	110	rs116915023	18	62442252	2.49701e-09	3425	10.65	1.782	T	C	0.0016	|| id:ebi-a-GCST90001700	TRUE	reported	igd	0.362371	1945.33
ebi-a-GCST90001700	111	rs138766897	18	7853372	3.80601e-07	3425	4.991	0.9808	T	A	0.0058	|| id:ebi-a-GCST90001700	TRUE	reported	igd	0.287281	1379.73
ebi-a-GCST90001700	112	rs79290306	19	2363095	4.21998e-07	3425	6.88	1.357	A	G	0.0031	|| id:ebi-a-GCST90001700	TRUE	reported	igd	0.292564	1415.6
ebi-a-GCST90001700	113	rs146650864	19	22454852	2.18902e-07	3425	9.123	1.757	A	G	0.002	|| id:ebi-a-GCST90001700	TRUE	reported	igd	0.332251	1703.18
ebi-a-GCST90001700	114	rs191923221	19	18858754	1.62002e-08	3425	4.991	0.8815	A	G	0.0072	|| id:ebi-a-GCST90001700	TRUE	reported	igd	0.356122	1893.23
ebi-a-GCST90001700	115	rs118089863	19	24477916	1.98299e-08	3425	12.62	2.243	T	C	0.0018	|| id:ebi-a-GCST90001700	TRUE	reported	igd	0.57232	4580.64
ebi-a-GCST90001700	116	rs145410896	19	34111992	2.65699e-07	3425	5.395	1.046	G	C	0.005	|| id:ebi-a-GCST90001700	TRUE	reported	igd	0.289605	1395.45
ebi-a-GCST90001700	117	rs137942933	20	33104122	1.57906e-13	3425	23.37	3.154	T	G	0.0006	|| id:ebi-a-GCST90001700	TRUE	reported	igd	0.654995	6498.6
ebi-a-GCST90001700	118	rs17791728	20	17556587	2.10402e-08	3425	15.79	2.811	C	T	0.0006	|| id:ebi-a-GCST90001700	TRUE	reported	igd	0.299009	1460.09
ebi-a-GCST90001700	119	rs118180479	20	37027035	7.99006e-07	3425	11.65	2.356	C	T	0.001	|| id:ebi-a-GCST90001700	TRUE	reported	igd	0.271174	1273.59
ebi-a-GCST90001700	120	rs75600477	20	40197928	9.24698e-08	3425	13.07	2.441	G	T	0.0009	|| id:ebi-a-GCST90001700	TRUE	reported	igd	0.307208	1517.88
ebi-a-GCST90001700	121	rs180972485	20	24457030	2.21998e-08	3425	12.36	2.205	A	G	0.001	|| id:ebi-a-GCST90001700	TRUE	reported	igd	0.305234	1503.84
ebi-a-GCST90001700	122	rs41276984	20	37580670	2.20191e-11	3425	15.14	2.254	G	C	0.0012	|| id:ebi-a-GCST90001700	TRUE	reported	igd	0.549467	4174.67
ebi-a-GCST90001700	124	rs7276763	21	35824714	9.93894e-07	3425	2.646	0.5398	A	G	0.0188	|| id:ebi-a-GCST90001700	TRUE	reported	igd	0.2583	1192.08
ebi-a-GCST90001700	125	rs62218442	22	23072586	4.64997e-08	3425	15.67	2.862	A	T	0.0007	|| id:ebi-a-GCST90001700	TRUE	reported	igd	0.343528	1791.23
ebi-a-GCST90001700	126	rs132751	22	36610967	5.72796e-08	3425	11.84	2.178	T	C	0.0012	|| id:ebi-a-GCST90001700	TRUE	reported	igd	0.336042	1732.44
ebi-a-GCST90001701	1	rs35744279	3	190520073	2.666e-07	3592	0.2764	0.05361	T	A	0.0585	|| id:ebi-a-GCST90001701	TRUE	reported	igd	0.00841555	30.4682
ebi-a-GCST90001701	2	rs117783732	16	78797349	3.40698e-07	3592	-0.6863	0.1343	G	T	0.0084	|| id:ebi-a-GCST90001701	TRUE	reported	igd	0.00784646	28.3916
ebi-a-GCST90001701	3	rs73165129	22	42315371	6.74528e-37	3592	-0.5191	0.04044	T	C	0.0987	|| id:ebi-a-GCST90001701	TRUE	reported	igd	0.0479423	180.78
ebi-a-GCST90001702	1	rs4657041	1	161478859	1.22e-07	3657	-0.1431	0.02699	C	T	0.3344	|| id:ebi-a-GCST90001702	TRUE	reported	igd	0.00911568	33.6243
ebi-a-GCST90001702	2	rs185794015	22	44440180	2.95999e-07	3657	-0.3998	0.07785	C	T	0.0264	|| id:ebi-a-GCST90001702	TRUE	reported	igd	0.00821675	30.281
ebi-a-GCST90001702	3	rs117086217	22	39876838	1.08493e-13	3657	-0.5014	0.06723	G	A	0.0343	|| id:ebi-a-GCST90001702	TRUE	reported	igd	0.0166546	61.9037
ebi-a-GCST90001702	4	rs9614288	22	44297686	9.64717e-28	3657	-0.3203	0.0291	T	A	0.2346	|| id:ebi-a-GCST90001702	TRUE	reported	igd	0.0368435	139.814
ebi-a-GCST90001702	5	rs73165129	22	42315371	1e-200	3657	-1.493	0.03391	T	C	0.099	|| id:ebi-a-GCST90001702	TRUE	reported	igd	0.397658	2412.98
ebi-a-GCST90001702	6	rs5758649	22	42605548	7.30802e-42	3657	-0.6147	0.04478	T	C	0.0871	|| id:ebi-a-GCST90001702	TRUE	reported	igd	0.0600894	233.668
ebi-a-GCST90001702	7	rs146069723	22	43339331	1.05999e-32	3657	-0.574	0.04773	T	C	0.0756	|| id:ebi-a-GCST90001702	TRUE	reported	igd	0.0460506	176.44
ebi-a-GCST90001702	8	rs187315152	22	41305795	2.39111e-18	3657	-0.5139	0.05851	T	A	0.0535	|| id:ebi-a-GCST90001702	TRUE	reported	igd	0.0267462	100.444
ebi-a-GCST90001702	9	rs528009599	22	40568020	3.10313e-18	3657	-1.076	0.1229	A	G	0.0111	|| id:ebi-a-GCST90001702	TRUE	reported	igd	0.0254173	95.3232
ebi-a-GCST90001702	10	rs13058590	22	39641412	3.16199e-10	3657	-0.3738	0.05926	T	C	0.0468	|| id:ebi-a-GCST90001702	TRUE	reported	igd	0.0124663	46.1396
ebi-a-GCST90001702	11	rs2142827	22	42874781	4.12287e-21	3657	-0.3402	0.03585	A	G	0.1416	|| id:ebi-a-GCST90001702	TRUE	reported	igd	0.0281353	105.812
ebi-a-GCST90001702	12	rs143944768	22	44378670	4.02903e-09	3657	-0.3468	0.0588	T	C	0.0463	|| id:ebi-a-GCST90001702	TRUE	reported	igd	0.0106214	39.2379
ebi-a-GCST90001703	1	rs4657041	1	161478859	2.62597e-07	3657	-0.1392	0.02699	C	T	0.3344	|| id:ebi-a-GCST90001703	TRUE	reported	igd	0.00862557	31.8008
ebi-a-GCST90001703	2	rs75056525	22	43349884	3.31589e-31	3657	-0.5571	0.0475	A	G	0.0762	|| id:ebi-a-GCST90001703	TRUE	reported	igd	0.0436947	167.001
ebi-a-GCST90001703	3	rs2142827	22	42874781	1.48115e-19	3657	-0.3265	0.03588	A	G	0.1416	|| id:ebi-a-GCST90001703	TRUE	reported	igd	0.0259149	97.2388
ebi-a-GCST90001703	4	rs189503542	22	44698304	6.95905e-09	3657	-0.6337	0.1091	A	T	0.0138	|| id:ebi-a-GCST90001703	TRUE	reported	igd	0.0109305	40.3926
[truncated: 2,425 more rows]
