# Supplementary material for: Peripheral immune cell traits and Parkinson’s disease: A Mendelian randomization study
Source: PLoS One. 2024 Mar 5;19(3):e0299026. doi: 10.1371/journal.pone.0299026 (PMC10914262; doi:10.1371/journal.pone.0299026)
Supplement: S3 Table — (XLSX) [file pone.0299026.s005.xlsx]

## Sheet: Sheet1
S3 Table. Summary of the causal relationships of immune cell traits on Parkinson's disease (PD) with various Mendelian randomization (MR) methods.
Trait1	Trait2	id.exposure	id.outcome	method	nsnp	b	se	pval	lo_ci	up_ci	or	or_lci95	or_uci95
IgD+ %B cell	Parkinson's disease	ebi-a-GCST90001391	ieu-b-7	Inverse variance weighted	2	0.0391797	0.0576143	0.496483	-0.0737444	0.152104	1.03996	0.928909	1.16428
IgD+ CD38br AC	Parkinson's disease	ebi-a-GCST90001392	ieu-b-7	MR Egger	6	0.0730712	0.271928	0.801439	-0.459909	0.606051	1.07581	0.631341	1.83318
IgD+ CD38br AC	Parkinson's disease	ebi-a-GCST90001392	ieu-b-7	Weighted median	6	-0.0103877	0.104835	0.92107	-0.215864	0.195089	0.989666	0.805845	1.21542
IgD+ CD38br AC	Parkinson's disease	ebi-a-GCST90001392	ieu-b-7	Inverse variance weighted	6	0.0411234	0.0886002	0.642543	-0.132533	0.21478	1.04198	0.875874	1.23959
IgD+ CD38dim %B cell	Parkinson's disease	ebi-a-GCST90001393	ieu-b-7	MR Egger	5	0.587028	0.305648	0.150549	-0.0120423	1.1861	1.79864	0.98803	3.27428
IgD+ CD38dim %B cell	Parkinson's disease	ebi-a-GCST90001393	ieu-b-7	Weighted median	5	0.111738	0.101011	0.268638	-0.0862424	0.309719	1.11822	0.917372	1.36304
IgD+ CD38dim %B cell	Parkinson's disease	ebi-a-GCST90001393	ieu-b-7	Inverse variance weighted	5	0.141746	0.0878073	0.106467	-0.0303567	0.313848	1.15228	0.970099	1.36868
IgD+ CD38dim AC	Parkinson's disease	ebi-a-GCST90001394	ieu-b-7	MR Egger	3	0.00153346	0.0358911	0.972817	-0.068813	0.0718799	1.00153	0.933501	1.07453
IgD+ CD38dim AC	Parkinson's disease	ebi-a-GCST90001394	ieu-b-7	Weighted median	3	0.000773748	0.0284677	0.978316	-0.055023	0.0565705	1.00077	0.946463	1.0582
IgD+ CD38dim AC	Parkinson's disease	ebi-a-GCST90001394	ieu-b-7	Inverse variance weighted	3	0.000836475	0.0271996	0.975466	-0.0524747	0.0541477	1.00084	0.948878	1.05564
IgD+ CD38- %B cell	Parkinson's disease	ebi-a-GCST90001395	ieu-b-7	MR Egger	6	0.167158	0.1742	0.391609	-0.174274	0.508589	1.18194	0.840067	1.66294
IgD+ CD38- %B cell	Parkinson's disease	ebi-a-GCST90001395	ieu-b-7	Weighted median	6	0.111531	0.0965355	0.247953	-0.0776788	0.30074	1.11799	0.925262	1.35086
IgD+ CD38- %B cell	Parkinson's disease	ebi-a-GCST90001395	ieu-b-7	Inverse variance weighted	6	0.140014	0.0705004	0.0470324	0.00183361	0.278195	1.15029	1.00184	1.32074
IgD+ CD38- AC	Parkinson's disease	ebi-a-GCST90001396	ieu-b-7	MR Egger	3	0.405018	0.28377	0.389071	-0.151171	0.961206	1.49933	0.859701	2.61485
IgD+ CD38- AC	Parkinson's disease	ebi-a-GCST90001396	ieu-b-7	Weighted median	3	0.10946	0.162071	0.499432	-0.208199	0.427119	1.11568	0.812046	1.53283
IgD+ CD38- AC	Parkinson's disease	ebi-a-GCST90001396	ieu-b-7	Inverse variance weighted	3	0.122385	0.136105	0.368549	-0.144381	0.38915	1.13019	0.865558	1.47573
Unsw mem %B cell	Parkinson's disease	ebi-a-GCST90001397	ieu-b-7	MR Egger	3	0.560835	0.578892	0.510085	-0.573792	1.69546	1.75214	0.563385	5.44917
Unsw mem %B cell	Parkinson's disease	ebi-a-GCST90001397	ieu-b-7	Weighted median	3	0.182065	0.14988	0.224465	-0.111699	0.47583	1.19969	0.894313	1.60935
Unsw mem %B cell	Parkinson's disease	ebi-a-GCST90001397	ieu-b-7	Inverse variance weighted	3	0.183164	0.126098	0.146349	-0.0639884	0.430316	1.20101	0.938016	1.53774
Unsw mem AC	Parkinson's disease	ebi-a-GCST90001398	ieu-b-7	MR Egger	5	-0.0590924	0.284462	0.848739	-0.616638	0.498453	0.94262	0.539756	1.64617
Unsw mem AC	Parkinson's disease	ebi-a-GCST90001398	ieu-b-7	Weighted median	5	0.149146	0.115521	0.196679	-0.0772754	0.375568	1.16084	0.925635	1.45582
Unsw mem AC	Parkinson's disease	ebi-a-GCST90001398	ieu-b-7	Inverse variance weighted	5	0.145429	0.0908784	0.109542	-0.0326931	0.32355	1.15654	0.967836	1.38203
IgD- CD27- %B cell	Parkinson's disease	ebi-a-GCST90001399	ieu-b-7	MR Egger	4	0.0316328	0.173508	0.872143	-0.308442	0.371708	1.03214	0.73459	1.45021
IgD- CD27- %B cell	Parkinson's disease	ebi-a-GCST90001399	ieu-b-7	Weighted median	4	-0.0418751	0.0464564	0.367383	-0.13293	0.0491794	0.95899	0.875527	1.05041
IgD- CD27- %B cell	Parkinson's disease	ebi-a-GCST90001399	ieu-b-7	Inverse variance weighted	4	-0.0482513	0.0608662	0.427927	-0.167549	0.0710464	0.952894	0.845735	1.07363
IgD+ AC	Parkinson's disease	ebi-a-GCST90001400	ieu-b-7	MR Egger	3	-0.202408	0.227841	0.537588	-0.648975	0.24416	0.816762	0.522581	1.27655
IgD+ AC	Parkinson's disease	ebi-a-GCST90001400	ieu-b-7	Weighted median	3	-0.119647	0.104631	0.252827	-0.324724	0.0854305	0.887234	0.722727	1.08919
IgD+ AC	Parkinson's disease	ebi-a-GCST90001400	ieu-b-7	Inverse variance weighted	3	-0.130848	0.0869625	0.132415	-0.301294	0.0395985	0.877351	0.73986	1.04039
IgD- CD27- AC	Parkinson's disease	ebi-a-GCST90001401	ieu-b-7	MR Egger	5	0.0468332	0.176004	0.807408	-0.298134	0.391801	1.04795	0.742202	1.47964
IgD- CD27- AC	Parkinson's disease	ebi-a-GCST90001401	ieu-b-7	Weighted median	5	-0.0956574	0.0596369	0.108714	-0.212546	0.0212308	0.908775	0.808523	1.02146
IgD- CD27- AC	Parkinson's disease	ebi-a-GCST90001401	ieu-b-7	Inverse variance weighted	5	-0.0994875	0.0544106	0.0674808	-0.206132	0.00715725	0.905301	0.813726	1.00718
Sw mem %B cell	Parkinson's disease	ebi-a-GCST90001402	ieu-b-7	Inverse variance weighted	2	-0.206786	0.153795	0.178767	-0.508223	0.0946513	0.813194	0.601563	1.09928
Sw mem AC	Parkinson's disease	ebi-a-GCST90001403	ieu-b-7	MR Egger	4	-0.00627886	0.172277	0.974237	-0.343941	0.331384	0.993741	0.708971	1.39289
Sw mem AC	Parkinson's disease	ebi-a-GCST90001403	ieu-b-7	Weighted median	4	-0.0359281	0.0960926	0.708486	-0.22427	0.152413	0.96471	0.7991	1.16464
Sw mem AC	Parkinson's disease	ebi-a-GCST90001403	ieu-b-7	Inverse variance weighted	4	-0.036668	0.0790136	0.642596	-0.191535	0.118199	0.963996	0.825691	1.12547
PB/PC %B cell	Parkinson's disease	ebi-a-GCST90001404	ieu-b-7	MR Egger	6	-0.0314597	0.0471428	0.541088	-0.12386	0.0609401	0.96903	0.883504	1.06284
PB/PC %B cell	Parkinson's disease	ebi-a-GCST90001404	ieu-b-7	Weighted median	6	-0.0188602	0.0412742	0.647708	-0.0997577	0.0620373	0.981317	0.905057	1.064
PB/PC %B cell	Parkinson's disease	ebi-a-GCST90001404	ieu-b-7	Inverse variance weighted	6	-0.00496437	0.038752	0.898065	-0.0809184	0.0709896	0.995048	0.922269	1.07357
PB/PC AC	Parkinson's disease	ebi-a-GCST90001405	ieu-b-7	Wald ratio	1	-0.00125	0.2275	0.995616	-0.44715	0.44465	0.998751	0.639448	1.55994
Memory B cell %B cell	Parkinson's disease	ebi-a-GCST90001406	ieu-b-7	MR Egger	8	0.0585867	0.139432	0.688985	-0.2147	0.331874	1.06034	0.806783	1.39358
Memory B cell %B cell	Parkinson's disease	ebi-a-GCST90001406	ieu-b-7	Weighted median	8	-0.0320113	0.0751711	0.67022	-0.179347	0.115324	0.968496	0.835816	1.12224
Memory B cell %B cell	Parkinson's disease	ebi-a-GCST90001406	ieu-b-7	Inverse variance weighted	8	-0.063519	0.0728291	0.383118	-0.206264	0.0792259	0.938456	0.813618	1.08245
Memory B cell AC	Parkinson's disease	ebi-a-GCST90001407	ieu-b-7	Inverse variance weighted	2	0.122305	0.298848	0.682353	-0.463436	0.708046	1.1301	0.629118	2.03002
Naive-mature B cell %B cell	Parkinson's disease	ebi-a-GCST90001408	ieu-b-7	MR Egger	8	-0.0666733	0.137054	0.643887	-0.335298	0.201952	0.935501	0.715125	1.22379
Naive-mature B cell %B cell	Parkinson's disease	ebi-a-GCST90001408	ieu-b-7	Weighted median	8	0.0265479	0.0753823	0.724706	-0.121201	0.174297	1.0269	0.885855	1.19041
Naive-mature B cell %B cell	Parkinson's disease	ebi-a-GCST90001408	ieu-b-7	Inverse variance weighted	8	0.0606564	0.074304	0.414313	-0.0849795	0.206292	1.06253	0.918531	1.22911
Naive-mature B cell AC	Parkinson's disease	ebi-a-GCST90001409	ieu-b-7	MR Egger	4	-0.0256932	0.380272	0.952279	-0.771027	0.719641	0.974634	0.462538	2.0537
Naive-mature B cell AC	Parkinson's disease	ebi-a-GCST90001409	ieu-b-7	Weighted median	4	-0.0224436	0.0963498	0.815809	-0.211289	0.166402	0.977806	0.80954	1.18105
Naive-mature B cell AC	Parkinson's disease	ebi-a-GCST90001409	ieu-b-7	Inverse variance weighted	4	-0.000859265	0.0815242	0.99159	-0.160647	0.158928	0.999141	0.851593	1.17225
IgD- CD38br %B cell	Parkinson's disease	ebi-a-GCST90001410	ieu-b-7	MR Egger	5	-0.151851	0.280048	0.625343	-0.700745	0.397042	0.859116	0.496215	1.48742
IgD- CD38br %B cell	Parkinson's disease	ebi-a-GCST90001410	ieu-b-7	Weighted median	5	0.0895134	0.108774	0.410548	-0.123684	0.302711	1.09364	0.883659	1.35352
IgD- CD38br %B cell	Parkinson's disease	ebi-a-GCST90001410	ieu-b-7	Inverse variance weighted	5	0.0292518	0.0877274	0.738802	-0.142694	0.201197	1.02968	0.86702	1.22287
IgD+ CD24+ %B cell	Parkinson's disease	ebi-a-GCST90001411	ieu-b-7	MR Egger	3	0.388776	0.214753	0.321284	-0.0321413	0.809692	1.47517	0.96837	2.24722
IgD+ CD24+ %B cell	Parkinson's disease	ebi-a-GCST90001411	ieu-b-7	Weighted median	3	0.057385	0.116956	0.62367	-0.171848	0.286618	1.05906	0.842107	1.33192
IgD+ CD24+ %B cell	Parkinson's disease	ebi-a-GCST90001411	ieu-b-7	Inverse variance weighted	3	0.0847746	0.121255	0.484463	-0.152885	0.322434	1.08847	0.858228	1.38048
IgD+ CD24+ AC	Parkinson's disease	ebi-a-GCST90001412	ieu-b-7	MR Egger	6	0.0192324	0.272402	0.947103	-0.514676	0.553141	1.01942	0.597694	1.7387
IgD+ CD24+ AC	Parkinson's disease	ebi-a-GCST90001412	ieu-b-7	Weighted median	6	-0.0479868	0.131827	0.715848	-0.306367	0.210394	0.953146	0.736116	1.23416
IgD+ CD24+ AC	Parkinson's disease	ebi-a-GCST90001412	ieu-b-7	Inverse variance weighted	6	-0.0442839	0.108415	0.68293	-0.256776	0.168209	0.956682	0.773541	1.18318
IgD- CD24- %B cell	Parkinson's disease	ebi-a-GCST90001413	ieu-b-7	Inverse variance weighted	2	0.0994746	0.0966891	0.30357	-0.0900361	0.288985	1.10459	0.913898	1.33507
IgD- CD24- AC	Parkinson's disease	ebi-a-GCST90001414	ieu-b-7	Inverse variance weighted	2	0.0957002	0.131733	0.46755	-0.162496	0.353897	1.10043	0.850019	1.42461
IgD+ CD24- %B cell	Parkinson's disease	ebi-a-GCST90001415	ieu-b-7	Inverse variance weighted	2	-0.0846528	0.267467	0.751624	-0.608888	0.439582	0.918831	0.543956	1.55206
IgD+ CD24- AC	Parkinson's disease	ebi-a-GCST90001416	ieu-b-7	Wald ratio	1	0.436957	0.226087	0.0532741	-0.00617391	0.880087	1.54799	0.993845	2.41111
CD24+ CD27+ %B cell	Parkinson's disease	ebi-a-GCST90001417	ieu-b-7	MR Egger	5	0.285421	0.185186	0.220908	-0.0775429	0.648385	1.33032	0.925387	1.91245
CD24+ CD27+ %B cell	Parkinson's disease	ebi-a-GCST90001417	ieu-b-7	Weighted median	5	-0.114941	0.119707	0.33696	-0.349567	0.119684	0.891419	0.704994	1.12714
CD24+ CD27+ %B cell	Parkinson's disease	ebi-a-GCST90001417	ieu-b-7	Inverse variance weighted	5	-0.0735253	0.130826	0.574112	-0.329945	0.182895	0.929113	0.718963	1.20069
CD24+ CD27+ AC	Parkinson's disease	ebi-a-GCST90001418	ieu-b-7	MR Egger	3	0.418827	0.461067	0.530538	-0.484865	1.32252	1.52018	0.61578	3.75286
CD24+ CD27+ AC	Parkinson's disease	ebi-a-GCST90001418	ieu-b-7	Weighted median	3	-0.23169	0.160952	0.150008	-0.547155	0.0837751	0.793192	0.578593	1.08738
CD24+ CD27+ AC	Parkinson's disease	ebi-a-GCST90001418	ieu-b-7	Inverse variance weighted	3	-0.19821	0.13392	0.138857	-0.460695	0.0642737	0.820197	0.630845	1.06638
CD20- %B cell	Parkinson's disease	ebi-a-GCST90001419	ieu-b-7	MR Egger	3	0.100265	0.711373	0.910859	-1.29403	1.49456	1.10546	0.274165	4.45735
CD20- %B cell	Parkinson's disease	ebi-a-GCST90001419	ieu-b-7	Weighted median	3	0.0461422	0.213291	0.828727	-0.371907	0.464192	1.04722	0.689418	1.59073
CD20- %B cell	Parkinson's disease	ebi-a-GCST90001419	ieu-b-7	Inverse variance weighted	3	0.0304446	0.188803	0.871896	-0.339609	0.400498	1.03091	0.712049	1.49257
IgD- CD38br AC	Parkinson's disease	ebi-a-GCST90001420	ieu-b-7	MR Egger	3	0.110951	0.226084	0.70956	-0.332173	0.554075	1.11734	0.717363	1.74033
IgD- CD38br AC	Parkinson's disease	ebi-a-GCST90001420	ieu-b-7	Weighted median	3	0.0847716	0.0976722	0.385438	-0.106666	0.276209	1.08847	0.898826	1.31812
IgD- CD38br AC	Parkinson's disease	ebi-a-GCST90001420	ieu-b-7	Inverse variance weighted	3	0.021481	0.0972501	0.825183	-0.169129	0.212091	1.02171	0.8444	1.23626
CD20- AC	Parkinson's disease	ebi-a-GCST90001421	ieu-b-7	Inverse variance weighted	2	0.00727663	0.0493694	0.882823	-0.0894874	0.104041	1.0073	0.9144	1.10965
CD20- CD38- %B cell	Parkinson's disease	ebi-a-GCST90001422	ieu-b-7	Wald ratio	1	-0.0270724	0.122425	0.824987	-0.267024	0.21288	0.973291	0.765654	1.23724
CD20- CD38- AC	Parkinson's disease	ebi-a-GCST90001423	ieu-b-7	Inverse variance weighted	2	0.106079	0.131002	0.418084	-0.150685	0.362843	1.11191	0.860118	1.43741
IgD+ %Lymphocyte	Parkinson's disease	ebi-a-GCST90001424	ieu-b-7	MR Egger	4	-0.101277	0.482896	0.853304	-1.04775	0.845199	0.903683	0.350725	2.32844
IgD+ %Lymphocyte	Parkinson's disease	ebi-a-GCST90001424	ieu-b-7	Weighted median	4	0.121899	0.119178	0.306386	-0.111689	0.355488	1.12964	0.894322	1.42688
IgD+ %Lymphocyte	Parkinson's disease	ebi-a-GCST90001424	ieu-b-7	Inverse variance weighted	4	0.0743708	0.0943491	0.43055	-0.110553	0.259295	1.07721	0.895338	1.29602
IgD- CD38br %lymphocyte	Parkinson's disease	ebi-a-GCST90001425	ieu-b-7	Inverse variance weighted	2	0.0140427	0.0892772	0.875014	-0.160941	0.189026	1.01414	0.851343	1.20807
IgD- CD38dim %lymphocyte	Parkinson's disease	ebi-a-GCST90001426	ieu-b-7	MR Egger	7	-0.0144181	0.203954	0.946383	-0.414169	0.385333	0.985685	0.660889	1.4701
IgD- CD38dim %lymphocyte	Parkinson's disease	ebi-a-GCST90001426	ieu-b-7	Weighted median	7	-0.0263313	0.0801477	0.742507	-0.183421	0.130758	0.974012	0.832418	1.13969
IgD- CD38dim %lymphocyte	Parkinson's disease	ebi-a-GCST90001426	ieu-b-7	Inverse variance weighted	7	-0.0612684	0.0696375	0.378957	-0.197758	0.075221	0.940571	0.820569	1.07812
IgD- CD38- %lymphocyte	Parkinson's disease	ebi-a-GCST90001427	ieu-b-7	MR Egger	5	0.587438	0.357004	0.198425	-0.112291	1.28717	1.79937	0.893784	3.62251
IgD- CD38- %lymphocyte	Parkinson's disease	ebi-a-GCST90001427	ieu-b-7	Weighted median	5	-0.100862	0.105619	0.339598	-0.307875	0.106151	0.904058	0.735007	1.11199
IgD- CD38- %lymphocyte	Parkinson's disease	ebi-a-GCST90001427	ieu-b-7	Inverse variance weighted	5	-0.0397889	0.0849604	0.639554	-0.206311	0.126733	0.960992	0.81358	1.13511
IgD- CD38dim %B cell	Parkinson's disease	ebi-a-GCST90001428	ieu-b-7	MR Egger	3	0.426165	0.285859	0.37614	-0.134119	0.98645	1.53137	0.874486	2.6817
IgD- CD38dim %B cell	Parkinson's disease	ebi-a-GCST90001428	ieu-b-7	Weighted median	3	0.0689503	0.0562877	0.22059	-0.0413736	0.179274	1.07138	0.959471	1.19635
IgD- CD38dim %B cell	Parkinson's disease	ebi-a-GCST90001428	ieu-b-7	Inverse variance weighted	3	0.0545467	0.0533935	0.306971	-0.0501046	0.159198	1.05606	0.95113	1.17257
IgD+ CD38br %lymphocyte	Parkinson's disease	ebi-a-GCST90001429	ieu-b-7	MR Egger	5	-0.136295	0.424565	0.769258	-0.968442	0.695853	0.872585	0.379674	2.00542
IgD+ CD38br %lymphocyte	Parkinson's disease	ebi-a-GCST90001429	ieu-b-7	Weighted median	5	-0.0478214	0.118207	0.685803	-0.279507	0.183864	0.953304	0.756157	1.20185
IgD+ CD38br %lymphocyte	Parkinson's disease	ebi-a-GCST90001429	ieu-b-7	Inverse variance weighted	5	0.00203877	0.11036	0.985261	-0.214266	0.218344	1.00204	0.807134	1.24401
IgD+ CD38dim %lymphocyte	Parkinson's disease	ebi-a-GCST90001430	ieu-b-7	MR Egger	5	0.00542775	0.0392135	0.898681	-0.0714306	0.0822861	1.00544	0.931061	1.08577
IgD+ CD38dim %lymphocyte	Parkinson's disease	ebi-a-GCST90001430	ieu-b-7	Weighted median	5	0.0081008	0.0375723	0.829295	-0.0655409	0.0817425	1.00813	0.936561	1.08518
IgD+ CD38dim %lymphocyte	Parkinson's disease	ebi-a-GCST90001430	ieu-b-7	Inverse variance weighted	5	0.0123537	0.0346794	0.721671	-0.0556179	0.0803254	1.01243	0.9459	1.08364
IgD+ CD38- %lymphocyte	Parkinson's disease	ebi-a-GCST90001431	ieu-b-7	MR Egger	3	0.430484	0.309437	0.396768	-0.176014	1.03698	1.538	0.838607	2.82069
IgD+ CD38- %lymphocyte	Parkinson's disease	ebi-a-GCST90001431	ieu-b-7	Weighted median	3	0.072526	0.147392	0.622675	-0.216362	0.361414	1.07522	0.805444	1.43536
IgD+ CD38- %lymphocyte	Parkinson's disease	ebi-a-GCST90001431	ieu-b-7	Inverse variance weighted	3	0.10085	0.130779	0.440622	-0.155478	0.357177	1.10611	0.856006	1.42929
Unsw Mem %lymphocyte	Parkinson's disease	ebi-a-GCST90001432	ieu-b-7	MR Egger	6	0.0769818	0.225848	0.750363	-0.365681	0.519644	1.08002	0.693724	1.68143
Unsw Mem %lymphocyte	Parkinson's disease	ebi-a-GCST90001432	ieu-b-7	Weighted median	6	0.0905051	0.0905532	0.317568	-0.0869793	0.267989	1.09473	0.916696	1.30733
Unsw Mem %lymphocyte	Parkinson's disease	ebi-a-GCST90001432	ieu-b-7	Inverse variance weighted	6	0.0541076	0.0760589	0.476842	-0.0949678	0.203183	1.0556	0.909402	1.2253
IgD- CD27- %lymphocyte	Parkinson's disease	ebi-a-GCST90001433	ieu-b-7	MR Egger	3	0.129382	0.143915	0.533823	-0.152693	0.411456	1.13812	0.858394	1.50901
IgD- CD27- %lymphocyte	Parkinson's disease	ebi-a-GCST90001433	ieu-b-7	Weighted median	3	-0.0595348	0.0575864	0.301213	-0.172404	0.0533345	0.942203	0.841639	1.05478
IgD- CD27- %lymphocyte	Parkinson's disease	ebi-a-GCST90001433	ieu-b-7	Inverse variance weighted	3	-0.0824218	0.0602	0.170957	-0.200414	0.0355701	0.920883	0.818392	1.03621
Sw mem %lymphocyte	Parkinson's disease	ebi-a-GCST90001434	ieu-b-7	MR Egger	5	-1.06536	0.694248	0.222452	-2.42609	0.295365	0.344604	0.0883821	1.34362
Sw mem %lymphocyte	Parkinson's disease	ebi-a-GCST90001434	ieu-b-7	Weighted median	5	-0.0891434	0.0856202	0.297807	-0.256959	0.0786723	0.914714	0.7734	1.08185
Sw mem %lymphocyte	Parkinson's disease	ebi-a-GCST90001434	ieu-b-7	Inverse variance weighted	5	-0.101467	0.0713206	0.154827	-0.241255	0.0383215	0.903511	0.785641	1.03907
PB/PC %lymphocyte	Parkinson's disease	ebi-a-GCST90001435	ieu-b-7	Inverse variance weighted	2	0.174672	0.153461	0.255031	-0.126112	0.475456	1.19086	0.881516	1.60875
Memory B cell %lymphocyte	Parkinson's disease	ebi-a-GCST90001436	ieu-b-7	MR Egger	6	-0.161455	0.233906	0.527995	-0.619911	0.297001	0.850905	0.537992	1.34582
Memory B cell %lymphocyte	Parkinson's disease	ebi-a-GCST90001436	ieu-b-7	Weighted median	6	-0.0694722	0.11878	0.558626	-0.30228	0.163336	0.932886	0.739131	1.17743
Memory B cell %lymphocyte	Parkinson's disease	ebi-a-GCST90001436	ieu-b-7	Inverse variance weighted	6	-0.0935908	0.0964817	0.332028	-0.282695	0.0955134	0.910655	0.75375	1.10022
Naive-mature B cell %lymphocyte	Parkinson's disease	ebi-a-GCST90001437	ieu-b-7	Inverse variance weighted	2	-0.046389	0.104032	0.655662	-0.250292	0.157514	0.954671	0.778574	1.1706
IgD- CD38dim AC	Parkinson's disease	ebi-a-GCST90001438	ieu-b-7	Inverse variance weighted	2	-0.154778	0.131884	0.24056	-0.413271	0.103715	0.856605	0.661483	1.10928
IgD+ CD24+ %lymphocyte	Parkinson's disease	ebi-a-GCST90001439	ieu-b-7	MR Egger	5	0.0136032	0.287284	0.965209	-0.549473	0.576679	1.0137	0.577254	1.78012
IgD+ CD24+ %lymphocyte	Parkinson's disease	ebi-a-GCST90001439	ieu-b-7	Weighted median	5	-0.012731	0.122331	0.917114	-0.2525	0.227038	0.98735	0.776856	1.25488
IgD+ CD24+ %lymphocyte	Parkinson's disease	ebi-a-GCST90001439	ieu-b-7	Inverse variance weighted	5	-0.0051658	0.103048	0.960019	-0.207139	0.196807	0.994848	0.812907	1.21751
IgD+ CD24- %lymphocyte	Parkinson's disease	ebi-a-GCST90001441	ieu-b-7	MR Egger	4	-0.0569365	0.32931	0.878647	-0.702383	0.58851	0.944654	0.495403	1.8013
IgD+ CD24- %lymphocyte	Parkinson's disease	ebi-a-GCST90001441	ieu-b-7	Weighted median	4	0.0881438	0.0959743	0.358404	-0.0999659	0.276254	1.09215	0.904868	1.31818
IgD+ CD24- %lymphocyte	Parkinson's disease	ebi-a-GCST90001441	ieu-b-7	Inverse variance weighted	4	0.0916333	0.0762127	0.229233	-0.0577436	0.24101	1.09596	0.943892	1.27253
CD24+ CD27+ %lymphocyte	Parkinson's disease	ebi-a-GCST90001442	ieu-b-7	MR Egger	6	0.275405	0.195995	0.232677	-0.108746	0.659556	1.31706	0.896958	1.93393
CD24+ CD27+ %lymphocyte	Parkinson's disease	ebi-a-GCST90001442	ieu-b-7	Weighted median	6	0.0315233	0.100263	0.753213	-0.164992	0.228039	1.03203	0.8479	1.25613
CD24+ CD27+ %lymphocyte	Parkinson's disease	ebi-a-GCST90001442	ieu-b-7	Inverse variance weighted	6	0.0703753	0.0820387	0.390986	-0.0904206	0.231171	1.07291	0.913547	1.26007
CD20- %lymphocyte	Parkinson's disease	ebi-a-GCST90001443	ieu-b-7	Wald ratio	1	-0.00143416	0.0501956	0.977206	-0.0998175	0.0969492	0.998567	0.905003	1.1018
CD20- CD38- %lymphocyte	Parkinson's disease	ebi-a-GCST90001444	ieu-b-7	MR Egger	3	-0.0514286	0.164732	0.807354	-0.374303	0.271446	0.949872	0.687768	1.31186
CD20- CD38- %lymphocyte	Parkinson's disease	ebi-a-GCST90001444	ieu-b-7	Weighted median	3	0.0646733	0.10569	0.540595	-0.14248	0.271826	1.06681	0.867205	1.31236
CD20- CD38- %lymphocyte	Parkinson's disease	ebi-a-GCST90001444	ieu-b-7	Inverse variance weighted	3	0.0390133	0.0921194	0.671925	-0.141541	0.219567	1.03978	0.86802	1.24554
IgD- CD38- %B cell	Parkinson's disease	ebi-a-GCST90001445	ieu-b-7	Inverse variance weighted	2	-0.135561	0.157618	0.389756	-0.444493	0.173371	0.873226	0.641149	1.18931
IgD- CD38- AC	Parkinson's disease	ebi-a-GCST90001446	ieu-b-7	MR Egger	6	-0.0871331	0.0724205	0.295256	-0.229077	0.0548111	0.916555	0.795267	1.05634
IgD- CD38- AC	Parkinson's disease	ebi-a-GCST90001446	ieu-b-7	Weighted median	6	-0.0288843	0.0619092	0.640816	-0.150226	0.0924577	0.971529	0.860513	1.09687
IgD- CD38- AC	Parkinson's disease	ebi-a-GCST90001446	ieu-b-7	Inverse variance weighted	6	0.014758	0.0638186	0.817121	-0.110326	0.139842	1.01487	0.895542	1.15009
IgD+ CD38br %B cell	Parkinson's disease	ebi-a-GCST90001447	ieu-b-7	MR Egger	4	0.0265229	0.16461	0.886799	-0.296112	0.349158	1.02688	0.743704	1.41787
IgD+ CD38br %B cell	Parkinson's disease	ebi-a-GCST90001447	ieu-b-7	Weighted median	4	-0.00702054	0.0884746	0.936753	-0.180431	0.16639	0.993004	0.834911	1.18103
IgD+ CD38br %B cell	Parkinson's disease	ebi-a-GCST90001447	ieu-b-7	Inverse variance weighted	4	0.0215031	0.0836373	0.797102	-0.142426	0.185432	1.02174	0.867252	1.20374
CD11c+ monocyte AC	Parkinson's disease	ebi-a-GCST90001448	ieu-b-7	Wald ratio	1	0.471831	0.24904	0.0581452	-0.0162868	0.959949	1.60293	0.983845	2.61156
CD11c+ monocyte %monocyte	Parkinson's disease	ebi-a-GCST90001449	ieu-b-7	MR Egger	5	0.140491	0.240857	0.600649	-0.331589	0.612571	1.15084	0.717782	1.84517
CD11c+ monocyte %monocyte	Parkinson's disease	ebi-a-GCST90001449	ieu-b-7	Weighted median	5	0.0926307	0.102712	0.36714	-0.108686	0.293947	1.09706	0.897012	1.34171
CD11c+ monocyte %monocyte	Parkinson's disease	ebi-a-GCST90001449	ieu-b-7	Inverse variance weighted	5	0.0833977	0.0970679	0.390247	-0.106855	0.273651	1.08697	0.898656	1.31476
CD62L- monocyte AC	Parkinson's disease	ebi-a-GCST90001450	ieu-b-7	MR Egger	5	-0.0807042	0.0741577	0.356085	-0.226053	0.0646449	0.922466	0.797676	1.06678
CD62L- monocyte AC	Parkinson's disease	ebi-a-GCST90001450	ieu-b-7	Weighted median	5	-0.061103	0.0524252	0.243806	-0.163856	0.0416504	0.940726	0.848864	1.04253
CD62L- monocyte AC	Parkinson's disease	ebi-a-GCST90001450	ieu-b-7	Inverse variance weighted	5	-0.0227191	0.0430978	0.598088	-0.107191	0.0617525	0.977537	0.898354	1.0637
CD62L- monocyte %monocyte	Parkinson's disease	ebi-a-GCST90001451	ieu-b-7	MR Egger	10	-0.0341884	0.097671	0.735349	-0.225624	0.157247	0.966389	0.798018	1.17028
CD62L- monocyte %monocyte	Parkinson's disease	ebi-a-GCST90001451	ieu-b-7	Weighted median	10	-0.0279584	0.0447034	0.531696	-0.115577	0.0596603	0.972429	0.890852	1.06148
CD62L- monocyte %monocyte	Parkinson's disease	ebi-a-GCST90001451	ieu-b-7	Inverse variance weighted	10	-0.014575	0.0357078	0.683147	-0.0845623	0.0554124	0.985531	0.918914	1.05698
CD11c+ CD62L- monocyte AC	Parkinson's disease	ebi-a-GCST90001452	ieu-b-7	MR Egger	3	-0.499399	0.359885	0.397531	-1.20477	0.205974	0.606895	0.29976	1.22872
CD11c+ CD62L- monocyte AC	Parkinson's disease	ebi-a-GCST90001452	ieu-b-7	Weighted median	3	0.23712	0.119033	0.0463652	0.00381545	0.470426	1.26759	1.00382	1.60068
CD11c+ CD62L- monocyte AC	Parkinson's disease	ebi-a-GCST90001452	ieu-b-7	Inverse variance weighted	3	0.230809	0.149449	0.122492	-0.0621113	0.52373	1.25962	0.939778	1.68831
CD11c+ CD62L- monocyte %monocyte	Parkinson's disease	ebi-a-GCST90001453	ieu-b-7	MR Egger	4	0.316637	0.15279	0.174001	0.0171696	0.616105	1.3725	1.01732	1.8517
CD11c+ CD62L- monocyte %monocyte	Parkinson's disease	ebi-a-GCST90001453	ieu-b-7	Weighted median	4	0.149692	0.0852529	0.0791118	-0.0174033	0.316788	1.16148	0.982747	1.37271
CD11c+ CD62L- monocyte %monocyte	Parkinson's disease	ebi-a-GCST90001453	ieu-b-7	Inverse variance weighted	4	0.168692	0.0679757	0.0130776	0.0354594	0.301924	1.18376	1.0361	1.35246
CD62L- HLA DR++ monocyte AC	Parkinson's disease	ebi-a-GCST90001454	ieu-b-7	Inverse variance weighted	2	0.0877051	0.141373	0.535008	-0.189387	0.364797	1.09167	0.827466	1.44022
CD11c+ HLA DR++ monocyte AC	Parkinson's disease	ebi-a-GCST90001456	ieu-b-7	Wald ratio	1	-0.0233586	0.128788	0.856075	-0.275783	0.229066	0.976912	0.758978	1.25742
CD11c+ HLA DR++ monocyte %monocyte	Parkinson's disease	ebi-a-GCST90001457	ieu-b-7	Inverse variance weighted	2	0.232549	0.164138	0.156544	-0.089161	0.55426	1.26181	0.914698	1.74065
Myeloid DC AC	Parkinson's disease	ebi-a-GCST90001458	ieu-b-7	MR Egger	3	-0.183226	0.0672471	0.223933	-0.315031	-0.051422	0.83258	0.729767	0.949878
Myeloid DC AC	Parkinson's disease	ebi-a-GCST90001458	ieu-b-7	Weighted median	3	-0.100416	0.0418697	0.0164719	-0.18248	-0.018351	0.904461	0.833201	0.981816
Myeloid DC AC	Parkinson's disease	ebi-a-GCST90001458	ieu-b-7	Inverse variance weighted	3	-0.081594	0.0510582	0.11003	-0.181668	0.0184801	0.921646	0.833878	1.01865
Myeloid DC %DC	Parkinson's disease	ebi-a-GCST90001459	ieu-b-7	MR Egger	6	-0.149159	0.0642044	0.0808539	-0.274999	-0.0233179	0.861433	0.759573	0.976952
Myeloid DC %DC	Parkinson's disease	ebi-a-GCST90001459	ieu-b-7	Weighted median	6	-0.124065	0.0418121	0.00300533	-0.206016	-0.0421128	0.883323	0.81382	0.958762
Myeloid DC %DC	Parkinson's disease	ebi-a-GCST90001459	ieu-b-7	Inverse variance weighted	6	-0.116962	0.0384653	0.00236024	-0.192354	-0.0415697	0.889619	0.825015	0.959282
Plasmacytoid DC AC	Parkinson's disease	ebi-a-GCST90001460	ieu-b-7	MR Egger	5	-0.00768904	0.100558	0.943864	-0.204782	0.189404	0.99234	0.814825	1.20853
Plasmacytoid DC AC	Parkinson's disease	ebi-a-GCST90001460	ieu-b-7	Weighted median	5	0.0198511	0.0607511	0.743848	-0.0992211	0.138923	1.02005	0.905542	1.14904
Plasmacytoid DC AC	Parkinson's disease	ebi-a-GCST90001460	ieu-b-7	Inverse variance weighted	5	0.0101792	0.0532152	0.848304	-0.0941227	0.114481	1.01023	0.910171	1.12129
DC AC	Parkinson's disease	ebi-a-GCST90001461	ieu-b-7	MR Egger	4	-0.19738	0.0814637	0.136352	-0.357049	-0.0377113	0.820879	0.699738	0.962991
DC AC	Parkinson's disease	ebi-a-GCST90001461	ieu-b-7	Weighted median	4	-0.126299	0.0439312	0.00404111	-0.212405	-0.0401942	0.881351	0.808637	0.960603
DC AC	Parkinson's disease	ebi-a-GCST90001461	ieu-b-7	Inverse variance weighted	4	-0.126804	0.042381	0.00277143	-0.209871	-0.0437378	0.880906	0.810689	0.957205
CD62L- DC AC	Parkinson's disease	ebi-a-GCST90001462	ieu-b-7	MR Egger	4	-0.154942	0.100496	0.263065	-0.351914	0.04203	0.856465	0.703341	1.04293
CD62L- DC AC	Parkinson's disease	ebi-a-GCST90001462	ieu-b-7	Weighted median	4	-0.0974654	0.0365603	0.00767874	-0.169124	-0.0258072	0.907134	0.844404	0.974523
CD62L- DC AC	Parkinson's disease	ebi-a-GCST90001462	ieu-b-7	Inverse variance weighted	4	-0.0957478	0.0340916	0.00497661	-0.162567	-0.0289282	0.908693	0.849959	0.971486
CD62L- DC %DC	Parkinson's disease	ebi-a-GCST90001463	ieu-b-7	MR Egger	5	-0.141311	0.0575587	0.0912666	-0.254126	-0.0284957	0.868219	0.775594	0.971907
CD62L- DC %DC	Parkinson's disease	ebi-a-GCST90001463	ieu-b-7	Weighted median	5	-0.102655	0.0389256	0.0083593	-0.178949	-0.0263605	0.902439	0.836149	0.973984
CD62L- DC %DC	Parkinson's disease	ebi-a-GCST90001463	ieu-b-7	Inverse variance weighted	5	-0.0959949	0.0348732	0.00591085	-0.164346	-0.0276435	0.908469	0.848448	0.972735
CD86+ myeloid DC AC	Parkinson's disease	ebi-a-GCST90001464	ieu-b-7	MR Egger	3	-0.184394	0.157159	0.449345	-0.492426	0.123638	0.831608	0.611142	1.13161
CD86+ myeloid DC AC	Parkinson's disease	ebi-a-GCST90001464	ieu-b-7	Weighted median	3	-0.0952193	0.0345486	0.00584956	-0.162935	-0.0275041	0.909173	0.849647	0.972871
CD86+ myeloid DC AC	Parkinson's disease	ebi-a-GCST90001464	ieu-b-7	Inverse variance weighted	3	-0.0932745	0.0336431	0.00556322	-0.159215	-0.0273341	0.910943	0.852813	0.973036
CD86+ myeloid DC %DC	Parkinson's disease	ebi-a-GCST90001465	ieu-b-7	MR Egger	5	-0.212763	0.183125	0.329333	-0.571688	0.146162	0.808348	0.564572	1.15738
CD86+ myeloid DC %DC	Parkinson's disease	ebi-a-GCST90001465	ieu-b-7	Weighted median	5	-0.0888932	0.034602	0.0101985	-0.156713	-0.0210734	0.914943	0.854949	0.979147
CD86+ myeloid DC %DC	Parkinson's disease	ebi-a-GCST90001465	ieu-b-7	Inverse variance weighted	5	-0.0762432	0.0372485	0.0406699	-0.14925	-0.00323613	0.926591	0.861353	0.996769
CD86+ plasmacytoid DC AC	Parkinson's disease	ebi-a-GCST90001466	ieu-b-7	MR Egger	3	-0.173224	0.178782	0.510051	-0.523636	0.177188	0.840949	0.592363	1.19386
CD86+ plasmacytoid DC AC	Parkinson's disease	ebi-a-GCST90001466	ieu-b-7	Weighted median	3	0.00813409	0.0861298	0.92476	-0.16068	0.176949	1.00817	0.851564	1.19357
CD86+ plasmacytoid DC AC	Parkinson's disease	ebi-a-GCST90001466	ieu-b-7	Inverse variance weighted	3	0.0398615	0.0741261	0.590748	-0.105426	0.185149	1.04067	0.899941	1.2034
CD86+ plasmacytoid DC %DC	Parkinson's disease	ebi-a-GCST90001467	ieu-b-7	MR Egger	5	0.138264	0.156558	0.442193	-0.16859	0.445118	1.14828	0.844855	1.56067
CD86+ plasmacytoid DC %DC	Parkinson's disease	ebi-a-GCST90001467	ieu-b-7	Weighted median	5	0.0455154	0.100055	0.64918	-0.150593	0.241624	1.04657	0.860198	1.27332
CD86+ plasmacytoid DC %DC	Parkinson's disease	ebi-a-GCST90001467	ieu-b-7	Inverse variance weighted	5	0.0137599	0.0833695	0.868907	-0.149644	0.177164	1.01386	0.861014	1.19383
CD62L- myeloid DC AC	Parkinson's disease	ebi-a-GCST90001468	ieu-b-7	MR Egger	5	-0.153442	0.0841354	0.165699	-0.318347	0.0114635	0.857751	0.72735	1.01153
CD62L- myeloid DC AC	Parkinson's disease	ebi-a-GCST90001468	ieu-b-7	Weighted median	5	-0.0907284	0.0346389	0.00881204	-0.158621	-0.0228361	0.913266	0.85332	0.977423
CD62L- myeloid DC AC	Parkinson's disease	ebi-a-GCST90001468	ieu-b-7	Inverse variance weighted	5	-0.0860873	0.0314955	0.00626987	-0.147818	-0.0243562	0.917514	0.862588	0.975938
CD62L- myeloid DC %DC	Parkinson's disease	ebi-a-GCST90001469	ieu-b-7	MR Egger	6	-0.105091	0.0487684	0.0974436	-0.200677	-0.00950539	0.900242	0.818176	0.99054
CD62L- myeloid DC %DC	Parkinson's disease	ebi-a-GCST90001469	ieu-b-7	Weighted median	6	-0.0936984	0.0332633	0.00484945	-0.158895	-0.0285023	0.910557	0.853086	0.9719
CD62L- myeloid DC %DC	Parkinson's disease	ebi-a-GCST90001469	ieu-b-7	Inverse variance weighted	6	-0.0901301	0.0314293	0.00413453	-0.151731	-0.0285287	0.913812	0.859219	0.971874
CD62L- plasmacytoid DC AC	Parkinson's disease	ebi-a-GCST90001470	ieu-b-7	MR Egger	4	0.265021	0.200215	0.316648	-0.1274	0.657442	1.30346	0.880381	1.92985
CD62L- plasmacytoid DC AC	Parkinson's disease	ebi-a-GCST90001470	ieu-b-7	Weighted median	4	0.0417577	0.0669664	0.532915	-0.0894965	0.173012	1.04264	0.914391	1.18888
CD62L- plasmacytoid DC AC	Parkinson's disease	ebi-a-GCST90001470	ieu-b-7	Inverse variance weighted	4	0.015149	0.0646579	0.814756	-0.11158	0.141878	1.01526	0.894419	1.15244
CD62L- plasmacytoid DC %DC	Parkinson's disease	ebi-a-GCST90001471	ieu-b-7	MR Egger	3	1.55333	7.98129	0.87763	-14.09	17.1967	4.72718	7.59966e-07	2.94043e+07
CD62L- plasmacytoid DC %DC	Parkinson's disease	ebi-a-GCST90001471	ieu-b-7	Weighted median	3	0.123879	0.0644502	0.0545949	-0.00244357	0.250201	1.13188	0.997559	1.28428
CD62L- plasmacytoid DC %DC	Parkinson's disease	ebi-a-GCST90001471	ieu-b-7	Inverse variance weighted	3	0.124195	0.0705345	0.0782783	-0.014053	0.262442	1.13224	0.986045	1.3001
CD62L- CD86+ myeloid DC AC	Parkinson's disease	ebi-a-GCST90001472	ieu-b-7	MR Egger	5	-0.136847	0.0740944	0.161917	-0.282072	0.00837757	0.872103	0.754219	1.00841
CD62L- CD86+ myeloid DC AC	Parkinson's disease	ebi-a-GCST90001472	ieu-b-7	Weighted median	5	-0.0795294	0.0284697	0.00521459	-0.13533	-0.0237287	0.923551	0.873428	0.976551
CD62L- CD86+ myeloid DC AC	Parkinson's disease	ebi-a-GCST90001472	ieu-b-7	Inverse variance weighted	5	-0.0727424	0.0283028	0.0101656	-0.128216	-0.0172688	0.92984	0.879663	0.982879
CD62L- CD86+ myeloid DC %DC	Parkinson's disease	ebi-a-GCST90001473	ieu-b-7	MR Egger	7	-0.0681944	0.0508015	0.237199	-0.167765	0.0313765	0.934079	0.845552	1.03187
CD62L- CD86+ myeloid DC %DC	Parkinson's disease	ebi-a-GCST90001473	ieu-b-7	Weighted median	7	-0.0709156	0.0269553	0.00851694	-0.123748	-0.0180832	0.931541	0.883603	0.982079
CD62L- CD86+ myeloid DC %DC	Parkinson's disease	ebi-a-GCST90001473	ieu-b-7	Inverse variance weighted	7	-0.0572325	0.0241462	0.0177761	-0.104559	-0.00990594	0.944374	0.900722	0.990143
Plasmacytoid DC %DC	Parkinson's disease	ebi-a-GCST90001474	ieu-b-7	MR Egger	5	0.190384	0.0695332	0.0714562	0.0540993	0.326669	1.20971	1.05559	1.38634
Plasmacytoid DC %DC	Parkinson's disease	ebi-a-GCST90001474	ieu-b-7	Weighted median	5	0.128159	0.0468429	0.00622025	0.0363473	0.219972	1.13673	1.03702	1.24604
Plasmacytoid DC %DC	Parkinson's disease	ebi-a-GCST90001474	ieu-b-7	Inverse variance weighted	5	0.0893141	0.0462922	0.0536866	-0.00141855	0.180047	1.09342	0.998582	1.19727
HLA DR++ monocyte %monocyte	Parkinson's disease	ebi-a-GCST90001475	ieu-b-7	MR Egger	3	-0.110836	0.536247	0.870246	-1.16188	0.940209	0.895086	0.312897	2.56052
HLA DR++ monocyte %monocyte	Parkinson's disease	ebi-a-GCST90001475	ieu-b-7	Weighted median	3	0.00249714	0.0774948	0.974294	-0.149393	0.154387	1.0025	0.861231	1.16694
HLA DR++ monocyte %monocyte	Parkinson's disease	ebi-a-GCST90001475	ieu-b-7	Inverse variance weighted	3	-0.00693804	0.0692899	0.920241	-0.142746	0.12887	0.993086	0.866974	1.13754
HLA DR++ monocyte %leukocyte	Parkinson's disease	ebi-a-GCST90001476	ieu-b-7	Inverse variance weighted	2	0.0529928	0.100754	0.598913	-0.144484	0.25047	1.05442	0.865468	1.28463
HLA DR++ monocyte AC	Parkinson's disease	ebi-a-GCST90001477	ieu-b-7	MR Egger	5	0.267746	0.209823	0.291765	-0.143506	0.678998	1.30702	0.866315	1.9719
HLA DR++ monocyte AC	Parkinson's disease	ebi-a-GCST90001477	ieu-b-7	Weighted median	5	0.157446	0.110535	0.15433	-0.059202	0.374094	1.17052	0.942516	1.45367
HLA DR++ monocyte AC	Parkinson's disease	ebi-a-GCST90001477	ieu-b-7	Inverse variance weighted	5	0.120652	0.0865018	0.163078	-0.0488913	0.290196	1.12823	0.952285	1.33669
CD4 Treg %CD4	Parkinson's disease	ebi-a-GCST90001478	ieu-b-7	MR Egger	3	-0.722385	0.911041	0.573204	-2.50803	1.06326	0.485593	0.0814288	2.89579
CD4 Treg %CD4	Parkinson's disease	ebi-a-GCST90001478	ieu-b-7	Weighted median	3	-0.146032	0.0987104	0.139033	-0.339504	0.0474402	0.86413	0.712123	1.04858
CD4 Treg %CD4	Parkinson's disease	ebi-a-GCST90001478	ieu-b-7	Inverse variance weighted	3	-0.160928	0.0838841	0.0550527	-0.325341	0.00348456	0.851353	0.722281	1.00349
CD4 Treg %T cell	Parkinson's disease	ebi-a-GCST90001479	ieu-b-7	MR Egger	3	0.495074	0.370385	0.408907	-0.23088	1.22103	1.64062	0.793835	3.39067
CD4 Treg %T cell	Parkinson's disease	ebi-a-GCST90001479	ieu-b-7	Weighted median	3	-0.0388634	0.0877949	0.658011	-0.210941	0.133215	0.961882	0.809822	1.1425
CD4 Treg %T cell	Parkinson's disease	ebi-a-GCST90001479	ieu-b-7	Inverse variance weighted	3	-0.0407939	0.0917937	0.656748	-0.220709	0.139122	0.960027	0.80195	1.14926
Resting Treg AC	Parkinson's disease	ebi-a-GCST90001480	ieu-b-7	MR Egger	11	0.0228848	0.0524239	0.672734	-0.079866	0.125636	1.02315	0.92324	1.13387
Resting Treg AC	Parkinson's disease	ebi-a-GCST90001480	ieu-b-7	Weighted median	11	0.0499794	0.0468245	0.285802	-0.0417966	0.141755	1.05125	0.959065	1.15229
Resting Treg AC	Parkinson's disease	ebi-a-GCST90001480	ieu-b-7	Inverse variance weighted	11	0.0449481	0.0358232	0.209581	-0.0252654	0.115162	1.04597	0.975051	1.12205
Resting Treg % CD4 Treg	Parkinson's disease	ebi-a-GCST90001481	ieu-b-7	MR Egger	11	0.0109149	0.0308221	0.731398	-0.0494963	0.0713262	1.01097	0.951709	1.07393
Resting Treg % CD4 Treg	Parkinson's disease	ebi-a-GCST90001481	ieu-b-7	Weighted median	11	0.0158086	0.0275747	0.566441	-0.0382379	0.0698551	1.01593	0.962484	1.07235
Resting Treg % CD4 Treg	Parkinson's disease	ebi-a-GCST90001481	ieu-b-7	Inverse variance weighted	11	0.00667982	0.021703	0.758247	-0.035858	0.0492177	1.0067	0.964777	1.05045
Resting Treg %CD4	Parkinson's disease	ebi-a-GCST90001482	ieu-b-7	MR Egger	11	0.0106222	0.0351626	0.769449	-0.0582966	0.079541	1.01068	0.94337	1.08279
Resting Treg %CD4	Parkinson's disease	ebi-a-GCST90001482	ieu-b-7	Weighted median	11	0.0384931	0.0315327	0.222185	-0.0233109	0.100297	1.03924	0.976959	1.1055
Resting Treg %CD4	Parkinson's disease	ebi-a-GCST90001482	ieu-b-7	Inverse variance weighted	11	0.0215533	0.0243888	0.376838	-0.0262488	0.0693554	1.02179	0.974093	1.07182
CD39+ resting Treg AC	Parkinson's disease	ebi-a-GCST90001483	ieu-b-7	MR Egger	14	0.0480186	0.0356001	0.202294	-0.0217575	0.117795	1.04919	0.978477	1.12501
CD39+ resting Treg AC	Parkinson's disease	ebi-a-GCST90001483	ieu-b-7	Weighted median	14	0.0562076	0.0337302	0.0956358	-0.00990353	0.122319	1.05782	0.990145	1.13011
CD39+ resting Treg AC	Parkinson's disease	ebi-a-GCST90001483	ieu-b-7	Inverse variance weighted	14	0.0465277	0.0241455	0.0539828	-0.000797416	0.0938528	1.04763	0.999203	1.0984
CD39+ resting Treg %resting Treg	Parkinson's disease	ebi-a-GCST90001484	ieu-b-7	MR Egger	8	-0.00272038	0.0482168	0.956839	-0.0972254	0.0917846	0.997283	0.907351	1.09613
CD39+ resting Treg %resting Treg	Parkinson's disease	ebi-a-GCST90001484	ieu-b-7	Weighted median	8	-0.00506969	0.0200301	0.800188	-0.0443287	0.0341893	0.994943	0.956639	1.03478
CD39+ resting Treg %resting Treg	Parkinson's disease	ebi-a-GCST90001484	ieu-b-7	Inverse variance weighted	8	0.00417578	0.0183161	0.819658	-0.0317237	0.0400753	1.00418	0.968774	1.04089
CD39+ resting Treg % CD4 Treg	Parkinson's disease	ebi-a-GCST90001485	ieu-b-7	MR Egger	15	-0.00598925	0.024722	0.812356	-0.0544444	0.0424659	0.994029	0.947011	1.04338
CD39+ resting Treg % CD4 Treg	Parkinson's disease	ebi-a-GCST90001485	ieu-b-7	Weighted median	15	-0.0117581	0.0202076	0.560658	-0.051365	0.0278488	0.988311	0.949932	1.02824
CD39+ resting Treg % CD4 Treg	Parkinson's disease	ebi-a-GCST90001485	ieu-b-7	Inverse variance weighted	15	0.0129509	0.0168417	0.441907	-0.0200589	0.0459607	1.01304	0.980141	1.04703
Activated Treg AC	Parkinson's disease	ebi-a-GCST90001486	ieu-b-7	Inverse variance weighted	2	-0.0160292	0.0476218	0.736423	-0.109368	0.0773096	0.984099	0.8964	1.08038
Activated Treg %CD4 Treg	Parkinson's disease	ebi-a-GCST90001487	ieu-b-7	MR Egger	5	-0.0581045	0.04987	0.328191	-0.15585	0.0396407	0.943551	0.855688	1.04044
Activated Treg %CD4 Treg	Parkinson's disease	ebi-a-GCST90001487	ieu-b-7	Weighted median	5	-0.0474152	0.0471344	0.314435	-0.139799	0.0449681	0.953691	0.869533	1.04599
Activated Treg %CD4 Treg	Parkinson's disease	ebi-a-GCST90001487	ieu-b-7	Inverse variance weighted	5	-0.0453638	0.0383804	0.237226	-0.120589	0.0298619	0.95565	0.886398	1.03031
Activated Treg %CD4	Parkinson's disease	ebi-a-GCST90001488	ieu-b-7	MR Egger	4	0.0442939	0.0700829	0.591985	-0.0930686	0.181657	1.04529	0.911131	1.1992
Activated Treg %CD4	Parkinson's disease	ebi-a-GCST90001488	ieu-b-7	Weighted median	4	0.00530126	0.0608593	0.930587	-0.113983	0.124585	1.00532	0.892273	1.13268
Activated Treg %CD4	Parkinson's disease	ebi-a-GCST90001488	ieu-b-7	Inverse variance weighted	4	-0.0179781	0.0516789	0.72793	-0.119269	0.0833126	0.982183	0.887569	1.08688
CD39+ activated Treg AC	Parkinson's disease	ebi-a-GCST90001489	ieu-b-7	MR Egger	7	-0.0345905	0.031614	0.323776	-0.0965538	0.0273729	0.966001	0.907961	1.02775
CD39+ activated Treg AC	Parkinson's disease	ebi-a-GCST90001489	ieu-b-7	Weighted median	7	0.00323327	0.0220429	0.883384	-0.0399709	0.0464374	1.00324	0.960817	1.04753
CD39+ activated Treg AC	Parkinson's disease	ebi-a-GCST90001489	ieu-b-7	Inverse variance weighted	7	0.0154468	0.0219068	0.48074	-0.0274906	0.0583842	1.01557	0.972884	1.06012
CD39+ activated Treg %activated Treg	Parkinson's disease	ebi-a-GCST90001490	ieu-b-7	Wald ratio	1	-0.0347222	0.260251	0.893863	-0.544815	0.47537	0.965874	0.579949	1.60861
CD39+ activated Treg %CD4 Treg	Parkinson's disease	ebi-a-GCST90001491	ieu-b-7	MR Egger	7	-0.0300831	0.0325186	0.397365	-0.0938195	0.0336534	0.970365	0.910447	1.03423
CD39+ activated Treg %CD4 Treg	Parkinson's disease	ebi-a-GCST90001491	ieu-b-7	Weighted median	7	0.00341008	0.0201154	0.865383	-0.0360161	0.0428362	1.00342	0.964625	1.04377
CD39+ activated Treg %CD4 Treg	Parkinson's disease	ebi-a-GCST90001491	ieu-b-7	Inverse variance weighted	7	0.0135275	0.0211418	0.522274	-0.0279104	0.0549653	1.01362	0.972475	1.0565
Secreting Treg AC	Parkinson's disease	ebi-a-GCST90001492	ieu-b-7	MR Egger	5	-0.00944786	0.0454769	0.848727	-0.0985825	0.0796868	0.990597	0.906121	1.08295
Secreting Treg AC	Parkinson's disease	ebi-a-GCST90001492	ieu-b-7	Weighted median	5	-0.0343152	0.031845	0.281226	-0.0967315	0.028101	0.966267	0.9078	1.0285
Secreting Treg AC	Parkinson's disease	ebi-a-GCST90001492	ieu-b-7	Inverse variance weighted	5	-0.0385658	0.0278596	0.166269	-0.0931706	0.016039	0.962168	0.911038	1.01617
Secreting Treg % CD4 Treg	Parkinson's disease	ebi-a-GCST90001493	ieu-b-7	MR Egger	6	-0.0293623	0.0305538	0.390972	-0.0892478	0.0305232	0.971065	0.914619	1.03099
Secreting Treg % CD4 Treg	Parkinson's disease	ebi-a-GCST90001493	ieu-b-7	Weighted median	6	-0.029324	0.0263038	0.264928	-0.0808793	0.0222314	0.971102	0.922305	1.02248
Secreting Treg % CD4 Treg	Parkinson's disease	ebi-a-GCST90001493	ieu-b-7	Inverse variance weighted	6	-0.0247069	0.023188	0.286647	-0.0701554	0.0207415	0.975596	0.932249	1.02096
Secreting Treg %CD4	Parkinson's disease	ebi-a-GCST90001494	ieu-b-7	MR Egger	11	0.000888361	0.0313729	0.978028	-0.0606025	0.0623792	1.00089	0.941197	1.06437
Secreting Treg %CD4	Parkinson's disease	ebi-a-GCST90001494	ieu-b-7	Weighted median	11	-0.0254843	0.0284211	0.369897	-0.0811896	0.0302211	0.974838	0.922019	1.03068
Secreting Treg %CD4	Parkinson's disease	ebi-a-GCST90001494	ieu-b-7	Inverse variance weighted	11	-0.0188197	0.0249783	0.451183	-0.0677772	0.0301377	0.981356	0.934469	1.0306
CD39+ secreting Treg AC	Parkinson's disease	ebi-a-GCST90001495	ieu-b-7	MR Egger	6	-0.0371201	0.0402781	0.408894	-0.116065	0.041825	0.96356	0.890417	1.04271
CD39+ secreting Treg AC	Parkinson's disease	ebi-a-GCST90001495	ieu-b-7	Weighted median	6	0.00201137	0.0185151	0.913493	-0.0342783	0.038301	1.00201	0.966303	1.03904
CD39+ secreting Treg AC	Parkinson's disease	ebi-a-GCST90001495	ieu-b-7	Inverse variance weighted	6	0.0109015	0.024786	0.660064	-0.0376791	0.059482	1.01096	0.963022	1.06129
CD39+ secreting Treg %secreting Treg	Parkinson's disease	ebi-a-GCST90001496	ieu-b-7	MR Egger	9	-0.0216765	0.0725151	0.773677	-0.163806	0.120453	0.978557	0.848907	1.12801
CD39+ secreting Treg %secreting Treg	Parkinson's disease	ebi-a-GCST90001496	ieu-b-7	Weighted median	9	0.0307342	0.0453095	0.497572	-0.0580726	0.119541	1.03121	0.943581	1.12698
CD39+ secreting Treg %secreting Treg	Parkinson's disease	ebi-a-GCST90001496	ieu-b-7	Inverse variance weighted	9	0.0372868	0.0352596	0.290286	-0.031822	0.106396	1.03799	0.968679	1.11226
CD39+ secreting Treg %CD4 Treg	Parkinson's disease	ebi-a-GCST90001497	ieu-b-7	MR Egger	8	0.000836763	0.0401663	0.984055	-0.0778892	0.0795627	1.00084	0.925067	1.08281
CD39+ secreting Treg %CD4 Treg	Parkinson's disease	ebi-a-GCST90001497	ieu-b-7	Weighted median	8	-0.00409243	0.0337041	0.903356	-0.0701524	0.0619676	0.995916	0.932252	1.06393
CD39+ secreting Treg %CD4 Treg	Parkinson's disease	ebi-a-GCST90001497	ieu-b-7	Inverse variance weighted	8	-0.00314728	0.0262141	0.904435	-0.0545269	0.0482323	0.996858	0.946933	1.04941
Activated & resting Treg AC	Parkinson's disease	ebi-a-GCST90001498	ieu-b-7	MR Egger	7	-0.0384642	0.258111	0.88736	-0.544361	0.467433	0.962266	0.580212	1.59589
Activated & resting Treg AC	Parkinson's disease	ebi-a-GCST90001498	ieu-b-7	Weighted median	7	0.133754	0.0886111	0.131184	-0.0399237	0.307432	1.14311	0.960863	1.35993
Activated & resting Treg AC	Parkinson's disease	ebi-a-GCST90001498	ieu-b-7	Inverse variance weighted	7	0.151449	0.0856388	0.0769844	-0.0164035	0.3193	1.16352	0.98373	1.37616
Activated & resting Treg % CD4 Treg	Parkinson's disease	ebi-a-GCST90001499	ieu-b-7	MR Egger	7	0.0288438	0.0299484	0.379723	-0.0298551	0.0875428	1.02926	0.970586	1.09149
Activated & resting Treg % CD4 Treg	Parkinson's disease	ebi-a-GCST90001499	ieu-b-7	Weighted median	7	0.0218084	0.0257815	0.397613	-0.0287234	0.0723402	1.02205	0.971685	1.07502
Activated & resting Treg % CD4 Treg	Parkinson's disease	ebi-a-GCST90001499	ieu-b-7	Inverse variance weighted	7	0.0243569	0.0227006	0.283288	-0.0201363	0.0688501	1.02466	0.980065	1.07128
Activated & resting Treg %CD4+	Parkinson's disease	ebi-a-GCST90001500	ieu-b-7	MR Egger	5	0.0599671	0.0515783	0.329055	-0.0411264	0.161061	1.0618	0.959708	1.17476
Activated & resting Treg %CD4+	Parkinson's disease	ebi-a-GCST90001500	ieu-b-7	Weighted median	5	0.0592376	0.0420926	0.159334	-0.023264	0.141739	1.06103	0.977004	1.15228
Activated & resting Treg %CD4+	Parkinson's disease	ebi-a-GCST90001500	ieu-b-7	Inverse variance weighted	5	0.0549587	0.0390486	0.159296	-0.0215766	0.131494	1.0565	0.978655	1.14053
Activated & secreting Treg AC	Parkinson's disease	ebi-a-GCST90001501	ieu-b-7	MR Egger	5	-0.00810173	0.0448995	0.868307	-0.0961048	0.0799013	0.991931	0.908369	1.08318
Activated & secreting Treg AC	Parkinson's disease	ebi-a-GCST90001501	ieu-b-7	Weighted median	5	-0.032545	0.0325781	0.317802	-0.0963981	0.0313081	0.967979	0.908102	1.0318
Activated & secreting Treg AC	Parkinson's disease	ebi-a-GCST90001501	ieu-b-7	Inverse variance weighted	5	-0.0378996	0.0279085	0.174465	-0.0926002	0.016801	0.96281	0.911558	1.01694
Activated & secreting Treg %CD4 Treg	Parkinson's disease	ebi-a-GCST90001502	ieu-b-7	MR Egger	11	-0.0190783	0.0266658	0.492468	-0.0713434	0.0331868	0.981103	0.931142	1.03374
Activated & secreting Treg %CD4 Treg	Parkinson's disease	ebi-a-GCST90001502	ieu-b-7	Weighted median	11	-0.0224171	0.022873	0.327051	-0.0672481	0.0224139	0.977832	0.934963	1.02267
Activated & secreting Treg %CD4 Treg	Parkinson's disease	ebi-a-GCST90001502	ieu-b-7	Inverse variance weighted	11	-0.0219929	0.0199695	0.270757	-0.0611331	0.0171474	0.978247	0.940698	1.0173
Activated & secreting Treg %CD4+	Parkinson's disease	ebi-a-GCST90001503	ieu-b-7	MR Egger	11	0.000322999	0.0252381	0.990068	-0.0491436	0.0497896	1.00032	0.952044	1.05105
Activated & secreting Treg %CD4+	Parkinson's disease	ebi-a-GCST90001503	ieu-b-7	Weighted median	11	-0.0315774	0.0259827	0.224243	-0.0825036	0.0193487	0.968916	0.920808	1.01954
Activated & secreting Treg %CD4+	Parkinson's disease	ebi-a-GCST90001503	ieu-b-7	Inverse variance weighted	11	-0.0278061	0.0223251	0.212945	-0.0715632	0.0159511	0.972577	0.930937	1.01608
CD25hi AC	Parkinson's disease	ebi-a-GCST90001504	ieu-b-7	Inverse variance weighted	2	-0.0403473	0.09278	0.663656	-0.222196	0.141502	0.960456	0.800758	1.152
CD25hi %CD4+	Parkinson's disease	ebi-a-GCST90001505	ieu-b-7	MR Egger	4	-0.0436039	0.137179	0.780709	-0.312475	0.225267	0.957333	0.731634	1.25266
CD25hi %CD4+	Parkinson's disease	ebi-a-GCST90001505	ieu-b-7	Weighted median	4	-0.0415652	0.0474029	0.380568	-0.134475	0.0513444	0.959287	0.874175	1.05269
CD25hi %CD4+	Parkinson's disease	ebi-a-GCST90001505	ieu-b-7	Inverse variance weighted	4	-0.0299243	0.0582831	0.60765	-0.144159	0.0843106	0.970519	0.86575	1.08797
CD25hi %T cell	Parkinson's disease	ebi-a-GCST90001506	ieu-b-7	Inverse variance weighted	2	0.00932099	0.109466	0.932142	-0.205232	0.223874	1.00936	0.814459	1.25091
CD25hi CD45RA+ CD4 not Treg AC	Parkinson's disease	ebi-a-GCST90001507	ieu-b-7	MR Egger	8	-0.0442605	0.0606274	0.492872	-0.16309	0.0745692	0.956705	0.849515	1.07742
CD25hi CD45RA+ CD4 not Treg AC	Parkinson's disease	ebi-a-GCST90001507	ieu-b-7	Weighted median	8	-0.0480147	0.0520499	0.356281	-0.150032	0.0540031	0.95312	0.86068	1.05549
CD25hi CD45RA+ CD4 not Treg AC	Parkinson's disease	ebi-a-GCST90001507	ieu-b-7	Inverse variance weighted	8	-0.0675863	0.039248	0.0850639	-0.144512	0.00933982	0.934647	0.865444	1.00938
CD25hi CD45RA+ CD4 not Treg %CD4+	Parkinson's disease	ebi-a-GCST90001508	ieu-b-7	MR Egger	9	-0.0120512	0.0310066	0.709075	-0.0728242	0.0487218	0.988021	0.929764	1.04993
CD25hi CD45RA+ CD4 not Treg %CD4+	Parkinson's disease	ebi-a-GCST90001508	ieu-b-7	Weighted median	9	-0.0173209	0.0308727	0.574769	-0.0778314	0.0431897	0.982828	0.92512	1.04414
CD25hi CD45RA+ CD4 not Treg %CD4+	Parkinson's disease	ebi-a-GCST90001508	ieu-b-7	Inverse variance weighted	9	-0.0206772	0.0237108	0.383176	-0.0671504	0.025796	0.979535	0.935055	1.02613
CD25hi CD45RA+ CD4 not Treg %T cell	Parkinson's disease	ebi-a-GCST90001509	ieu-b-7	MR Egger	8	-0.0168238	0.0353714	0.651158	-0.0861518	0.0525042	0.983317	0.917455	1.05391
CD25hi CD45RA+ CD4 not Treg %T cell	Parkinson's disease	ebi-a-GCST90001509	ieu-b-7	Weighted median	8	-0.017638	0.0322567	0.584515	-0.0808611	0.0455851	0.982517	0.922322	1.04664
CD25hi CD45RA+ CD4 not Treg %T cell	Parkinson's disease	ebi-a-GCST90001509	ieu-b-7	Inverse variance weighted	8	-0.0237423	0.02649	0.370106	-0.0756626	0.0281781	0.976537	0.927129	1.02858
CD25hi CD45RA- CD4 not Treg AC	Parkinson's disease	ebi-a-GCST90001510	ieu-b-7	MR Egger	5	-0.0109596	0.0754411	0.893707	-0.158824	0.136905	0.9891	0.853146	1.14672
CD25hi CD45RA- CD4 not Treg AC	Parkinson's disease	ebi-a-GCST90001510	ieu-b-7	Weighted median	5	-0.0580621	0.0372334	0.1189	-0.13104	0.0149154	0.943591	0.877183	1.01503
CD25hi CD45RA- CD4 not Treg AC	Parkinson's disease	ebi-a-GCST90001510	ieu-b-7	Inverse variance weighted	5	-0.0525286	0.030623	0.0862844	-0.11255	0.00749246	0.948827	0.893553	1.00752
CD25hi CD45RA- CD4 not Treg %CD4+	Parkinson's disease	ebi-a-GCST90001511	ieu-b-7	MR Egger	6	-0.0941284	0.0932536	0.369892	-0.276905	0.0886486	0.910166	0.758126	1.0927
CD25hi CD45RA- CD4 not Treg %CD4+	Parkinson's disease	ebi-a-GCST90001511	ieu-b-7	Weighted median	6	-0.0605626	0.0354901	0.0879216	-0.130123	0.00899801	0.941235	0.877987	1.00904
CD25hi CD45RA- CD4 not Treg %CD4+	Parkinson's disease	ebi-a-GCST90001511	ieu-b-7	Inverse variance weighted	6	-0.034553	0.039938	0.386947	-0.112831	0.0437254	0.966037	0.893301	1.0447
CD25hi CD45RA- CD4 not Treg %T cell	Parkinson's disease	ebi-a-GCST90001512	ieu-b-7	MR Egger	3	-0.110294	0.088698	0.431179	-0.284142	0.063554	0.895571	0.75266	1.06562
CD25hi CD45RA- CD4 not Treg %T cell	Parkinson's disease	ebi-a-GCST90001512	ieu-b-7	Weighted median	3	-0.0691954	0.0369086	0.0608232	-0.141536	0.0031454	0.933144	0.868024	1.00315
CD25hi CD45RA- CD4 not Treg %T cell	Parkinson's disease	ebi-a-GCST90001512	ieu-b-7	Inverse variance weighted	3	-0.0748103	0.0316763	0.0181908	-0.136896	-0.0127247	0.92792	0.872061	0.987356
CD4 Treg AC	Parkinson's disease	ebi-a-GCST90001513	ieu-b-7	Inverse variance weighted	2	0.245398	0.14017	0.0799942	-0.0293348	0.520131	1.27813	0.971091	1.68225
HSC AC	Parkinson's disease	ebi-a-GCST90001514	ieu-b-7	MR Egger	3	-0.0460062	0.0584323	0.57539	-0.160533	0.0685211	0.955036	0.851689	1.07092
HSC AC	Parkinson's disease	ebi-a-GCST90001514	ieu-b-7	Weighted median	3	-0.0368193	0.0442394	0.405255	-0.123529	0.04989	0.96385	0.883796	1.05116
HSC AC	Parkinson's disease	ebi-a-GCST90001514	ieu-b-7	Inverse variance weighted	3	-0.0344307	0.0412387	0.403767	-0.115259	0.0463971	0.966155	0.891136	1.04749
Im MDSC AC	Parkinson's disease	ebi-a-GCST90001515	ieu-b-7	MR Egger	6	-0.143239	0.152158	0.39981	-0.44147	0.154991	0.866547	0.643091	1.16765
Im MDSC AC	Parkinson's disease	ebi-a-GCST90001515	ieu-b-7	Weighted median	6	0.0669652	0.040033	0.0943761	-0.0114994	0.14543	1.06926	0.988566	1.15654
Im MDSC AC	Parkinson's disease	ebi-a-GCST90001515	ieu-b-7	Inverse variance weighted	6	0.0630107	0.0383672	0.100526	-0.012189	0.13821	1.06504	0.987885	1.14822
Im MDSC %CD33dim HLA DR- CD66b-	Parkinson's disease	ebi-a-GCST90001516	ieu-b-7	Inverse variance weighted	2	0.093523	0.0523709	0.0741346	-0.00912397	0.19617	1.09804	0.990918	1.21673
CD33br HLA DR+ AC	Parkinson's disease	ebi-a-GCST90001517	ieu-b-7	MR Egger	4	0.0154774	0.058188	0.815158	-0.098571	0.129526	1.0156	0.906131	1.13829
CD33br HLA DR+ AC	Parkinson's disease	ebi-a-GCST90001517	ieu-b-7	Weighted median	4	0.000810466	0.0396547	0.983694	-0.0769127	0.0785336	1.00081	0.925971	1.0817
CD33br HLA DR+ AC	Parkinson's disease	ebi-a-GCST90001517	ieu-b-7	Inverse variance weighted	4	-0.0110705	0.0356082	0.755879	-0.0808626	0.0587217	0.988991	0.92232	1.06048
CD33br HLA DR+ CD14- AC	Parkinson's disease	ebi-a-GCST90001518	ieu-b-7	Wald ratio	1	0.00716751	0.0514999	0.889312	-0.0937722	0.108107	1.00719	0.91049	1.11417
CD33br HLA DR+ CD14- %CD33br HLA DR+	Parkinson's disease	ebi-a-GCST90001519	ieu-b-7	MR Egger	4	0.0967241	0.330339	0.797257	-0.550741	0.744189	1.10156	0.576523	2.10473
CD33br HLA DR+ CD14- %CD33br HLA DR+	Parkinson's disease	ebi-a-GCST90001519	ieu-b-7	Weighted median	4	0.0447201	0.0539997	0.407583	-0.0611192	0.150559	1.04574	0.940711	1.16248
CD33br HLA DR+ CD14- %CD33br HLA DR+	Parkinson's disease	ebi-a-GCST90001519	ieu-b-7	Inverse variance weighted	4	0.00703222	0.0459822	0.878451	-0.083093	0.0971574	1.00706	0.920266	1.10203
CD33br HLA DR+ CD14dim AC	Parkinson's disease	ebi-a-GCST90001520	ieu-b-7	MR Egger	7	0.00369611	0.0554976	0.949482	-0.105079	0.112471	1.0037	0.900253	1.11904
CD33br HLA DR+ CD14dim AC	Parkinson's disease	ebi-a-GCST90001520	ieu-b-7	Weighted median	7	-0.00458781	0.0449038	0.918622	-0.0925992	0.0834236	0.995423	0.911559	1.087
CD33br HLA DR+ CD14dim AC	Parkinson's disease	ebi-a-GCST90001520	ieu-b-7	Inverse variance weighted	7	-0.0507641	0.0353878	0.151427	-0.120124	0.018596	0.950503	0.88681	1.01877
CD33br HLA DR+ CD14dim %CD33br HLA DR+	Parkinson's disease	ebi-a-GCST90001521	ieu-b-7	MR Egger	4	0.0364183	0.0908793	0.727373	-0.141705	0.214542	1.03709	0.867877	1.23929
CD33br HLA DR+ CD14dim %CD33br HLA DR+	Parkinson's disease	ebi-a-GCST90001521	ieu-b-7	Weighted median	4	0.0348918	0.0610495	0.567638	-0.0847652	0.154549	1.03551	0.918728	1.16713
CD33br HLA DR+ CD14dim %CD33br HLA DR+	Parkinson's disease	ebi-a-GCST90001521	ieu-b-7	Inverse variance weighted	4	0.0300651	0.0503879	0.550727	-0.0686953	0.128825	1.03052	0.933611	1.13749
CD33- HLA DR- AC	Parkinson's disease	ebi-a-GCST90001522	ieu-b-7	Inverse variance weighted	2	0.128367	0.0799646	0.108427	-0.0283633	0.285098	1.13697	0.972035	1.32989
CD33- HLA DR+ AC	Parkinson's disease	ebi-a-GCST90001523	ieu-b-7	Inverse variance weighted	2	0.0918739	0.0613893	0.134503	-0.0284491	0.212197	1.09623	0.971952	1.23639
Gr MDSC AC	Parkinson's disease	ebi-a-GCST90001524	ieu-b-7	MR Egger	3	-0.000227519	0.0606778	0.997613	-0.119156	0.118701	0.999773	0.887669	1.12603
Gr MDSC AC	Parkinson's disease	ebi-a-GCST90001524	ieu-b-7	Weighted median	3	0.00646432	0.0469183	0.890416	-0.0854955	0.0984242	1.00649	0.918057	1.10343
Gr MDSC AC	Parkinson's disease	ebi-a-GCST90001524	ieu-b-7	Inverse variance weighted	3	0.00907624	0.0400723	0.820815	-0.0694655	0.087618	1.00912	0.932892	1.09157
CD33dim HLA DR+ CD11b+ AC	Parkinson's disease	ebi-a-GCST90001525	ieu-b-7	MR Egger	7	-0.116477	0.274615	0.689089	-0.654723	0.421769	0.890051	0.519586	1.52466
CD33dim HLA DR+ CD11b+ AC	Parkinson's disease	ebi-a-GCST90001525	ieu-b-7	Weighted median	7	0.206655	0.0758564	0.00644405	0.0579761	0.355333	1.22956	1.05969	1.42666
CD33dim HLA DR+ CD11b+ AC	Parkinson's disease	ebi-a-GCST90001525	ieu-b-7	Inverse variance weighted	7	0.123643	0.075886	0.103243	-0.0250932	0.27238	1.13161	0.975219	1.31309
CD33dim HLA DR+ CD11b+ %CD33dim HLA DR+	Parkinson's disease	ebi-a-GCST90001526	ieu-b-7	MR Egger	4	0.205998	0.0911951	0.15241	0.0272558	0.384741	1.22875	1.02763	1.46923
CD33dim HLA DR+ CD11b+ %CD33dim HLA DR+	Parkinson's disease	ebi-a-GCST90001526	ieu-b-7	Weighted median	4	0.0674931	0.0291843	0.0207417	0.010292	0.124694	1.06982	1.01035	1.1328
CD33dim HLA DR+ CD11b+ %CD33dim HLA DR+	Parkinson's disease	ebi-a-GCST90001526	ieu-b-7	Inverse variance weighted	4	0.0790211	0.0361468	0.0288071	0.00817339	0.149869	1.08223	1.00821	1.16168
CD33dim HLA DR+ CD11b- AC	Parkinson's disease	ebi-a-GCST90001527	ieu-b-7	MR Egger	4	0.118737	0.340303	0.760461	-0.548256	0.78573	1.12607	0.577957	2.19401
CD33dim HLA DR+ CD11b- AC	Parkinson's disease	ebi-a-GCST90001527	ieu-b-7	Weighted median	4	0.0124565	0.0531748	0.814787	-0.0917662	0.116679	1.01253	0.912318	1.12376
CD33dim HLA DR+ CD11b- AC	Parkinson's disease	ebi-a-GCST90001527	ieu-b-7	Inverse variance weighted	4	-0.0426245	0.11115	0.701358	-0.260478	0.175229	0.958271	0.770683	1.19152
CD33dim HLA DR+ CD11b- %CD33dim HLA DR+	Parkinson's disease	ebi-a-GCST90001528	ieu-b-7	MR Egger	3	-0.37776	0.129171	0.209751	-0.630934	-0.124585	0.685395	0.532094	0.882863
CD33dim HLA DR+ CD11b- %CD33dim HLA DR+	Parkinson's disease	ebi-a-GCST90001528	ieu-b-7	Weighted median	3	-0.0742624	0.0286418	0.00951997	-0.1304	-0.0181244	0.928428	0.877744	0.982039
CD33dim HLA DR+ CD11b- %CD33dim HLA DR+	Parkinson's disease	ebi-a-GCST90001528	ieu-b-7	Inverse variance weighted	3	-0.0833844	0.0426181	0.0504005	-0.166916	0.000147084	0.919997	0.846271	1.00015
CD66b++ myeloid cell AC	Parkinson's disease	ebi-a-GCST90001529	ieu-b-7	Inverse variance weighted	2	-0.0449753	0.10175	0.658477	-0.244406	0.154455	0.956021	0.78317	1.16702
Mo MDSC AC	Parkinson's disease	ebi-a-GCST90001530	ieu-b-7	MR Egger	3	0.205458	0.339658	0.653672	-0.460272	0.871188	1.22809	0.631112	2.38975
Mo MDSC AC	Parkinson's disease	ebi-a-GCST90001530	ieu-b-7	Weighted median	3	0.0347428	0.0423891	0.412435	-0.0483399	0.117826	1.03535	0.95281	1.12505
Mo MDSC AC	Parkinson's disease	ebi-a-GCST90001530	ieu-b-7	Inverse variance weighted	3	0.0311423	0.0393249	0.428405	-0.0459344	0.108219	1.03163	0.955105	1.11429
CD33dim HLA DR- AC	Parkinson's disease	ebi-a-GCST90001531	ieu-b-7	MR Egger	8	0.00715611	0.025176	0.785779	-0.0421889	0.0565011	1.00718	0.958689	1.05813
CD33dim HLA DR- AC	Parkinson's disease	ebi-a-GCST90001531	ieu-b-7	Weighted median	8	-0.00994861	0.0228276	0.662971	-0.0546908	0.0347936	0.990101	0.946778	1.03541
CD33dim HLA DR- AC	Parkinson's disease	ebi-a-GCST90001531	ieu-b-7	Inverse variance weighted	8	-0.0112821	0.0186787	0.545836	-0.0478923	0.0253281	0.988781	0.953236	1.02565
Basophil AC	Parkinson's disease	ebi-a-GCST90001532	ieu-b-7	MR Egger	11	-0.00535089	0.0256282	0.839262	-0.0555822	0.0448804	0.994663	0.945934	1.0459
Basophil AC	Parkinson's disease	ebi-a-GCST90001532	ieu-b-7	Weighted median	11	-0.00993385	0.0225736	0.65989	-0.054178	0.0343103	0.990115	0.947263	1.03491
Basophil AC	Parkinson's disease	ebi-a-GCST90001532	ieu-b-7	Inverse variance weighted	11	-0.0149491	0.0183517	0.415306	-0.0509184	0.0210202	0.985162	0.950356	1.02124
Basophil %CD33dim HLA DR- CD66b-	Parkinson's disease	ebi-a-GCST90001533	ieu-b-7	MR Egger	4	0.128094	0.0941678	0.306771	-0.0564748	0.312663	1.13666	0.94509	1.36706
Basophil %CD33dim HLA DR- CD66b-	Parkinson's disease	ebi-a-GCST90001533	ieu-b-7	Weighted median	4	0.000674386	0.0338124	0.984087	-0.0655979	0.0669467	1.00067	0.936507	1.06924
Basophil %CD33dim HLA DR- CD66b-	Parkinson's disease	ebi-a-GCST90001533	ieu-b-7	Inverse variance weighted	4	0.00812986	0.0330522	0.805705	-0.0566524	0.0729121	1.00816	0.944923	1.07564
CD45RA- CD4+ AC	Parkinson's disease	ebi-a-GCST90001534	ieu-b-7	MR Egger	6	0.0297148	0.365408	0.939094	-0.686485	0.745914	1.03016	0.503342	2.10837
CD45RA- CD4+ AC	Parkinson's disease	ebi-a-GCST90001534	ieu-b-7	Weighted median	6	0.000321918	0.0786787	0.996735	-0.153888	0.154532	1.00032	0.857368	1.16711
CD45RA- CD4+ AC	Parkinson's disease	ebi-a-GCST90001534	ieu-b-7	Inverse variance weighted	6	0.0165001	0.0650052	0.799629	-0.11091	0.14391	1.01664	0.895019	1.15478
CD45RA- CD4+ %CD4+	Parkinson's disease	ebi-a-GCST90001535	ieu-b-7	MR Egger	7	-0.103074	0.0538866	0.113976	-0.208692	0.00254341	0.90206	0.811645	1.00255
CD45RA- CD4+ %CD4+	Parkinson's disease	ebi-a-GCST90001535	ieu-b-7	Weighted median	7	-0.0654166	0.0540438	0.226111	-0.171342	0.0405092	0.936677	0.842533	1.04134
CD45RA- CD4+ %CD4+	Parkinson's disease	ebi-a-GCST90001535	ieu-b-7	Inverse variance weighted	7	-0.0211528	0.0499421	0.671897	-0.119039	0.0767338	0.979069	0.887773	1.07975
CD45RA- CD4+ %T cell	Parkinson's disease	ebi-a-GCST90001536	ieu-b-7	MR Egger	7	0.0142804	0.0427327	0.751805	-0.0694756	0.0980364	1.01438	0.932883	1.103
CD45RA- CD4+ %T cell	Parkinson's disease	ebi-a-GCST90001536	ieu-b-7	Weighted median	7	0.0162716	0.0357636	0.649126	-0.053825	0.0863683	1.0164	0.947598	1.09021
CD45RA- CD4+ %T cell	Parkinson's disease	ebi-a-GCST90001536	ieu-b-7	Inverse variance weighted	7	-0.00379782	0.0361825	0.916405	-0.0747156	0.06712	0.996209	0.928007	1.06942
CM CD4+ AC	Parkinson's disease	ebi-a-GCST90001537	ieu-b-7	MR Egger	4	0.0021232	0.160293	0.990634	-0.312051	0.316297	1.00213	0.731944	1.37204
CM CD4+ AC	Parkinson's disease	ebi-a-GCST90001537	ieu-b-7	Weighted median	4	-0.00781175	0.0766094	0.918782	-0.157966	0.142343	0.992219	0.853879	1.15297
CM CD4+ AC	Parkinson's disease	ebi-a-GCST90001537	ieu-b-7	Inverse variance weighted	4	0.0251472	0.0707484	0.722256	-0.11352	0.163814	1.02547	0.892687	1.178
CM CD4+ %CD4+	Parkinson's disease	ebi-a-GCST90001538	ieu-b-7	MR Egger	5	-0.161297	0.111113	0.242516	-0.379078	0.0564843	0.851039	0.684492	1.05811
CM CD4+ %CD4+	Parkinson's disease	ebi-a-GCST90001538	ieu-b-7	Weighted median	5	-0.051041	0.071187	0.473375	-0.190568	0.0884856	0.95024	0.82649	1.09252
CM CD4+ %CD4+	Parkinson's disease	ebi-a-GCST90001538	ieu-b-7	Inverse variance weighted	5	-0.0308166	0.0718683	0.668074	-0.171679	0.110045	0.969653	0.84225	1.11633
CM CD4+ %T cell	Parkinson's disease	ebi-a-GCST90001539	ieu-b-7	MR Egger	3	0.346331	0.312111	0.466945	-0.265408	0.958069	1.41387	0.766893	2.60666
CM CD4+ %T cell	Parkinson's disease	ebi-a-GCST90001539	ieu-b-7	Weighted median	3	0.0325935	0.139861	0.815729	-0.241534	0.306721	1.03313	0.785422	1.35896
CM CD4+ %T cell	Parkinson's disease	ebi-a-GCST90001539	ieu-b-7	Inverse variance weighted	3	0.0900636	0.110144	0.413535	-0.125819	0.305946	1.09424	0.881775	1.35791
Naive CD4+ AC	Parkinson's disease	ebi-a-GCST90001540	ieu-b-7	MR Egger	3	0.465408	0.449438	0.488888	-0.415492	1.34631	1.59266	0.660016	3.84321
Naive CD4+ AC	Parkinson's disease	ebi-a-GCST90001540	ieu-b-7	Weighted median	3	-0.0359318	0.0868865	0.679204	-0.206229	0.134366	0.964706	0.813646	1.14381
Naive CD4+ AC	Parkinson's disease	ebi-a-GCST90001540	ieu-b-7	Inverse variance weighted	3	-0.0506592	0.0750904	0.499903	-0.197837	0.0965181	0.950603	0.820504	1.10133
Naive CD4+ %CD4+	Parkinson's disease	ebi-a-GCST90001541	ieu-b-7	MR Egger	5	0.0472909	0.134275	0.74798	-0.215888	0.310469	1.04843	0.805826	1.36407
Naive CD4+ %CD4+	Parkinson's disease	ebi-a-GCST90001541	ieu-b-7	Weighted median	5	0.00112389	0.0930406	0.990362	-0.181236	0.183484	1.00112	0.834239	1.2014
Naive CD4+ %CD4+	Parkinson's disease	ebi-a-GCST90001541	ieu-b-7	Inverse variance weighted	5	-0.0124017	0.0809268	0.878204	-0.171018	0.146215	0.987675	0.842806	1.15744
EM CD4+ AC	Parkinson's disease	ebi-a-GCST90001542	ieu-b-7	MR Egger	3	-0.163852	0.213897	0.583853	-0.583089	0.255386	0.848868	0.558171	1.29096
EM CD4+ AC	Parkinson's disease	ebi-a-GCST90001542	ieu-b-7	Weighted median	3	-0.0271298	0.0991896	0.784458	-0.221541	0.167282	0.973235	0.801283	1.18209
EM CD4+ AC	Parkinson's disease	ebi-a-GCST90001542	ieu-b-7	Inverse variance weighted	3	0.00411078	0.0890912	0.963198	-0.170508	0.17873	1.00412	0.843236	1.1957
EM CD4+ %CD4+	Parkinson's disease	ebi-a-GCST90001543	ieu-b-7	MR Egger	6	-0.0857523	0.101971	0.447712	-0.285616	0.114112	0.917822	0.751551	1.12088
EM CD4+ %CD4+	Parkinson's disease	ebi-a-GCST90001543	ieu-b-7	Weighted median	6	-0.0812822	0.0593936	0.171145	-0.197694	0.0351293	0.921933	0.820621	1.03575
EM CD4+ %CD4+	Parkinson's disease	ebi-a-GCST90001543	ieu-b-7	Inverse variance weighted	6	-0.0465015	0.0673076	0.489641	-0.178424	0.0854215	0.954563	0.836587	1.08918
EM CD4+ %T cell	Parkinson's disease	ebi-a-GCST90001544	ieu-b-7	MR Egger	8	-0.0891026	0.0725107	0.265145	-0.231224	0.0530185	0.914752	0.793562	1.05445
EM CD4+ %T cell	Parkinson's disease	ebi-a-GCST90001544	ieu-b-7	Weighted median	8	-0.0840945	0.0571776	0.141356	-0.196163	0.0279736	0.919344	0.821879	1.02837
EM CD4+ %T cell	Parkinson's disease	ebi-a-GCST90001544	ieu-b-7	Inverse variance weighted	8	-0.0878045	0.0488734	0.0724041	-0.183596	0.00798743	0.91594	0.832272	1.00802
TD CD4+ AC	Parkinson's disease	ebi-a-GCST90001545	ieu-b-7	Inverse variance weighted	2	0.101995	0.0698233	0.144082	-0.0348587	0.238849	1.10738	0.965742	1.26979
TD CD4+ %CD4+	Parkinson's disease	ebi-a-GCST90001546	ieu-b-7	MR Egger	4	0.0742275	0.0936757	0.511195	-0.109377	0.257832	1.07705	0.896393	1.29412
TD CD4+ %CD4+	Parkinson's disease	ebi-a-GCST90001546	ieu-b-7	Weighted median	4	0.00150968	0.0789469	0.984743	-0.153226	0.156246	1.00151	0.857936	1.16911
TD CD4+ %CD4+	Parkinson's disease	ebi-a-GCST90001546	ieu-b-7	Inverse variance weighted	4	0.0019819	0.0652505	0.975769	-0.125909	0.129873	1.00198	0.881695	1.13868
TD CD4+ %T cell	Parkinson's disease	ebi-a-GCST90001547	ieu-b-7	MR Egger	5	0.112595	0.0727189	0.219291	-0.0299341	0.255124	1.11918	0.97051	1.29062
TD CD4+ %T cell	Parkinson's disease	ebi-a-GCST90001547	ieu-b-7	Weighted median	5	0.0805329	0.0602738	0.181511	-0.0376037	0.19867	1.08386	0.963095	1.21978
TD CD4+ %T cell	Parkinson's disease	ebi-a-GCST90001547	ieu-b-7	Inverse variance weighted	5	0.0697928	0.0527799	0.186056	-0.0336558	0.173241	1.07229	0.966904	1.18915
CM CD8br AC	Parkinson's disease	ebi-a-GCST90001548	ieu-b-7	MR Egger	5	-0.0831107	0.110235	0.505664	-0.299172	0.13295	0.920249	0.741432	1.14219
CM CD8br AC	Parkinson's disease	ebi-a-GCST90001548	ieu-b-7	Weighted median	5	-0.0387053	0.0737453	0.599687	-0.183246	0.105836	0.962034	0.832563	1.11164
CM CD8br AC	Parkinson's disease	ebi-a-GCST90001548	ieu-b-7	Inverse variance weighted	5	-0.0490397	0.0681438	0.47174	-0.182601	0.0845221	0.952143	0.8331	1.0882
CM CD8br %CD8br	Parkinson's disease	ebi-a-GCST90001549	ieu-b-7	MR Egger	5	0.260646	0.247237	0.369178	-0.223939	0.745232	1.29777	0.799364	2.10693
CM CD8br %CD8br	Parkinson's disease	ebi-a-GCST90001549	ieu-b-7	Weighted median	5	0.216229	0.093876	0.0212596	0.0322315	0.400226	1.24139	1.03276	1.49216
CM CD8br %CD8br	Parkinson's disease	ebi-a-GCST90001549	ieu-b-7	Inverse variance weighted	5	0.174319	0.076675	0.0229971	0.0240363	0.324602	1.19044	1.02433	1.38348
CM CD8br %T cell	Parkinson's disease	ebi-a-GCST90001550	ieu-b-7	Wald ratio	1	0.0732689	0.198873	0.712559	-0.316522	0.46306	1.07602	0.728679	1.58893
Naive CD8br AC	Parkinson's disease	ebi-a-GCST90001551	ieu-b-7	MR Egger	6	-0.302792	0.29366	0.360757	-0.878366	0.272782	0.738753	0.415461	1.31361
Naive CD8br AC	Parkinson's disease	ebi-a-GCST90001551	ieu-b-7	Weighted median	6	0.16079	0.116908	0.169021	-0.0683495	0.38993	1.17444	0.933934	1.47688
Naive CD8br AC	Parkinson's disease	ebi-a-GCST90001551	ieu-b-7	Inverse variance weighted	6	0.0359063	0.0874184	0.681263	-0.135434	0.207246	1.03656	0.873337	1.23029
Naive CD8br %CD8br	Parkinson's disease	ebi-a-GCST90001552	ieu-b-7	MR Egger	5	-0.0114691	0.0799054	0.894968	-0.168084	0.145145	0.988596	0.845283	1.15621
Naive CD8br %CD8br	Parkinson's disease	ebi-a-GCST90001552	ieu-b-7	Weighted median	5	-0.00885465	0.0667139	0.89441	-0.139614	0.121905	0.991184	0.869694	1.12965
Naive CD8br %CD8br	Parkinson's disease	ebi-a-GCST90001552	ieu-b-7	Inverse variance weighted	5	0.00434078	0.0520891	0.933586	-0.0977538	0.106435	1.00435	0.906872	1.11231
Naive CD8br %T cell	Parkinson's disease	ebi-a-GCST90001553	ieu-b-7	MR Egger	8	0.0154229	0.112105	0.895076	-0.204302	0.235148	1.01554	0.815216	1.2651
Naive CD8br %T cell	Parkinson's disease	ebi-a-GCST90001553	ieu-b-7	Weighted median	8	0.0346488	0.084652	0.682313	-0.131269	0.200567	1.03526	0.876982	1.2221
Naive CD8br %T cell	Parkinson's disease	ebi-a-GCST90001553	ieu-b-7	Inverse variance weighted	8	0.0456035	0.0647604	0.481316	-0.0813268	0.172534	1.04666	0.921892	1.18831
EM CD8br AC	Parkinson's disease	ebi-a-GCST90001554	ieu-b-7	MR Egger	6	-0.0483936	0.048953	0.378835	-0.144341	0.0475542	0.952759	0.865592	1.0487
EM CD8br AC	Parkinson's disease	ebi-a-GCST90001554	ieu-b-7	Weighted median	6	0.0128429	0.0454608	0.777556	-0.0762603	0.101946	1.01293	0.926575	1.10732
EM CD8br AC	Parkinson's disease	ebi-a-GCST90001554	ieu-b-7	Inverse variance weighted	6	-0.0229608	0.03501	0.511929	-0.0915804	0.0456588	0.977301	0.912488	1.04672
EM CD8br %CD8br	Parkinson's disease	ebi-a-GCST90001555	ieu-b-7	MR Egger	8	-0.0170673	0.0326171	0.619546	-0.0809968	0.0468622	0.983078	0.922197	1.04798
EM CD8br %CD8br	Parkinson's disease	ebi-a-GCST90001555	ieu-b-7	Weighted median	8	-0.0246704	0.0312204	0.42941	-0.0858624	0.0365216	0.975631	0.917721	1.0372
EM CD8br %CD8br	Parkinson's disease	ebi-a-GCST90001555	ieu-b-7	Inverse variance weighted	8	-0.017318	0.0253198	0.493994	-0.0669447	0.0323088	0.982831	0.935247	1.03284
EM CD8br %T cell	Parkinson's disease	ebi-a-GCST90001556	ieu-b-7	MR Egger	3	-0.0600519	0.071778	0.556478	-0.200737	0.080633	0.941716	0.818128	1.08397
EM CD8br %T cell	Parkinson's disease	ebi-a-GCST90001556	ieu-b-7	Weighted median	3	-0.0175039	0.0344958	0.61186	-0.0851155	0.0501078	0.982648	0.918406	1.05138
EM CD8br %T cell	Parkinson's disease	ebi-a-GCST90001556	ieu-b-7	Inverse variance weighted	3	-0.0229776	0.0292626	0.432324	-0.0803322	0.034377	0.977284	0.92281	1.03497
TD CD8br AC	Parkinson's disease	ebi-a-GCST90001557	ieu-b-7	Wald ratio	1	-0.00104603	0.133891	0.993767	-0.263473	0.261381	0.998955	0.768379	1.29872
TD CD8br %CD8br	Parkinson's disease	ebi-a-GCST90001558	ieu-b-7	MR Egger	3	0.0761019	0.416804	0.88503	-0.740834	0.893038	1.07907	0.476716	2.44254
TD CD8br %CD8br	Parkinson's disease	ebi-a-GCST90001558	ieu-b-7	Weighted median	3	-0.0473354	0.084686	0.576195	-0.21332	0.118649	0.953767	0.807898	1.12597
TD CD8br %CD8br	Parkinson's disease	ebi-a-GCST90001558	ieu-b-7	Inverse variance weighted	3	-0.0484795	0.0763133	0.525253	-0.198054	0.101095	0.952677	0.820326	1.10638
TD CD8br %T cell	Parkinson's disease	ebi-a-GCST90001559	ieu-b-7	MR Egger	3	0.0816677	0.13705	0.657882	-0.18695	0.350285	1.0851	0.829485	1.41947
TD CD8br %T cell	Parkinson's disease	ebi-a-GCST90001559	ieu-b-7	Weighted median	3	0.0244539	0.0881485	0.78146	-0.148317	0.197225	1.02476	0.862158	1.21802
TD CD8br %T cell	Parkinson's disease	ebi-a-GCST90001559	ieu-b-7	Inverse variance weighted	3	0.0167094	0.0797431	0.834027	-0.139587	0.173006	1.01685	0.869717	1.18887
CD45RA+ CD8br AC	Parkinson's disease	ebi-a-GCST90001560	ieu-b-7	MR Egger	7	0.0158311	0.027108	0.584573	-0.0373006	0.0689628	1.01596	0.963387	1.0714
CD45RA+ CD8br AC	Parkinson's disease	ebi-a-GCST90001560	ieu-b-7	Weighted median	7	0.0150188	0.0241462	0.533946	-0.0323078	0.0623453	1.01513	0.968209	1.06433
CD45RA+ CD8br AC	Parkinson's disease	ebi-a-GCST90001560	ieu-b-7	Inverse variance weighted	7	0.0179656	0.0224115	0.422769	-0.0259609	0.0618921	1.01813	0.974373	1.06385
CD45RA+ CD8br %CD8br	Parkinson's disease	ebi-a-GCST90001561	ieu-b-7	MR Egger	8	0.0161847	0.0346519	0.656933	-0.0517331	0.0841024	1.01632	0.949582	1.08774
CD45RA+ CD8br %CD8br	Parkinson's disease	ebi-a-GCST90001561	ieu-b-7	Weighted median	8	0.0288967	0.0283794	0.308568	-0.0267268	0.0845203	1.02932	0.973627	1.08819
CD45RA+ CD8br %CD8br	Parkinson's disease	ebi-a-GCST90001561	ieu-b-7	Inverse variance weighted	8	0.0191896	0.0255176	0.452042	-0.0308249	0.0692041	1.01937	0.969645	1.07165
CD45RA+ CD8br %T cell	Parkinson's disease	ebi-a-GCST90001562	ieu-b-7	MR Egger	10	-0.0278393	0.0415144	0.521364	-0.109208	0.0535289	0.972545	0.896544	1.05499
CD45RA+ CD8br %T cell	Parkinson's disease	ebi-a-GCST90001562	ieu-b-7	Weighted median	10	0.000837621	0.0489846	0.986357	-0.0951723	0.0968475	1.00084	0.909216	1.10169
CD45RA+ CD8br %T cell	Parkinson's disease	ebi-a-GCST90001562	ieu-b-7	Inverse variance weighted	10	-0.0252683	0.033311	0.448118	-0.0905579	0.0400213	0.975048	0.913421	1.04083
CM DN (CD4-CD8-) AC	Parkinson's disease	ebi-a-GCST90001563	ieu-b-7	Wald ratio	1	0.00840036	0.0523682	0.872558	-0.0942413	0.111042	1.00844	0.910063	1.11744
CM DN (CD4-CD8-) %DN	Parkinson's disease	ebi-a-GCST90001564	ieu-b-7	Wald ratio	1	-0.146824	0.123252	0.233556	-0.388398	0.0947503	0.863446	0.678142	1.09938
CM DN (CD4-CD8-) %T cell	Parkinson's disease	ebi-a-GCST90001565	ieu-b-7	MR Egger	3	-0.0385103	0.0718001	0.686588	-0.179238	0.102218	0.962222	0.835907	1.10762
CM DN (CD4-CD8-) %T cell	Parkinson's disease	ebi-a-GCST90001565	ieu-b-7	Weighted median	3	-0.0522128	0.0451035	0.247018	-0.140616	0.0361901	0.949127	0.868823	1.03685
CM DN (CD4-CD8-) %T cell	Parkinson's disease	ebi-a-GCST90001565	ieu-b-7	Inverse variance weighted	3	-0.0536964	0.0393836	0.17275	-0.130888	0.0234955	0.94772	0.877316	1.02377
Naive DN (CD4-CD8-) AC	Parkinson's disease	ebi-a-GCST90001566	ieu-b-7	Inverse variance weighted	2	-0.0631775	0.129158	0.624736	-0.316327	0.189972	0.938777	0.728821	1.20922
Naive DN (CD4-CD8-) %DN	Parkinson's disease	ebi-a-GCST90001567	ieu-b-7	MR Egger	3	0.0218779	0.118738	0.884001	-0.210848	0.254603	1.02212	0.809897	1.28995
Naive DN (CD4-CD8-) %DN	Parkinson's disease	ebi-a-GCST90001567	ieu-b-7	Weighted median	3	0.0151665	0.0680471	0.823627	-0.118206	0.148539	1.01528	0.888513	1.16014
Naive DN (CD4-CD8-) %DN	Parkinson's disease	ebi-a-GCST90001567	ieu-b-7	Inverse variance weighted	3	0.00407357	0.0711898	0.954369	-0.135458	0.143606	1.00408	0.873315	1.15443
Naive DN (CD4-CD8-) %T cell	Parkinson's disease	ebi-a-GCST90001568	ieu-b-7	Inverse variance weighted	2	-0.0549856	0.117939	0.641058	-0.286146	0.176175	0.946499	0.751153	1.19265
EM DN (CD4-CD8-) AC	Parkinson's disease	ebi-a-GCST90001569	ieu-b-7	MR Egger	5	0.137663	0.187483	0.515969	-0.229804	0.505131	1.14759	0.794689	1.6572
EM DN (CD4-CD8-) AC	Parkinson's disease	ebi-a-GCST90001569	ieu-b-7	Weighted median	5	0.0481984	0.0803004	0.548356	-0.10919	0.205587	1.04938	0.89656	1.22825
EM DN (CD4-CD8-) AC	Parkinson's disease	ebi-a-GCST90001569	ieu-b-7	Inverse variance weighted	5	-0.00610452	0.0649868	0.925161	-0.133479	0.12127	0.993914	0.875046	1.12893
EM DN (CD4-CD8-) %DN	Parkinson's disease	ebi-a-GCST90001570	ieu-b-7	MR Egger	6	0.142365	0.103756	0.241947	-0.0609974	0.345727	1.153	0.940826	1.41302
EM DN (CD4-CD8-) %DN	Parkinson's disease	ebi-a-GCST90001570	ieu-b-7	Weighted median	6	-0.0059652	0.0778664	0.938935	-0.158583	0.146653	0.994053	0.853352	1.15795
EM DN (CD4-CD8-) %DN	Parkinson's disease	ebi-a-GCST90001570	ieu-b-7	Inverse variance weighted	6	-0.00353398	0.0670828	0.957986	-0.135016	0.127948	0.996472	0.873702	1.13649
EM DN (CD4-CD8-) %T cell	Parkinson's disease	ebi-a-GCST90001571	ieu-b-7	MR Egger	5	0.0552557	0.160068	0.752729	-0.258478	0.36899	1.05681	0.772226	1.44627
EM DN (CD4-CD8-) %T cell	Parkinson's disease	ebi-a-GCST90001571	ieu-b-7	Weighted median	5	0.0501563	0.080183	0.531628	-0.107002	0.207315	1.05144	0.898524	1.23037
EM DN (CD4-CD8-) %T cell	Parkinson's disease	ebi-a-GCST90001571	ieu-b-7	Inverse variance weighted	5	-0.0152869	0.0663104	0.817676	-0.145255	0.114682	0.984829	0.864801	1.12152
TD DN (CD4-CD8-) AC	Parkinson's disease	ebi-a-GCST90001572	ieu-b-7	MR Egger	3	-0.62285	0.881595	0.60843	-2.35078	1.10508	0.536414	0.0952951	3.01946
TD DN (CD4-CD8-) AC	Parkinson's disease	ebi-a-GCST90001572	ieu-b-7	Weighted median	3	-0.0441356	0.125973	0.72607	-0.291043	0.202771	0.956824	0.747484	1.22479
TD DN (CD4-CD8-) AC	Parkinson's disease	ebi-a-GCST90001572	ieu-b-7	Inverse variance weighted	3	-0.0939763	0.159881	0.556674	-0.407343	0.219391	0.910304	0.665416	1.24532
TD DN (CD4-CD8-) %DN	Parkinson's disease	ebi-a-GCST90001573	ieu-b-7	MR Egger	8	-0.145432	0.104312	0.212696	-0.349883	0.0590188	0.864649	0.704771	1.0608
TD DN (CD4-CD8-) %DN	Parkinson's disease	ebi-a-GCST90001573	ieu-b-7	Weighted median	8	-0.0286284	0.0676539	0.672179	-0.16123	0.103973	0.971778	0.851096	1.10957
TD DN (CD4-CD8-) %DN	Parkinson's disease	ebi-a-GCST90001573	ieu-b-7	Inverse variance weighted	8	-0.00533997	0.0526389	0.919197	-0.108512	0.0978323	0.994674	0.897168	1.10278
TD DN (CD4-CD8-) %T cell	Parkinson's disease	ebi-a-GCST90001574	ieu-b-7	MR Egger	5	0.202502	0.348576	0.602046	-0.480706	0.88571	1.22446	0.618346	2.4247
TD DN (CD4-CD8-) %T cell	Parkinson's disease	ebi-a-GCST90001574	ieu-b-7	Weighted median	5	0.115642	0.0859682	0.178569	-0.0528553	0.28414	1.12259	0.948517	1.32862
TD DN (CD4-CD8-) %T cell	Parkinson's disease	ebi-a-GCST90001574	ieu-b-7	Inverse variance weighted	5	0.119904	0.0745477	0.107743	-0.0262095	0.266017	1.12739	0.974131	1.30476
Naive CD4+ %T cell	Parkinson's disease	ebi-a-GCST90001575	ieu-b-7	MR Egger	5	0.37414	0.278323	0.271476	-0.171373	0.919654	1.45374	0.842507	2.50842
Naive CD4+ %T cell	Parkinson's disease	ebi-a-GCST90001575	ieu-b-7	Weighted median	5	-0.0474717	0.0990152	0.631627	-0.241541	0.146598	0.953637	0.785416	1.15789
Naive CD4+ %T cell	Parkinson's disease	ebi-a-GCST90001575	ieu-b-7	Inverse variance weighted	5	-0.100432	0.0905846	0.267554	-0.277978	0.0771135	0.904446	0.757313	1.08016
Transitional %B cell	Parkinson's disease	ebi-a-GCST90001576	ieu-b-7	Wald ratio	1	-0.0419198	0.146112	0.774187	-0.328299	0.244459	0.958947	0.720148	1.27693
Transitional AC	Parkinson's disease	ebi-a-GCST90001577	ieu-b-7	MR Egger	6	0.158493	0.205884	0.48435	-0.24504	0.562027	1.17174	0.782673	1.75422
Transitional AC	Parkinson's disease	ebi-a-GCST90001577	ieu-b-7	Weighted median	6	-0.0648253	0.0923416	0.482669	-0.245815	0.116164	0.937231	0.782067	1.12318
Transitional AC	Parkinson's disease	ebi-a-GCST90001577	ieu-b-7	Inverse variance weighted	6	-0.0164385	0.0739665	0.824126	-0.161413	0.128536	0.983696	0.850941	1.13716
Transitional %lymphocyte	Parkinson's disease	ebi-a-GCST90001578	ieu-b-7	MR Egger	7	0.30696	0.166973	0.12541	-0.0203083	0.634228	1.35929	0.979897	1.88557
Transitional %lymphocyte	Parkinson's disease	ebi-a-GCST90001578	ieu-b-7	Weighted median	7	-0.00459447	0.106866	0.965707	-0.214052	0.204864	0.995416	0.807306	1.22736
Transitional %lymphocyte	Parkinson's disease	ebi-a-GCST90001578	ieu-b-7	Inverse variance weighted	7	-0.0175427	0.0765713	0.818789	-0.167623	0.132537	0.98261	0.845673	1.14172
CD14- CD16+ monocyte AC	Parkinson's disease	ebi-a-GCST90001579	ieu-b-7	MR Egger	3	0.0208689	0.103845	0.873745	-0.182667	0.224404	1.02109	0.833046	1.25158
CD14- CD16+ monocyte AC	Parkinson's disease	ebi-a-GCST90001579	ieu-b-7	Weighted median	3	0.0171446	0.0668753	0.797668	-0.113931	0.14822	1.01729	0.89232	1.15977
CD14- CD16+ monocyte AC	Parkinson's disease	ebi-a-GCST90001579	ieu-b-7	Inverse variance weighted	3	0.01744	0.0605669	0.773388	-0.101271	0.136151	1.01759	0.903688	1.14586
CD14+ CD16+ monocyte AC	Parkinson's disease	ebi-a-GCST90001580	ieu-b-7	MR Egger	4	0.169485	0.0883869	0.195204	-0.00375346	0.342723	1.18469	0.996254	1.40878
CD14+ CD16+ monocyte AC	Parkinson's disease	ebi-a-GCST90001580	ieu-b-7	Weighted median	4	0.0840786	0.0414872	0.0427019	0.00276364	0.165394	1.08771	1.00277	1.17986
CD14+ CD16+ monocyte AC	Parkinson's disease	ebi-a-GCST90001580	ieu-b-7	Inverse variance weighted	4	0.0775511	0.0545313	0.154986	-0.0293303	0.184432	1.08064	0.971096	1.20254
CD14- CD16- AC	Parkinson's disease	ebi-a-GCST90001581	ieu-b-7	Inverse variance weighted	2	-0.031652	0.0772762	0.682102	-0.183113	0.119809	0.968844	0.832674	1.12728
CD14+ CD16- monocyte AC	Parkinson's disease	ebi-a-GCST90001582	ieu-b-7	MR Egger	6	-0.0876421	0.379106	0.828518	-0.83069	0.655406	0.916089	0.435748	1.92592
CD14+ CD16- monocyte AC	Parkinson's disease	ebi-a-GCST90001582	ieu-b-7	Weighted median	6	0.102903	0.0745428	0.167447	-0.0432009	0.249007	1.10838	0.957719	1.28275
CD14+ CD16- monocyte AC	Parkinson's disease	ebi-a-GCST90001582	ieu-b-7	Inverse variance weighted	6	0.0535158	0.0620808	0.388668	-0.0681626	0.175194	1.05497	0.934109	1.19148
Monocyte AC	Parkinson's disease	ebi-a-GCST90001583	ieu-b-7	MR Egger	7	0.00573444	0.0323216	0.866143	-0.0576159	0.0690848	1.00575	0.944012	1.07153
Monocyte AC	Parkinson's disease	ebi-a-GCST90001583	ieu-b-7	Weighted median	7	0.0158691	0.0315825	0.61534	-0.0460325	0.0777708	1.016	0.955011	1.08087
Monocyte AC	Parkinson's disease	ebi-a-GCST90001583	ieu-b-7	Inverse variance weighted	7	0.0147766	0.0280009	0.597694	-0.0401051	0.0696584	1.01489	0.960688	1.07214
CD14- CD16+ monocyte %monocyte	Parkinson's disease	ebi-a-GCST90001584	ieu-b-7	MR Egger	4	0.0489885	0.141082	0.761551	-0.227533	0.32551	1.05021	0.796496	1.38474
CD14- CD16+ monocyte %monocyte	Parkinson's disease	ebi-a-GCST90001584	ieu-b-7	Weighted median	4	0.0274166	0.0686293	0.689533	-0.107097	0.16193	1.0278	0.898439	1.17578
CD14- CD16+ monocyte %monocyte	Parkinson's disease	ebi-a-GCST90001584	ieu-b-7	Inverse variance weighted	4	0.0382912	0.062105	0.537528	-0.0834347	0.160017	1.03903	0.919951	1.17353
CD14+ CD16+ monocyte %monocyte	Parkinson's disease	ebi-a-GCST90001585	ieu-b-7	MR Egger	8	0.16062	0.0618805	0.0409001	0.0393347	0.281906	1.17424	1.04012	1.32565
CD14+ CD16+ monocyte %monocyte	Parkinson's disease	ebi-a-GCST90001585	ieu-b-7	Weighted median	8	0.104989	0.0395619	0.00795921	0.0274479	0.182531	1.1107	1.02783	1.20025
CD14+ CD16+ monocyte %monocyte	Parkinson's disease	ebi-a-GCST90001585	ieu-b-7	Inverse variance weighted	8	0.0963675	0.0346507	0.00541727	0.0284522	0.164283	1.10116	1.02886	1.17855
CD14+ CD16- monocyte %monocyte	Parkinson's disease	ebi-a-GCST90001586	ieu-b-7	Inverse variance weighted	2	-0.0219435	0.0592598	0.711163	-0.138093	0.0942056	0.978295	0.871018	1.09879
CD16+ monocyte %monocyte	Parkinson's disease	ebi-a-GCST90001587	ieu-b-7	Inverse variance weighted	2	0.0218264	0.0594679	0.713598	-0.0947307	0.138384	1.02207	0.909618	1.14842
T/B	Parkinson's disease	ebi-a-GCST90001588	ieu-b-7	MR Egger	7	0.0663048	0.0855829	0.473517	-0.101438	0.234047	1.06855	0.903538	1.2637
T/B	Parkinson's disease	ebi-a-GCST90001588	ieu-b-7	Weighted median	7	0.0591376	0.0631811	0.349272	-0.0646973	0.182973	1.06092	0.937351	1.20078
T/B	Parkinson's disease	ebi-a-GCST90001588	ieu-b-7	Inverse variance weighted	7	0.0457517	0.050656	0.366428	-0.0535341	0.145038	1.04681	0.947874	1.15608
CD4/CD8br	Parkinson's disease	ebi-a-GCST90001589	ieu-b-7	Wald ratio	1	0.0125984	0.176378	0.943057	-0.333102	0.358299	1.01268	0.716697	1.43089
CD4+ AC	Parkinson's disease	ebi-a-GCST90001590	ieu-b-7	MR Egger	3	0.0777902	0.110802	0.610318	-0.139382	0.294962	1.0809	0.869896	1.34308
CD4+ AC	Parkinson's disease	ebi-a-GCST90001590	ieu-b-7	Weighted median	3	0.0482253	0.0741083	0.515214	-0.0970269	0.193478	1.04941	0.907532	1.21346
CD4+ AC	Parkinson's disease	ebi-a-GCST90001590	ieu-b-7	Inverse variance weighted	3	0.0563683	0.0603975	0.350671	-0.0620108	0.174747	1.05799	0.939873	1.19095
CD4+ %T cell	Parkinson's disease	ebi-a-GCST90001591	ieu-b-7	Inverse variance weighted	2	0.0946413	0.93964	0.919772	-1.74705	1.93634	1.09926	0.174287	6.9333
CD8br AC	Parkinson's disease	ebi-a-GCST90001592	ieu-b-7	MR Egger	3	-0.22337	0.362341	0.648308	-0.933558	0.486819	0.799819	0.393152	1.62713
CD8br AC	Parkinson's disease	ebi-a-GCST90001592	ieu-b-7	Weighted median	3	0.0244521	0.0856404	0.775245	-0.143403	0.192307	1.02475	0.866405	1.21204
CD8br AC	Parkinson's disease	ebi-a-GCST90001592	ieu-b-7	Inverse variance weighted	3	0.0675998	0.0745881	0.364773	-0.0785929	0.213793	1.06994	0.924416	1.23837
CD8br %T cell	Parkinson's disease	ebi-a-GCST90001593	ieu-b-7	Inverse variance weighted	2	-0.160618	0.108049	0.137141	-0.372395	0.0511588	0.851617	0.689082	1.05249
DP (CD4+CD8+) AC	Parkinson's disease	ebi-a-GCST90001594	ieu-b-7	Inverse variance weighted	2	0.0308299	0.0610151	0.61336	-0.0887596	0.150419	1.03131	0.915066	1.16232
CD8dim AC	Parkinson's disease	ebi-a-GCST90001596	ieu-b-7	MR Egger	4	0.0204475	0.130548	0.889921	-0.235428	0.276322	1.02066	0.790233	1.31827
CD8dim AC	Parkinson's disease	ebi-a-GCST90001596	ieu-b-7	Weighted median	4	-0.000807551	0.0847344	0.992396	-0.166887	0.165272	0.999193	0.846295	1.17971
CD8dim AC	Parkinson's disease	ebi-a-GCST90001596	ieu-b-7	Inverse variance weighted	4	0.0214758	0.0721351	0.76592	-0.119909	0.162861	1.02171	0.887001	1.17687
CD8dim %T cell	Parkinson's disease	ebi-a-GCST90001597	ieu-b-7	MR Egger	4	0.184478	0.12975	0.291004	-0.0698315	0.438788	1.20259	0.932551	1.55083
CD8dim %T cell	Parkinson's disease	ebi-a-GCST90001597	ieu-b-7	Weighted median	4	0.133592	0.0815687	0.101465	-0.0262821	0.293467	1.14293	0.97406	1.34107
CD8dim %T cell	Parkinson's disease	ebi-a-GCST90001597	ieu-b-7	Inverse variance weighted	4	0.118747	0.0703582	0.0914585	-0.0191548	0.25665	1.12609	0.981028	1.29259
DN (CD4-CD8-) AC	Parkinson's disease	ebi-a-GCST90001598	ieu-b-7	MR Egger	5	0.124802	0.191236	0.560556	-0.25002	0.499625	1.13292	0.778785	1.6481
DN (CD4-CD8-) AC	Parkinson's disease	ebi-a-GCST90001598	ieu-b-7	Weighted median	5	0.0632427	0.0723248	0.381886	-0.0785138	0.204999	1.06529	0.924489	1.22752
DN (CD4-CD8-) AC	Parkinson's disease	ebi-a-GCST90001598	ieu-b-7	Inverse variance weighted	5	0.0144409	0.0587315	0.805776	-0.100673	0.129555	1.01455	0.904229	1.13832
DN (CD4-CD8-) %T cell	Parkinson's disease	ebi-a-GCST90001599	ieu-b-7	MR Egger	3	0.0953023	0.248775	0.767098	-0.392297	0.582902	1.09999	0.675504	1.79123
DN (CD4-CD8-) %T cell	Parkinson's disease	ebi-a-GCST90001599	ieu-b-7	Weighted median	3	0.137051	0.122352	0.262656	-0.102759	0.37686	1.14689	0.902345	1.4577
DN (CD4-CD8-) %T cell	Parkinson's disease	ebi-a-GCST90001599	ieu-b-7	Inverse variance weighted	3	0.16272	0.097531	0.0952387	-0.0284412	0.35388	1.17671	0.971959	1.42458
Leukocyte AC	Parkinson's disease	ebi-a-GCST90001600	ieu-b-7	MR Egger	3	0.121633	0.135166	0.533516	-0.143291	0.386558	1.12934	0.866502	1.47191
Leukocyte AC	Parkinson's disease	ebi-a-GCST90001600	ieu-b-7	Weighted median	3	-0.0350359	0.0583843	0.548445	-0.149469	0.0793972	0.965571	0.861165	1.08263
Leukocyte AC	Parkinson's disease	ebi-a-GCST90001600	ieu-b-7	Inverse variance weighted	3	-0.050766	0.0651116	0.435581	-0.178385	0.0768527	0.950501	0.836621	1.07988
Lymphocyte AC	Parkinson's disease	ebi-a-GCST90001601	ieu-b-7	MR Egger	3	0.0136446	0.126518	0.931607	-0.234332	0.261621	1.01374	0.7911	1.29903
Lymphocyte AC	Parkinson's disease	ebi-a-GCST90001601	ieu-b-7	Weighted median	3	0.0352848	0.078097	0.651408	-0.117785	0.188355	1.03591	0.888887	1.20726
Lymphocyte AC	Parkinson's disease	ebi-a-GCST90001601	ieu-b-7	Inverse variance weighted	3	0.0217529	0.0699205	0.755718	-0.115291	0.158797	1.02199	0.891106	1.1721
Lymphocyte %leukocyte	Parkinson's disease	ebi-a-GCST90001602	ieu-b-7	MR Egger	3	-0.527872	0.284286	0.314497	-1.08507	0.0293284	0.589859	0.337877	1.02976
Lymphocyte %leukocyte	Parkinson's disease	ebi-a-GCST90001602	ieu-b-7	Weighted median	3	-0.0820798	0.131945	0.533893	-0.340693	0.176533	0.921198	0.711278	1.19307
Lymphocyte %leukocyte	Parkinson's disease	ebi-a-GCST90001602	ieu-b-7	Inverse variance weighted	3	-0.0758949	0.131359	0.563422	-0.333359	0.181569	0.926914	0.716513	1.1991
T cell AC	Parkinson's disease	ebi-a-GCST90001603	ieu-b-7	MR Egger	3	0.573104	0.456079	0.427922	-0.320812	1.46702	1.77376	0.72556	4.33629
T cell AC	Parkinson's disease	ebi-a-GCST90001603	ieu-b-7	Weighted median	3	0.00320057	0.0999715	0.97446	-0.192744	0.199145	1.00321	0.824693	1.22036
T cell AC	Parkinson's disease	ebi-a-GCST90001603	ieu-b-7	Inverse variance weighted	3	-0.0133326	0.0977456	0.891504	-0.204914	0.178249	0.986756	0.814717	1.19512
T cell %lymphocyte	Parkinson's disease	ebi-a-GCST90001604	ieu-b-7	MR Egger	5	-0.346688	0.445191	0.492914	-1.21926	0.525886	0.707026	0.295448	1.69196
T cell %lymphocyte	Parkinson's disease	ebi-a-GCST90001604	ieu-b-7	Weighted median	5	-0.0370328	0.0704391	0.599067	-0.175093	0.101028	0.963645	0.839379	1.10631
T cell %lymphocyte	Parkinson's disease	ebi-a-GCST90001604	ieu-b-7	Inverse variance weighted	5	-0.0509394	0.0581363	0.380917	-0.164886	0.0630077	0.950336	0.84799	1.06503
T cell %leukocyte	Parkinson's disease	ebi-a-GCST90001605	ieu-b-7	Inverse variance weighted	2	-0.128439	0.145503	0.377385	-0.413625	0.156747	0.879467	0.661249	1.1697
CD4+ %leukocyte	Parkinson's disease	ebi-a-GCST90001606	ieu-b-7	Wald ratio	1	0.273185	0.241683	0.258331	-0.200514	0.746885	1.31414	0.81831	2.11042
CD8br %leukocyte	Parkinson's disease	ebi-a-GCST90001607	ieu-b-7	MR Egger	3	0.40366	0.80647	0.704565	-1.17702	1.98434	1.49729	0.308195	7.27425
CD8br %leukocyte	Parkinson's disease	ebi-a-GCST90001607	ieu-b-7	Weighted median	3	-0.0346523	0.0817313	0.671582	-0.194846	0.125541	0.965941	0.822962	1.13376
CD8br %leukocyte	Parkinson's disease	ebi-a-GCST90001607	ieu-b-7	Inverse variance weighted	3	-0.0793347	0.0763173	0.298555	-0.228917	0.0702472	0.923731	0.795395	1.07277
DP (CD4+CD8+) %leukocyte	Parkinson's disease	ebi-a-GCST90001608	ieu-b-7	MR Egger	3	-0.0420059	0.314531	0.915479	-0.658486	0.574474	0.958864	0.517635	1.7762
DP (CD4+CD8+) %leukocyte	Parkinson's disease	ebi-a-GCST90001608	ieu-b-7	Weighted median	3	0.0374627	0.0601631	0.533491	-0.080457	0.155382	1.03817	0.922695	1.1681
DP (CD4+CD8+) %leukocyte	Parkinson's disease	ebi-a-GCST90001608	ieu-b-7	Inverse variance weighted	3	0.030644	0.0561391	0.585163	-0.0793886	0.140677	1.03112	0.923681	1.15105
CD4+ CD8dim AC	Parkinson's disease	ebi-a-GCST90001609	ieu-b-7	MR Egger	5	-0.71877	0.226593	0.0504001	-1.16289	-0.274648	0.487351	0.312581	0.75984
CD4+ CD8dim AC	Parkinson's disease	ebi-a-GCST90001609	ieu-b-7	Weighted median	5	-0.00653703	0.062997	0.917354	-0.130011	0.116937	0.993484	0.878086	1.12405
CD4+ CD8dim AC	Parkinson's disease	ebi-a-GCST90001609	ieu-b-7	Inverse variance weighted	5	0.0701139	0.106174	0.509017	-0.137987	0.278214	1.07263	0.87111	1.32077
CD4+ CD8dim %lymphocyte	Parkinson's disease	ebi-a-GCST90001610	ieu-b-7	MR Egger	7	-0.100978	0.278925	0.73213	-0.647671	0.445715	0.903953	0.523263	1.56161
CD4+ CD8dim %lymphocyte	Parkinson's disease	ebi-a-GCST90001610	ieu-b-7	Weighted median	7	-0.0137976	0.0595071	0.816642	-0.130432	0.102836	0.986297	0.877717	1.10831
CD4+ CD8dim %lymphocyte	Parkinson's disease	ebi-a-GCST90001610	ieu-b-7	Inverse variance weighted	7	0.0467403	0.0821696	0.569474	-0.114312	0.207793	1.04785	0.891979	1.23096
CD4+ CD8dim %leukocyte	Parkinson's disease	ebi-a-GCST90001611	ieu-b-7	MR Egger	6	-0.446809	0.406362	0.333264	-1.24328	0.349661	0.639666	0.288437	1.41859
CD4+ CD8dim %leukocyte	Parkinson's disease	ebi-a-GCST90001611	ieu-b-7	Weighted median	6	-0.00989308	0.0591467	0.867163	-0.125821	0.106035	0.990156	0.881773	1.11186
CD4+ CD8dim %leukocyte	Parkinson's disease	ebi-a-GCST90001611	ieu-b-7	Inverse variance weighted	6	0.0435881	0.0961774	0.650401	-0.14492	0.232096	1.04455	0.865092	1.26124
CD8dim %leukocyte	Parkinson's disease	ebi-a-GCST90001612	ieu-b-7	MR Egger	4	0.210535	0.12208	0.226746	-0.028741	0.449811	1.23434	0.971668	1.56802
CD8dim %leukocyte	Parkinson's disease	ebi-a-GCST90001612	ieu-b-7	Weighted median	4	0.119876	0.0819845	0.143691	-0.0408132	0.280566	1.12736	0.960008	1.32388
CD8dim %leukocyte	Parkinson's disease	ebi-a-GCST90001612	ieu-b-7	Inverse variance weighted	4	0.0713594	0.0654654	0.275699	-0.0569529	0.199672	1.07397	0.944639	1.221
DN (CD4-CD8-) %leukocyte	Parkinson's disease	ebi-a-GCST90001613	ieu-b-7	MR Egger	4	0.0580019	0.374136	0.891031	-0.675305	0.791309	1.05972	0.509001	2.20628
DN (CD4-CD8-) %leukocyte	Parkinson's disease	ebi-a-GCST90001613	ieu-b-7	Weighted median	4	0.132173	0.0932466	0.156349	-0.0505902	0.314937	1.14131	0.950668	1.37017
DN (CD4-CD8-) %leukocyte	Parkinson's disease	ebi-a-GCST90001613	ieu-b-7	Inverse variance weighted	4	0.0652513	0.0842027	0.43838	-0.0997859	0.230289	1.06743	0.905031	1.25896
CD8br and CD8dim %leukocyte	Parkinson's disease	ebi-a-GCST90001614	ieu-b-7	MR Egger	5	-0.108679	0.298543	0.739978	-0.693823	0.476464	0.897018	0.499662	1.61037
CD8br and CD8dim %leukocyte	Parkinson's disease	ebi-a-GCST90001614	ieu-b-7	Weighted median	5	-0.0418522	0.0884218	0.635982	-0.215159	0.131455	0.959011	0.806413	1.14049
CD8br and CD8dim %leukocyte	Parkinson's disease	ebi-a-GCST90001614	ieu-b-7	Inverse variance weighted	5	-0.087844	0.072752	0.227261	-0.230438	0.05475	0.915904	0.794186	1.05628
TCRgd AC	Parkinson's disease	ebi-a-GCST90001615	ieu-b-7	MR Egger	3	0.0593583	0.160042	0.773896	-0.254324	0.373041	1.06116	0.77544	1.45214
TCRgd AC	Parkinson's disease	ebi-a-GCST90001615	ieu-b-7	Weighted median	3	-0.0178625	0.0880319	0.839206	-0.190405	0.15468	0.982296	0.826624	1.16728
TCRgd AC	Parkinson's disease	ebi-a-GCST90001615	ieu-b-7	Inverse variance weighted	3	-0.0322523	0.0889759	0.71699	-0.206645	0.14214	0.968262	0.813308	1.15274
TCRgd %T cell	Parkinson's disease	ebi-a-GCST90001616	ieu-b-7	Inverse variance weighted	2	-0.216952	0.138644	0.117627	-0.488694	0.0547902	0.804969	0.613427	1.05632
TCRgd %lymphocyte	Parkinson's disease	ebi-a-GCST90001617	ieu-b-7	MR Egger	3	0.018547	0.0568817	0.799342	-0.0929411	0.130035	1.01872	0.911247	1.13887
TCRgd %lymphocyte	Parkinson's disease	ebi-a-GCST90001617	ieu-b-7	Weighted median	3	-0.00533279	0.0445586	0.904736	-0.0926676	0.0820021	0.994681	0.911496	1.08546
TCRgd %lymphocyte	Parkinson's disease	ebi-a-GCST90001617	ieu-b-7	Inverse variance weighted	3	-0.00987934	0.0515986	0.848161	-0.111013	0.0912538	0.990169	0.894928	1.09555
HLA DR+ T cell AC	Parkinson's disease	ebi-a-GCST90001618	ieu-b-7	MR Egger	6	-0.0746988	0.0860045	0.434102	-0.243268	0.09387	0.928023	0.784062	1.09842
HLA DR+ T cell AC	Parkinson's disease	ebi-a-GCST90001618	ieu-b-7	Weighted median	6	0.0280275	0.0421857	0.506444	-0.0546565	0.110712	1.02842	0.94681	1.11707
HLA DR+ T cell AC	Parkinson's disease	ebi-a-GCST90001618	ieu-b-7	Inverse variance weighted	6	0.0405407	0.0369416	0.272455	-0.0318648	0.112946	1.04137	0.968638	1.11957
HLA DR+ T cell%T cell	Parkinson's disease	ebi-a-GCST90001619	ieu-b-7	MR Egger	8	0.0370714	0.0527869	0.508816	-0.0663908	0.140534	1.03777	0.935765	1.15089
HLA DR+ T cell%T cell	Parkinson's disease	ebi-a-GCST90001619	ieu-b-7	Weighted median	8	0.0364037	0.0373225	0.32937	-0.0367483	0.109556	1.03707	0.963919	1.11578
HLA DR+ T cell%T cell	Parkinson's disease	ebi-a-GCST90001619	ieu-b-7	Inverse variance weighted	8	0.0408831	0.0332106	0.218314	-0.0242097	0.105976	1.04173	0.976081	1.11179
HLA DR+ T cell%lymphocyte	Parkinson's disease	ebi-a-GCST90001620	ieu-b-7	MR Egger	6	-0.0650651	0.0742069	0.430095	-0.210511	0.0803803	0.937006	0.810171	1.0837
HLA DR+ T cell%lymphocyte	Parkinson's disease	ebi-a-GCST90001620	ieu-b-7	Weighted median	6	0.0327528	0.0381532	0.390641	-0.0420275	0.107533	1.0333	0.958843	1.11353
HLA DR+ T cell%lymphocyte	Parkinson's disease	ebi-a-GCST90001620	ieu-b-7	Inverse variance weighted	6	0.032729	0.0369716	0.376024	-0.0397353	0.105193	1.03327	0.961044	1.11093
NKT AC	Parkinson's disease	ebi-a-GCST90001621	ieu-b-7	MR Egger	12	-0.0823709	0.126318	0.529044	-0.329954	0.165212	0.92093	0.718957	1.17964
NKT AC	Parkinson's disease	ebi-a-GCST90001621	ieu-b-7	Weighted median	12	0.0319871	0.0601208	0.594693	-0.0858497	0.149824	1.0325	0.917732	1.16163
NKT AC	Parkinson's disease	ebi-a-GCST90001621	ieu-b-7	Inverse variance weighted	12	-0.00283715	0.0513867	0.95597	-0.103555	0.0978807	0.997167	0.901626	1.10283
NKT %T cell	Parkinson's disease	ebi-a-GCST90001622	ieu-b-7	MR Egger	8	0.00250519	0.108269	0.98229	-0.209703	0.214713	1.00251	0.810825	1.23951
NKT %T cell	Parkinson's disease	ebi-a-GCST90001622	ieu-b-7	Weighted median	8	0.0692062	0.0686492	0.3134	-0.0653463	0.203759	1.07166	0.936743	1.226
NKT %T cell	Parkinson's disease	ebi-a-GCST90001622	ieu-b-7	Inverse variance weighted	8	0.0459819	0.0575491	0.424289	-0.0668143	0.158778	1.04706	0.935369	1.17208
NKT %lymphocyte	Parkinson's disease	ebi-a-GCST90001623	ieu-b-7	MR Egger	10	0.036341	0.0955131	0.713492	-0.150865	0.223547	1.03701	0.859964	1.2505
NKT %lymphocyte	Parkinson's disease	ebi-a-GCST90001623	ieu-b-7	Weighted median	10	0.0638273	0.0571925	0.264418	-0.04827	0.175925	1.06591	0.952876	1.19235
NKT %lymphocyte	Parkinson's disease	ebi-a-GCST90001623	ieu-b-7	Inverse variance weighted	10	0.0260006	0.046212	0.573682	-0.0645749	0.116576	1.02634	0.937466	1.12364
HLA DR+ CD4+ AC	Parkinson's disease	ebi-a-GCST90001624	ieu-b-7	MR Egger	3	0.024465	0.286118	0.945697	-0.536326	0.585256	1.02477	0.584893	1.79545
HLA DR+ CD4+ AC	Parkinson's disease	ebi-a-GCST90001624	ieu-b-7	Weighted median	3	0.0464484	0.0589779	0.430957	-0.0691484	0.162045	1.04754	0.933188	1.17591
HLA DR+ CD4+ AC	Parkinson's disease	ebi-a-GCST90001624	ieu-b-7	Inverse variance weighted	3	0.0332625	0.063068	0.597911	-0.0903508	0.156876	1.03382	0.913611	1.16985
HLA DR+ CD4+ %T cell	Parkinson's disease	ebi-a-GCST90001625	ieu-b-7	Inverse variance weighted	2	0.046937	0.065429	0.473144	-0.0813039	0.175178	1.04806	0.921913	1.19146
HLA DR+ CD4+ %lymphocyte	Parkinson's disease	ebi-a-GCST90001626	ieu-b-7	Inverse variance weighted	2	0.0547976	0.0569707	0.336122	-0.0568649	0.16646	1.05633	0.944722	1.18112
HLA DR+ CD8br AC	Parkinson's disease	ebi-a-GCST90001627	ieu-b-7	MR Egger	9	-0.0583174	0.0716893	0.442732	-0.198828	0.0821935	0.94335	0.819691	1.08567
HLA DR+ CD8br AC	Parkinson's disease	ebi-a-GCST90001627	ieu-b-7	Weighted median	9	0.022687	0.041584	0.585362	-0.0588176	0.104192	1.02295	0.942879	1.10981
HLA DR+ CD8br AC	Parkinson's disease	ebi-a-GCST90001627	ieu-b-7	Inverse variance weighted	9	0.0191866	0.0325679	0.555777	-0.0446465	0.0830197	1.01937	0.956335	1.08656
HLA DR+ CD8br %T cell	Parkinson's disease	ebi-a-GCST90001628	ieu-b-7	MR Egger	9	-0.0447976	0.04495	0.352149	-0.1329	0.0433043	0.956191	0.875553	1.04426
HLA DR+ CD8br %T cell	Parkinson's disease	ebi-a-GCST90001628	ieu-b-7	Weighted median	9	-0.0433987	0.0360381	0.228495	-0.114033	0.027236	0.95753	0.892228	1.02761
HLA DR+ CD8br %T cell	Parkinson's disease	ebi-a-GCST90001628	ieu-b-7	Inverse variance weighted	9	-0.0214052	0.0286311	0.454689	-0.0775223	0.0347118	0.978822	0.925406	1.03532
HLA DR+ CD8br %lymphocyte	Parkinson's disease	ebi-a-GCST90001629	ieu-b-7	MR Egger	7	0.00515724	0.0788836	0.950407	-0.149455	0.159769	1.00517	0.861177	1.17324
HLA DR+ CD8br %lymphocyte	Parkinson's disease	ebi-a-GCST90001629	ieu-b-7	Weighted median	7	0.000936803	0.0409931	0.981768	-0.0794097	0.0812833	1.00094	0.923661	1.08468
HLA DR+ CD8br %lymphocyte	Parkinson's disease	ebi-a-GCST90001629	ieu-b-7	Inverse variance weighted	7	-0.0121804	0.0352503	0.729688	-0.081271	0.0569102	0.987893	0.921944	1.05856
CD8br NKT AC	Parkinson's disease	ebi-a-GCST90001630	ieu-b-7	MR Egger	4	0.00337892	0.219601	0.989121	-0.427038	0.433796	1.00338	0.652438	1.5431
CD8br NKT AC	Parkinson's disease	ebi-a-GCST90001630	ieu-b-7	Weighted median	4	0.0524636	0.0916329	0.566956	-0.127137	0.232064	1.05386	0.880613	1.2612
CD8br NKT AC	Parkinson's disease	ebi-a-GCST90001630	ieu-b-7	Inverse variance weighted	4	0.0438004	0.0767499	0.56821	-0.106629	0.19423	1.04477	0.898859	1.21438
CD8br NKT %T cell	Parkinson's disease	ebi-a-GCST90001631	ieu-b-7	MR Egger	3	-0.0674178	0.271072	0.844816	-0.598719	0.463884	0.934805	0.549515	1.59024
CD8br NKT %T cell	Parkinson's disease	ebi-a-GCST90001631	ieu-b-7	Weighted median	3	0.113804	0.120892	0.346516	-0.123145	0.350753	1.12053	0.884136	1.42014
CD8br NKT %T cell	Parkinson's disease	ebi-a-GCST90001631	ieu-b-7	Inverse variance weighted	3	0.0739508	0.108171	0.494197	-0.138064	0.285965	1.07675	0.871043	1.33105
CD8br NKT %lymphocyte	Parkinson's disease	ebi-a-GCST90001632	ieu-b-7	MR Egger	3	-0.031304	0.391526	0.949208	-0.798695	0.736087	0.969181	0.449916	2.08775
CD8br NKT %lymphocyte	Parkinson's disease	ebi-a-GCST90001632	ieu-b-7	Weighted median	3	0.113048	0.123649	0.360577	-0.129304	0.355401	1.11969	0.878706	1.42675
CD8br NKT %lymphocyte	Parkinson's disease	ebi-a-GCST90001632	ieu-b-7	Inverse variance weighted	3	0.0315371	0.108903	0.77213	-0.181912	0.244987	1.03204	0.833674	1.2776
CD8dim NKT AC	Parkinson's disease	ebi-a-GCST90001633	ieu-b-7	MR Egger	7	0.0795208	0.141047	0.597246	-0.196932	0.355974	1.08277	0.821246	1.42757
CD8dim NKT AC	Parkinson's disease	ebi-a-GCST90001633	ieu-b-7	Weighted median	7	0.0803343	0.0705155	0.254602	-0.057876	0.218545	1.08365	0.943767	1.24426
CD8dim NKT AC	Parkinson's disease	ebi-a-GCST90001633	ieu-b-7	Inverse variance weighted	7	-0.0197523	0.0730647	0.786898	-0.162959	0.123454	0.980441	0.849626	1.1314
CD8dim NKT %T cell	Parkinson's disease	ebi-a-GCST90001634	ieu-b-7	MR Egger	5	-0.364581	0.245005	0.233471	-0.844791	0.115629	0.694488	0.429647	1.12258
CD8dim NKT %T cell	Parkinson's disease	ebi-a-GCST90001634	ieu-b-7	Weighted median	5	0.0526767	0.0760754	0.488669	-0.0964311	0.201785	1.05409	0.908072	1.22358
CD8dim NKT %T cell	Parkinson's disease	ebi-a-GCST90001634	ieu-b-7	Inverse variance weighted	5	0.0131097	0.0741286	0.859626	-0.132182	0.158402	1.0132	0.876181	1.17164
CD8dim NKT %lymphocyte	Parkinson's disease	ebi-a-GCST90001635	ieu-b-7	MR Egger	5	0.0126607	0.150269	0.938162	-0.281866	0.307188	1.01274	0.754374	1.3596
CD8dim NKT %lymphocyte	Parkinson's disease	ebi-a-GCST90001635	ieu-b-7	Weighted median	5	0.0266313	0.0769255	0.729195	-0.124143	0.177405	1.02699	0.883254	1.19411
CD8dim NKT %lymphocyte	Parkinson's disease	ebi-a-GCST90001635	ieu-b-7	Inverse variance weighted	5	0.000691306	0.0747383	0.99262	-0.145796	0.147178	1.00069	0.864334	1.15856
DN (CD4-CD8-) NKT AC	Parkinson's disease	ebi-a-GCST90001636	ieu-b-7	Inverse variance weighted	2	0.0272208	0.0886158	0.758708	-0.146466	0.200908	1.02759	0.863755	1.22251
DN (CD4-CD8-) NKT %T cell	Parkinson's disease	ebi-a-GCST90001637	ieu-b-7	MR Egger	5	0.0355029	0.154417	0.832942	-0.267154	0.33816	1.03614	0.765555	1.40236
DN (CD4-CD8-) NKT %T cell	Parkinson's disease	ebi-a-GCST90001637	ieu-b-7	Weighted median	5	0.0689735	0.0804381	0.391184	-0.0886852	0.226632	1.07141	0.915134	1.25437
DN (CD4-CD8-) NKT %T cell	Parkinson's disease	ebi-a-GCST90001637	ieu-b-7	Inverse variance weighted	5	-0.0136372	0.0811097	0.866479	-0.172612	0.145338	0.986455	0.841464	1.15643
DN (CD4-CD8-) NKT %lymphocyte	Parkinson's disease	ebi-a-GCST90001638	ieu-b-7	MR Egger	5	-0.011159	0.155202	0.947207	-0.315354	0.293036	0.988903	0.72953	1.34049
DN (CD4-CD8-) NKT %lymphocyte	Parkinson's disease	ebi-a-GCST90001638	ieu-b-7	Weighted median	5	0.070004	0.0806405	0.38534	-0.0880514	0.228059	1.07251	0.915714	1.25616
DN (CD4-CD8-) NKT %lymphocyte	Parkinson's disease	ebi-a-GCST90001638	ieu-b-7	Inverse variance weighted	5	0.0146057	0.0773268	0.850185	-0.136955	0.166166	1.01471	0.87201	1.18077
CD3- lymphocyte AC	Parkinson's disease	ebi-a-GCST90001639	ieu-b-7	MR Egger	3	-0.0653119	0.0896625	0.599219	-0.24105	0.110427	0.936775	0.785802	1.11675
CD3- lymphocyte AC	Parkinson's disease	ebi-a-GCST90001639	ieu-b-7	Weighted median	3	-0.0361755	0.0686429	0.598187	-0.170716	0.0983647	0.964471	0.843061	1.10337
CD3- lymphocyte AC	Parkinson's disease	ebi-a-GCST90001639	ieu-b-7	Inverse variance weighted	3	-0.0210088	0.0638843	0.742263	-0.146222	0.104204	0.97921	0.863966	1.10983
CD3- lymphocyte %lymphocyte	Parkinson's disease	ebi-a-GCST90001640	ieu-b-7	Wald ratio	1	-0.0287938	0.315175	0.927208	-0.646537	0.588949	0.971617	0.523857	1.80209
CD3- lymphocyte %leukocyte	Parkinson's disease	ebi-a-GCST90001641	ieu-b-7	Inverse variance weighted	2	0.0184598	0.118145	0.875838	-0.213104	0.250024	1.01863	0.808072	1.28406
B cell AC	Parkinson's disease	ebi-a-GCST90001642	ieu-b-7	MR Egger	6	-0.0949283	0.077869	0.289788	-0.247552	0.057695	0.909438	0.78071	1.05939
B cell AC	Parkinson's disease	ebi-a-GCST90001642	ieu-b-7	Weighted median	6	-0.0636625	0.0667943	0.340533	-0.194579	0.0672543	0.938322	0.823181	1.06957
B cell AC	Parkinson's disease	ebi-a-GCST90001642	ieu-b-7	Inverse variance weighted	6	-0.0507459	0.0523841	0.332682	-0.153419	0.051927	0.95052	0.85777	1.0533
B cell % CD3- lymphocyte	Parkinson's disease	ebi-a-GCST90001643	ieu-b-7	MR Egger	10	-0.00151659	0.0298189	0.960684	-0.0599617	0.0569285	0.998485	0.941801	1.05858
B cell % CD3- lymphocyte	Parkinson's disease	ebi-a-GCST90001643	ieu-b-7	Weighted median	10	0.00133335	0.0290079	0.963338	-0.0555221	0.0581888	1.00133	0.945991	1.05992
B cell % CD3- lymphocyte	Parkinson's disease	ebi-a-GCST90001643	ieu-b-7	Inverse variance weighted	10	-0.00338405	0.0227116	0.881553	-0.0478987	0.0411306	0.996622	0.95323	1.04199
B cell %lymphocyte	Parkinson's disease	ebi-a-GCST90001644	ieu-b-7	MR Egger	9	-0.0841505	0.0770935	0.311175	-0.235254	0.0669528	0.919293	0.79037	1.06924
B cell %lymphocyte	Parkinson's disease	ebi-a-GCST90001644	ieu-b-7	Weighted median	9	-0.070444	0.0562729	0.210632	-0.180739	0.0398509	0.93198	0.834653	1.04066
B cell %lymphocyte	Parkinson's disease	ebi-a-GCST90001644	ieu-b-7	Inverse variance weighted	9	-0.0628005	0.044675	0.159807	-0.150364	0.0247624	0.939131	0.860395	1.02507
NK AC	Parkinson's disease	ebi-a-GCST90001645	ieu-b-7	MR Egger	4	-0.101999	0.143554	0.551059	-0.383365	0.179367	0.903031	0.681564	1.19646
NK AC	Parkinson's disease	ebi-a-GCST90001645	ieu-b-7	Weighted median	4	0.0208107	0.0628153	0.740418	-0.102307	0.143929	1.02103	0.902752	1.1548
NK AC	Parkinson's disease	ebi-a-GCST90001645	ieu-b-7	Inverse variance weighted	4	-0.0188867	0.0663119	0.775784	-0.148858	0.111085	0.98129	0.861691	1.11749
NK %CD3- lymphocyte	Parkinson's disease	ebi-a-GCST90001646	ieu-b-7	MR Egger	8	-0.0242407	0.0535298	0.666574	-0.129159	0.0806776	0.976051	0.878834	1.08402
NK %CD3- lymphocyte	Parkinson's disease	ebi-a-GCST90001646	ieu-b-7	Weighted median	8	0.00650847	0.0364396	0.858244	-0.0649132	0.0779302	1.00653	0.937149	1.08105
NK %CD3- lymphocyte	Parkinson's disease	ebi-a-GCST90001646	ieu-b-7	Inverse variance weighted	8	0.0233789	0.0432682	0.588973	-0.0614268	0.108185	1.02365	0.940422	1.11425
NK %lymphocyte	Parkinson's disease	ebi-a-GCST90001647	ieu-b-7	MR Egger	4	-1.06685	0.425362	0.128931	-1.90056	-0.233141	0.344091	0.149485	0.792042
NK %lymphocyte	Parkinson's disease	ebi-a-GCST90001647	ieu-b-7	Weighted median	4	0.0329143	0.0577891	0.568978	-0.0803525	0.146181	1.03346	0.922791	1.15741
NK %lymphocyte	Parkinson's disease	ebi-a-GCST90001647	ieu-b-7	Inverse variance weighted	4	0.0375731	0.0833999	0.652338	-0.125891	0.201037	1.03829	0.881711	1.22267
HLA DR+ NK AC	Parkinson's disease	ebi-a-GCST90001648	ieu-b-7	Inverse variance weighted	2	0.100997	0.0408626	0.0134505	0.0209058	0.181087	1.10627	1.02113	1.19852
HLA DR+ NK %NK	Parkinson's disease	ebi-a-GCST90001649	ieu-b-7	MR Egger	7	0.178466	0.064816	0.0401467	0.0514265	0.305505	1.19538	1.05277	1.35731
HLA DR+ NK %NK	Parkinson's disease	ebi-a-GCST90001649	ieu-b-7	Weighted median	7	0.0425064	0.0386116	0.270952	-0.0331723	0.118185	1.04342	0.967372	1.12545
HLA DR+ NK %NK	Parkinson's disease	ebi-a-GCST90001649	ieu-b-7	Inverse variance weighted	7	0.014451	0.058831	0.805964	-0.100858	0.12976	1.01456	0.904062	1.13855
HLA DR+ NK %CD3- lymphocyte	Parkinson's disease	ebi-a-GCST90001650	ieu-b-7	Inverse variance weighted	2	0.101237	0.0402174	0.011828	0.0224106	0.180063	1.10654	1.02266	1.19729
Granulocyte AC	Parkinson's disease	ebi-a-GCST90001651	ieu-b-7	MR Egger	3	-0.128399	0.54861	0.853638	-1.20367	0.946877	0.879503	0.30009	2.57765
Granulocyte AC	Parkinson's disease	ebi-a-GCST90001651	ieu-b-7	Weighted median	3	-0.157646	0.106921	0.140368	-0.367211	0.0519183	0.854152	0.692663	1.05329
Granulocyte AC	Parkinson's disease	ebi-a-GCST90001651	ieu-b-7	Inverse variance weighted	3	-0.117389	0.0913308	0.198683	-0.296397	0.0616197	0.889239	0.743492	1.06356
Granulocyte %leukocyte	Parkinson's disease	ebi-a-GCST90001652	ieu-b-7	MR Egger	3	1.01442	1.18853	0.550212	-1.31511	3.34394	2.75776	0.268446	28.3306
Granulocyte %leukocyte	Parkinson's disease	ebi-a-GCST90001652	ieu-b-7	Weighted median	3	0.0407291	0.12125	0.736939	-0.196921	0.27838	1.04157	0.821255	1.32099
Granulocyte %leukocyte	Parkinson's disease	ebi-a-GCST90001652	ieu-b-7	Inverse variance weighted	3	0.015349	0.0986882	0.876403	-0.17808	0.208778	1.01547	0.836876	1.23217
CD28- DN (CD4-CD8-) %DN	Parkinson's disease	ebi-a-GCST90001653	ieu-b-7	MR Egger	3	-0.118259	0.369469	0.802791	-0.842419	0.6059	0.888465	0.430667	1.8329
CD28- DN (CD4-CD8-) %DN	Parkinson's disease	ebi-a-GCST90001653	ieu-b-7	Weighted median	3	-0.0881344	0.0939986	0.348443	-0.272372	0.0961028	0.915638	0.761571	1.10087
CD28- DN (CD4-CD8-) %DN	Parkinson's disease	ebi-a-GCST90001653	ieu-b-7	Inverse variance weighted	3	-0.0693891	0.0840843	0.40924	-0.234194	0.0954163	0.932964	0.791208	1.10012
CD28- DN (CD4-CD8-) AC	Parkinson's disease	ebi-a-GCST90001654	ieu-b-7	MR Egger	4	-0.404723	0.384509	0.40294	-1.15836	0.348914	0.667161	0.314	1.41753
CD28- DN (CD4-CD8-) AC	Parkinson's disease	ebi-a-GCST90001654	ieu-b-7	Weighted median	4	0.0681013	0.0817719	0.404946	-0.0921716	0.228374	1.07047	0.911949	1.25656
CD28- DN (CD4-CD8-) AC	Parkinson's disease	ebi-a-GCST90001654	ieu-b-7	Inverse variance weighted	4	0.0456314	0.0710425	0.520671	-0.0936119	0.184875	1.04669	0.910636	1.20307
CD28+ DN (CD4-CD8-) %T cell	Parkinson's disease	ebi-a-GCST90001655	ieu-b-7	MR Egger	5	1.28326	0.724751	0.174758	-0.137256	2.70377	3.60837	0.871747	14.9359
CD28+ DN (CD4-CD8-) %T cell	Parkinson's disease	ebi-a-GCST90001655	ieu-b-7	Weighted median	5	0.0273587	0.102226	0.788983	-0.173004	0.227721	1.02774	0.841135	1.25573
CD28+ DN (CD4-CD8-) %T cell	Parkinson's disease	ebi-a-GCST90001655	ieu-b-7	Inverse variance weighted	5	0.0447398	0.0921805	0.627428	-0.135934	0.225414	1.04576	0.8729	1.25284
CD28+ DN (CD4-CD8-) %DN	Parkinson's disease	ebi-a-GCST90001656	ieu-b-7	MR Egger	3	0.118259	0.369469	0.802791	-0.6059	0.842419	1.12554	0.545583	2.32198
CD28+ DN (CD4-CD8-) %DN	Parkinson's disease	ebi-a-GCST90001656	ieu-b-7	Weighted median	3	0.0881344	0.093541	0.34609	-0.095206	0.271475	1.09213	0.909186	1.3119
CD28+ DN (CD4-CD8-) %DN	Parkinson's disease	ebi-a-GCST90001656	ieu-b-7	Inverse variance weighted	3	0.0693891	0.0840843	0.40924	-0.0954163	0.234194	1.07185	0.908994	1.26389
CD28+ DN (CD4-CD8-) AC	Parkinson's disease	ebi-a-GCST90001657	ieu-b-7	MR Egger	3	-0.151295	0.128084	0.447231	-0.402341	0.0997505	0.859594	0.668753	1.1049
CD28+ DN (CD4-CD8-) AC	Parkinson's disease	ebi-a-GCST90001657	ieu-b-7	Weighted median	3	-0.000185957	0.0921202	0.998389	-0.180742	0.18037	0.999814	0.834651	1.19766
CD28+ DN (CD4-CD8-) AC	Parkinson's disease	ebi-a-GCST90001657	ieu-b-7	Inverse variance weighted	3	-0.0224888	0.0790401	0.776009	-0.177407	0.13243	0.977762	0.837438	1.1416
CD39+ CD4+ %T cell	Parkinson's disease	ebi-a-GCST90001658	ieu-b-7	MR Egger	9	0.0790023	0.105352	0.477762	-0.127487	0.285492	1.08221	0.880305	1.33042
CD39+ CD4+ %T cell	Parkinson's disease	ebi-a-GCST90001658	ieu-b-7	Weighted median	9	0.0290831	0.0438672	0.507343	-0.0568966	0.115063	1.02951	0.944692	1.12194
CD39+ CD4+ %T cell	Parkinson's disease	ebi-a-GCST90001658	ieu-b-7	Inverse variance weighted	9	0.0351777	0.0342337	0.30415	-0.0319204	0.102276	1.0358	0.968584	1.10769
CD39+ CD4+ %CD4+	Parkinson's disease	ebi-a-GCST90001659	ieu-b-7	MR Egger	10	-0.0251269	0.113694	0.830626	-0.247967	0.197714	0.975186	0.780385	1.21861
CD39+ CD4+ %CD4+	Parkinson's disease	ebi-a-GCST90001659	ieu-b-7	Weighted median	10	0.0301536	0.0441603	0.49472	-0.0564006	0.116708	1.03061	0.94516	1.12379
CD39+ CD4+ %CD4+	Parkinson's disease	ebi-a-GCST90001659	ieu-b-7	Inverse variance weighted	10	0.0459698	0.0386095	0.233797	-0.0297048	0.121644	1.04704	0.970732	1.12935
CD39+ CD4+ AC	Parkinson's disease	ebi-a-GCST90001660	ieu-b-7	MR Egger	11	0.0653531	0.0914367	0.492894	-0.113863	0.244569	1.06754	0.89238	1.27707
CD39+ CD4+ AC	Parkinson's disease	ebi-a-GCST90001660	ieu-b-7	Weighted median	11	0.0331329	0.0423219	0.433698	-0.049818	0.116084	1.03369	0.951403	1.12309
CD39+ CD4+ AC	Parkinson's disease	ebi-a-GCST90001660	ieu-b-7	Inverse variance weighted	11	0.0413936	0.0358635	0.248419	-0.0288988	0.111686	1.04226	0.971515	1.11816
CD28- CD8dim %T cell	Parkinson's disease	ebi-a-GCST90001661	ieu-b-7	MR Egger	6	-0.276269	0.223096	0.283299	-0.713536	0.160999	0.758609	0.489909	1.17468
CD28- CD8dim %T cell	Parkinson's disease	ebi-a-GCST90001661	ieu-b-7	Weighted median	6	-0.137352	0.0868893	0.113931	-0.307655	0.0329513	0.871664	0.735169	1.0335
CD28- CD8dim %T cell	Parkinson's disease	ebi-a-GCST90001661	ieu-b-7	Inverse variance weighted	6	-0.169458	0.0659316	0.0101636	-0.298684	-0.0402323	0.844122	0.741794	0.960566
CD28- CD8dim %CD8dim	Parkinson's disease	ebi-a-GCST90001662	ieu-b-7	MR Egger	3	-0.150546	0.414543	0.778232	-0.96305	0.661958	0.860238	0.381727	1.93858
CD28- CD8dim %CD8dim	Parkinson's disease	ebi-a-GCST90001662	ieu-b-7	Weighted median	3	-0.106692	0.0932733	0.252681	-0.289508	0.0761239	0.898803	0.748632	1.0791
CD28- CD8dim %CD8dim	Parkinson's disease	ebi-a-GCST90001662	ieu-b-7	Inverse variance weighted	3	-0.11273	0.0795637	0.156525	-0.268675	0.0432146	0.893392	0.764391	1.04416
CD28- CD8dim AC	Parkinson's disease	ebi-a-GCST90001663	ieu-b-7	MR Egger	3	0.225393	0.592708	0.768659	-0.936314	1.3871	1.25282	0.39207	4.00323
CD28- CD8dim AC	Parkinson's disease	ebi-a-GCST90001663	ieu-b-7	Weighted median	3	-0.0569465	0.0936282	0.543042	-0.240458	0.126565	0.944645	0.786268	1.13492
CD28- CD8dim AC	Parkinson's disease	ebi-a-GCST90001663	ieu-b-7	Inverse variance weighted	3	-0.086158	0.0943095	0.360945	-0.271005	0.0986886	0.917449	0.762613	1.10372
CD28+ CD45RA+ CD8dim %T cell	Parkinson's disease	ebi-a-GCST90001664	ieu-b-7	MR Egger	13	0.00566542	0.0166719	0.740394	-0.0270116	0.0383424	1.00568	0.97335	1.03909
CD28+ CD45RA+ CD8dim %T cell	Parkinson's disease	ebi-a-GCST90001664	ieu-b-7	Weighted median	13	0.00620442	0.0185587	0.738144	-0.0301707	0.0425796	1.00622	0.97028	1.0435
CD28+ CD45RA+ CD8dim %T cell	Parkinson's disease	ebi-a-GCST90001664	ieu-b-7	Inverse variance weighted	13	0.00763898	0.0144646	0.597419	-0.0207117	0.0359896	1.00767	0.979501	1.03665
CD28+ CD45RA+ CD8dim %CD8dim	Parkinson's disease	ebi-a-GCST90001665	ieu-b-7	MR Egger	7	0.061312	0.048492	0.261829	-0.0337323	0.156356	1.06323	0.96683	1.16924
CD28+ CD45RA+ CD8dim %CD8dim	Parkinson's disease	ebi-a-GCST90001665	ieu-b-7	Weighted median	7	0.0486098	0.0417846	0.244691	-0.0332881	0.130508	1.04981	0.96726	1.13941
CD28+ CD45RA+ CD8dim %CD8dim	Parkinson's disease	ebi-a-GCST90001665	ieu-b-7	Inverse variance weighted	7	0.0317813	0.0367367	0.386979	-0.0402227	0.103785	1.03229	0.960576	1.10936
CD28+ CD45RA+ CD8dim AC	Parkinson's disease	ebi-a-GCST90001666	ieu-b-7	MR Egger	12	0.011574	0.0187471	0.550787	-0.0251704	0.0483183	1.01164	0.975144	1.0495
CD28+ CD45RA+ CD8dim AC	Parkinson's disease	ebi-a-GCST90001666	ieu-b-7	Weighted median	12	0.0115798	0.0202265	0.56698	-0.0280642	0.0512238	1.01165	0.972326	1.05256
CD28+ CD45RA+ CD8dim AC	Parkinson's disease	ebi-a-GCST90001666	ieu-b-7	Inverse variance weighted	12	0.0188736	0.0164772	0.252027	-0.0134217	0.051169	1.01905	0.986668	1.0525
CD28+ CD45RA- CD8dim %T cell	Parkinson's disease	ebi-a-GCST90001667	ieu-b-7	MR Egger	5	0.00556301	0.106105	0.961482	-0.202403	0.213529	1.00558	0.816766	1.23804
CD28+ CD45RA- CD8dim %T cell	Parkinson's disease	ebi-a-GCST90001667	ieu-b-7	Weighted median	5	-0.0523664	0.0412129	0.203859	-0.133144	0.0284108	0.948981	0.875339	1.02882
CD28+ CD45RA- CD8dim %T cell	Parkinson's disease	ebi-a-GCST90001667	ieu-b-7	Inverse variance weighted	5	-0.0140618	0.071397	0.843864	-0.154	0.125876	0.986037	0.857272	1.13414
CD28+ CD45RA- CD8dim %CD8dim	Parkinson's disease	ebi-a-GCST90001668	ieu-b-7	MR Egger	5	-0.0610533	0.0686457	0.439307	-0.195599	0.0734922	0.940773	0.822342	1.07626
CD28+ CD45RA- CD8dim %CD8dim	Parkinson's disease	ebi-a-GCST90001668	ieu-b-7	Weighted median	5	-0.0382542	0.0436487	0.380806	-0.123806	0.0472973	0.962468	0.883551	1.04843
CD28+ CD45RA- CD8dim %CD8dim	Parkinson's disease	ebi-a-GCST90001668	ieu-b-7	Inverse variance weighted	5	-0.0290691	0.046693	0.533576	-0.120587	0.0624492	0.971349	0.8864	1.06444
CD28+ CD45RA- CD8dim AC	Parkinson's disease	ebi-a-GCST90001669	ieu-b-7	MR Egger	5	0.00255799	0.0270171	0.930538	-0.0503954	0.0555114	1.00256	0.950853	1.05708
CD28+ CD45RA- CD8dim AC	Parkinson's disease	ebi-a-GCST90001669	ieu-b-7	Weighted median	5	-0.00672518	0.0234564	0.774334	-0.0526997	0.0392493	0.993297	0.948665	1.04003
CD28+ CD45RA- CD8dim AC	Parkinson's disease	ebi-a-GCST90001669	ieu-b-7	Inverse variance weighted	5	-0.0127304	0.0208071	0.540652	-0.0535124	0.0280516	0.98735	0.947894	1.02845
CD39+ CD8br %T cell	Parkinson's disease	ebi-a-GCST90001670	ieu-b-7	MR Egger	8	-0.0391611	0.0828235	0.653047	-0.201495	0.123173	0.961596	0.817507	1.13108
CD39+ CD8br %T cell	Parkinson's disease	ebi-a-GCST90001670	ieu-b-7	Weighted median	8	-0.0633032	0.0626291	0.31213	-0.186056	0.0594499	0.938659	0.830227	1.06125
CD39+ CD8br %T cell	Parkinson's disease	ebi-a-GCST90001670	ieu-b-7	Inverse variance weighted	8	-0.0337499	0.0483734	0.485368	-0.128562	0.0610619	0.966813	0.879359	1.06296
CD39+ CD8br %CD8br	Parkinson's disease	ebi-a-GCST90001671	ieu-b-7	MR Egger	7	0.00106677	0.110641	0.99268	-0.215791	0.217924	1.00107	0.805904	1.24349
CD39+ CD8br %CD8br	Parkinson's disease	ebi-a-GCST90001671	ieu-b-7	Weighted median	7	-0.0834327	0.0581647	0.151452	-0.197436	0.0305701	0.919953	0.820833	1.03104
CD39+ CD8br %CD8br	Parkinson's disease	ebi-a-GCST90001671	ieu-b-7	Inverse variance weighted	7	-0.0418333	0.0511521	0.413459	-0.142091	0.0584249	0.95903	0.867542	1.06017
CD39+ CD8br AC	Parkinson's disease	ebi-a-GCST90001672	ieu-b-7	MR Egger	11	0.00290964	0.069649	0.96759	-0.133602	0.139422	1.00291	0.874938	1.14961
CD39+ CD8br AC	Parkinson's disease	ebi-a-GCST90001672	ieu-b-7	Weighted median	11	-0.0845137	0.0509599	0.0972297	-0.184395	0.0153677	0.918959	0.831607	1.01549
CD39+ CD8br AC	Parkinson's disease	ebi-a-GCST90001672	ieu-b-7	Inverse variance weighted	11	-0.0456871	0.0347959	0.189183	-0.113887	0.0225129	0.955341	0.892359	1.02277
CD28- CD127- CD25++ CD8br %T cell	Parkinson's disease	ebi-a-GCST90001673	ieu-b-7	Inverse variance weighted	2	-0.0715235	0.146882	0.626296	-0.359411	0.216364	0.930974	0.698087	1.24155
CD28- CD127- CD25++ CD8br %CD8br	Parkinson's disease	ebi-a-GCST90001674	ieu-b-7	Inverse variance weighted	2	-0.0745633	0.153144	0.626341	-0.374726	0.225599	0.928149	0.687478	1.25307
CD28- CD127- CD25++ CD8br AC	Parkinson's disease	ebi-a-GCST90001675	ieu-b-7	MR Egger	4	0.434548	0.173267	0.128941	0.0949455	0.77415	1.54426	1.0996	2.16875
CD28- CD127- CD25++ CD8br AC	Parkinson's disease	ebi-a-GCST90001675	ieu-b-7	Weighted median	4	-0.0216321	0.0891591	0.808297	-0.196384	0.15312	0.9786	0.821697	1.16546
CD28- CD127- CD25++ CD8br AC	Parkinson's disease	ebi-a-GCST90001675	ieu-b-7	Inverse variance weighted	4	0.0511877	0.0926083	0.580446	-0.130325	0.2327	1.05252	0.87781	1.262
CD28- CD25++ CD8br %T cell	Parkinson's disease	ebi-a-GCST90001676	ieu-b-7	Inverse variance weighted	2	-0.254836	0.110929	0.0216022	-0.472257	-0.0374153	0.775044	0.623593	0.963276
CD28- CD25++ CD8br %CD8br	Parkinson's disease	ebi-a-GCST90001677	ieu-b-7	Inverse variance weighted	2	0.0774733	0.138501	0.575909	-0.193989	0.348935	1.08055	0.823667	1.41756
CD28- CD25++ CD8br AC	Parkinson's disease	ebi-a-GCST90001678	ieu-b-7	MR Egger	3	0.509204	0.483919	0.483795	-0.439278	1.45768	1.66397	0.644502	4.296
CD28- CD25++ CD8br AC	Parkinson's disease	ebi-a-GCST90001678	ieu-b-7	Weighted median	3	-0.150903	0.145525	0.299756	-0.436133	0.134326	0.859931	0.646532	1.14377
CD28- CD25++ CD8br AC	Parkinson's disease	ebi-a-GCST90001678	ieu-b-7	Inverse variance weighted	3	-0.081594	0.120975	0.500013	-0.318705	0.155517	0.921646	0.72709	1.16826
CD25++ CD8br %T cell	Parkinson's disease	ebi-a-GCST90001679	ieu-b-7	MR Egger	4	0.0683221	0.124771	0.638924	-0.176229	0.312873	1.07071	0.838426	1.36735
CD25++ CD8br %T cell	Parkinson's disease	ebi-a-GCST90001679	ieu-b-7	Weighted median	4	0.00961471	0.059709	0.872073	-0.107415	0.126644	1.00966	0.898153	1.13501
CD25++ CD8br %T cell	Parkinson's disease	ebi-a-GCST90001679	ieu-b-7	Inverse variance weighted	4	-0.0297977	0.0517418	0.564688	-0.131212	0.0716162	0.970642	0.877032	1.07424
CD25++ CD8br %CD8br	Parkinson's disease	ebi-a-GCST90001680	ieu-b-7	MR Egger	7	0.0750662	0.0861968	0.423658	-0.0938795	0.244012	1.07796	0.910392	1.27636
CD25++ CD8br %CD8br	Parkinson's disease	ebi-a-GCST90001680	ieu-b-7	Weighted median	7	0.023922	0.0622503	0.700765	-0.0980885	0.145932	1.02421	0.906569	1.15712
CD25++ CD8br %CD8br	Parkinson's disease	ebi-a-GCST90001680	ieu-b-7	Inverse variance weighted	7	0.00430983	0.047481	0.927676	-0.0887529	0.0973725	1.00432	0.915072	1.10227
CD25++ CD8br AC	Parkinson's disease	ebi-a-GCST90001681	ieu-b-7	MR Egger	7	-0.0443322	0.144005	0.770607	-0.326583	0.237918	0.956636	0.721385	1.26861
CD25++ CD8br AC	Parkinson's disease	ebi-a-GCST90001681	ieu-b-7	Weighted median	7	0.0265594	0.0626518	0.671623	-0.0962382	0.149357	1.02692	0.908248	1.16109
CD25++ CD8br AC	Parkinson's disease	ebi-a-GCST90001681	ieu-b-7	Inverse variance weighted	7	0.0101366	0.0751513	0.892704	-0.13716	0.157433	1.01019	0.871831	1.1705
CD127- CD8br %T cell	Parkinson's disease	ebi-a-GCST90001682	ieu-b-7	Inverse variance weighted	2	0.0448525	0.099435	0.651937	-0.15004	0.239745	1.04587	0.860673	1.27093
CD127- CD8br %CD8br	Parkinson's disease	ebi-a-GCST90001683	ieu-b-7	MR Egger	3	-1.21115	2.86616	0.745474	-6.82882	4.40653	0.297856	0.00108213	81.9845
CD127- CD8br %CD8br	Parkinson's disease	ebi-a-GCST90001683	ieu-b-7	Weighted median	3	-0.093141	0.133623	0.485774	-0.355041	0.168759	0.911065	0.701145	1.18384
CD127- CD8br %CD8br	Parkinson's disease	ebi-a-GCST90001683	ieu-b-7	Inverse variance weighted	3	-0.112893	0.108023	0.295988	-0.324619	0.0988334	0.893247	0.722803	1.10388
CD127- CD8br AC	Parkinson's disease	ebi-a-GCST90001684	ieu-b-7	Inverse variance weighted	2	0.07443	0.0861191	0.387441	-0.0943635	0.243224	1.07727	0.909952	1.27535
CD28- CD8br %T cell	Parkinson's disease	ebi-a-GCST90001685	ieu-b-7	Inverse variance weighted	2	-0.0441006	0.117755	0.708023	-0.274899	0.186698	0.956858	0.759648	1.20526
CD28- CD8br %CD8br	Parkinson's disease	ebi-a-GCST90001686	ieu-b-7	MR Egger	5	-0.152893	0.270647	0.611616	-0.683362	0.377575	0.858221	0.504917	1.45874
CD28- CD8br %CD8br	Parkinson's disease	ebi-a-GCST90001686	ieu-b-7	Weighted median	5	-0.0989188	0.0971954	0.308806	-0.289422	0.0915842	0.905816	0.748696	1.09591
CD28- CD8br %CD8br	Parkinson's disease	ebi-a-GCST90001686	ieu-b-7	Inverse variance weighted	5	-0.112593	0.0834699	0.177369	-0.276194	0.0510083	0.893515	0.758666	1.05233
CD28- CD8br AC	Parkinson's disease	ebi-a-GCST90001687	ieu-b-7	MR Egger	5	-0.244917	0.429606	0.608511	-1.08694	0.597111	0.78277	0.337245	1.81686
CD28- CD8br AC	Parkinson's disease	ebi-a-GCST90001687	ieu-b-7	Weighted median	5	-0.0420933	0.0753486	0.576403	-0.189777	0.10559	0.95878	0.827144	1.11137
CD28- CD8br AC	Parkinson's disease	ebi-a-GCST90001687	ieu-b-7	Inverse variance weighted	5	-0.0453859	0.062424	0.46719	-0.167737	0.076965	0.955629	0.845576	1.08
CD28+ CD45RA+ CD8br %T cell	Parkinson's disease	ebi-a-GCST90001688	ieu-b-7	MR Egger	38	-0.00874325	0.00598542	0.152755	-0.0204747	0.00298816	0.991295	0.979734	1.00299
CD28+ CD45RA+ CD8br %T cell	Parkinson's disease	ebi-a-GCST90001688	ieu-b-7	Weighted median	38	-0.0096373	0.00842962	0.252928	-0.0261593	0.00688476	0.990409	0.97418	1.00691
CD28+ CD45RA+ CD8br %T cell	Parkinson's disease	ebi-a-GCST90001688	ieu-b-7	Inverse variance weighted	38	-0.00451185	0.00522966	0.388279	-0.014762	0.00573829	0.995498	0.985346	1.00575
CD28+ CD45RA+ CD8br %CD8br	Parkinson's disease	ebi-a-GCST90001689	ieu-b-7	MR Egger	6	0.0371556	0.106095	0.743843	-0.17079	0.245101	1.03785	0.842999	1.27775
CD28+ CD45RA+ CD8br %CD8br	Parkinson's disease	ebi-a-GCST90001689	ieu-b-7	Weighted median	6	0.022241	0.0703529	0.7519	-0.115651	0.160133	1.02249	0.890786	1.17367
CD28+ CD45RA+ CD8br %CD8br	Parkinson's disease	ebi-a-GCST90001689	ieu-b-7	Inverse variance weighted	6	0.0481041	0.0678582	0.478392	-0.084898	0.181106	1.04928	0.918606	1.19854
CD28+ CD45RA+ CD8br AC	Parkinson's disease	ebi-a-GCST90001690	ieu-b-7	MR Egger	7	-0.0508878	0.278837	0.862359	-0.597408	0.495632	0.950385	0.550236	1.64154
CD28+ CD45RA+ CD8br AC	Parkinson's disease	ebi-a-GCST90001690	ieu-b-7	Weighted median	7	0.0907173	0.0990843	0.359899	-0.103488	0.284922	1.09496	0.901687	1.32966
CD28+ CD45RA+ CD8br AC	Parkinson's disease	ebi-a-GCST90001690	ieu-b-7	Inverse variance weighted	7	0.0883406	0.0763391	0.247185	-0.061284	0.237965	1.09236	0.940556	1.26866
CD28+ CD45RA- CD8br %T cell	Parkinson's disease	ebi-a-GCST90001691	ieu-b-7	MR Egger	8	-0.0370592	0.0529168	0.509952	-0.140776	0.0666577	0.963619	0.868684	1.06893
CD28+ CD45RA- CD8br %T cell	Parkinson's disease	ebi-a-GCST90001691	ieu-b-7	Weighted median	8	-0.0545068	0.0358689	0.128609	-0.12481	0.0157963	0.946952	0.882665	1.01592
CD28+ CD45RA- CD8br %T cell	Parkinson's disease	ebi-a-GCST90001691	ieu-b-7	Inverse variance weighted	8	-0.0203987	0.0393007	0.603731	-0.0974282	0.0566307	0.979808	0.907168	1.05826
CD28+ CD45RA- CD8br %CD8br	Parkinson's disease	ebi-a-GCST90001692	ieu-b-7	MR Egger	6	-0.0503755	0.0421703	0.298245	-0.133029	0.0322784	0.950872	0.875439	1.0328
CD28+ CD45RA- CD8br %CD8br	Parkinson's disease	ebi-a-GCST90001692	ieu-b-7	Weighted median	6	-0.0517713	0.0392622	0.187301	-0.128725	0.0251826	0.949546	0.879216	1.0255
CD28+ CD45RA- CD8br %CD8br	Parkinson's disease	ebi-a-GCST90001692	ieu-b-7	Inverse variance weighted	6	-0.0458352	0.0327971	0.162252	-0.110118	0.0184472	0.955199	0.895729	1.01862
CD28+ CD45RA- CD8br AC	Parkinson's disease	ebi-a-GCST90001693	ieu-b-7	MR Egger	8	-0.0181993	0.0375843	0.645393	-0.0918644	0.0554659	0.981965	0.912229	1.05703
CD28+ CD45RA- CD8br AC	Parkinson's disease	ebi-a-GCST90001693	ieu-b-7	Weighted median	8	-0.0206571	0.0256766	0.421103	-0.0709833	0.0296691	0.979555	0.931477	1.03011
CD28+ CD45RA- CD8br AC	Parkinson's disease	ebi-a-GCST90001693	ieu-b-7	Inverse variance weighted	8	-0.0232263	0.0284492	0.414264	-0.0789868	0.0325342	0.977041	0.924052	1.03307
CD28- DN (CD4-CD8-) %T cell	Parkinson's disease	ebi-a-GCST90001694	ieu-b-7	MR Egger	5	0.444455	0.351399	0.295259	-0.244287	1.1332	1.55964	0.783263	3.10557
CD28- DN (CD4-CD8-) %T cell	Parkinson's disease	ebi-a-GCST90001694	ieu-b-7	Weighted median	5	0.0388076	0.0845974	0.646426	-0.127003	0.204618	1.03957	0.880731	1.22706
CD28- DN (CD4-CD8-) %T cell	Parkinson's disease	ebi-a-GCST90001694	ieu-b-7	Inverse variance weighted	5	0.00934401	0.0923814	0.919435	-0.171724	0.190412	1.00939	0.842212	1.20975
CD45RA- CD28- CD8br %CD8br	Parkinson's disease	ebi-a-GCST90001696	ieu-b-7	Inverse variance weighted	2	-0.00120786	0.00115036	0.293724	-0.00346257	0.00104684	0.998793	0.996543	1.00105
CD45RA- CD28- CD8br %T cell	Parkinson's disease	ebi-a-GCST90001697	ieu-b-7	MR Egger	88	-0.000197572	0.000844388	0.815555	-0.00185257	0.00145743	0.999802	0.998149	1.00146
CD45RA- CD28- CD8br %T cell	Parkinson's disease	ebi-a-GCST90001697	ieu-b-7	Weighted median	88	-0.000413415	0.000876474	0.637155	-0.0021313	0.00130447	0.999587	0.997871	1.00131
CD45RA- CD28- CD8br %T cell	Parkinson's disease	ebi-a-GCST90001697	ieu-b-7	Inverse variance weighted	88	-0.000421032	0.000597682	0.481157	-0.00159249	0.000750423	0.999579	0.998409	1.00075
CD45RA+ CD28- CD8br %T cell	Parkinson's disease	ebi-a-GCST90001700	ieu-b-7	MR Egger	110	0.000369513	0.000634851	0.561748	-0.000874795	0.00161382	1.00037	0.999126	1.00162
CD45RA+ CD28- CD8br %T cell	Parkinson's disease	ebi-a-GCST90001700	ieu-b-7	Weighted median	110	0.000246214	0.000679986	0.717288	-0.00108656	0.00157899	1.00025	0.998914	1.00158
CD45RA+ CD28- CD8br %T cell	Parkinson's disease	ebi-a-GCST90001700	ieu-b-7	Inverse variance weighted	110	0.000236846	0.000454128	0.60199	-0.000653245	0.00112694	1.00024	0.999347	1.00113
BAFF-R on CD20- CD38-	Parkinson's disease	ebi-a-GCST90001701	ieu-b-7	MR Egger	3	0.0540531	0.217493	0.844924	-0.372233	0.480339	1.05554	0.689194	1.61662
BAFF-R on CD20- CD38-	Parkinson's disease	ebi-a-GCST90001701	ieu-b-7	Weighted median	3	-0.0457925	0.056126	0.414565	-0.155799	0.0642144	0.95524	0.855731	1.06632
BAFF-R on CD20- CD38-	Parkinson's disease	ebi-a-GCST90001701	ieu-b-7	Inverse variance weighted	3	-0.0281604	0.0533535	0.597632	-0.132733	0.0764124	0.972232	0.875699	1.07941
BAFF-R on CD24+ CD27+	Parkinson's disease	ebi-a-GCST90001702	ieu-b-7	MR Egger	10	0.0260155	0.0357877	0.487987	-0.0441285	0.0961594	1.02636	0.956831	1.10093
BAFF-R on CD24+ CD27+	Parkinson's disease	ebi-a-GCST90001702	ieu-b-7	Weighted median	10	-0.0145505	0.0210174	0.488743	-0.0557446	0.0266435	0.985555	0.945781	1.027
BAFF-R on CD24+ CD27+	Parkinson's disease	ebi-a-GCST90001702	ieu-b-7	Inverse variance weighted	10	-0.021925	0.0293547	0.455125	-0.0794603	0.0356103	0.978314	0.923615	1.03625
BAFF-R on IgD+ CD24+	Parkinson's disease	ebi-a-GCST90001703	ieu-b-7	MR Egger	8	0.0253722	0.0300911	0.431452	-0.0336064	0.0843507	1.0257	0.966952	1.08801
BAFF-R on IgD+ CD24+	Parkinson's disease	ebi-a-GCST90001703	ieu-b-7	Weighted median	8	-0.0146749	0.0202023	0.467595	-0.0542713	0.0249216	0.985432	0.947175	1.02523
BAFF-R on IgD+ CD24+	Parkinson's disease	ebi-a-GCST90001703	ieu-b-7	Inverse variance weighted	8	-0.0290562	0.0315162	0.356558	-0.090828	0.0327156	0.971362	0.913175	1.03326
BAFF-R on IgD+ CD24-	Parkinson's disease	ebi-a-GCST90001704	ieu-b-7	MR Egger	9	0.0330441	0.0279904	0.276337	-0.0218171	0.0879053	1.0336	0.978419	1.09188
BAFF-R on IgD+ CD24-	Parkinson's disease	ebi-a-GCST90001704	ieu-b-7	Weighted median	9	-0.0153371	0.0200662	0.444673	-0.0546668	0.0239926	0.98478	0.946801	1.02428
BAFF-R on IgD+ CD24-	Parkinson's disease	ebi-a-GCST90001704	ieu-b-7	Inverse variance weighted	9	-0.0274149	0.028125	0.329684	-0.0825399	0.0277101	0.972957	0.920775	1.0281
BAFF-R on IgD+ CD38-	Parkinson's disease	ebi-a-GCST90001705	ieu-b-7	MR Egger	9	0.0355225	0.0269544	0.229036	-0.0173082	0.0883532	1.03616	0.982841	1.09237
BAFF-R on IgD+ CD38-	Parkinson's disease	ebi-a-GCST90001705	ieu-b-7	Weighted median	9	-0.0146632	0.0194519	0.450958	-0.0527891	0.0234626	0.985444	0.94858	1.02374
BAFF-R on IgD+ CD38-	Parkinson's disease	ebi-a-GCST90001705	ieu-b-7	Inverse variance weighted	9	-0.0239678	0.0291142	0.410374	-0.0810316	0.033096	0.976317	0.922165	1.03365
BAFF-R on IgD+ CD38- naive	Parkinson's disease	ebi-a-GCST90001706	ieu-b-7	MR Egger	10	-0.00249731	0.0283963	0.932082	-0.058154	0.0531594	0.997506	0.943505	1.0546
BAFF-R on IgD+ CD38- naive	Parkinson's disease	ebi-a-GCST90001706	ieu-b-7	Weighted median	10	-0.015468	0.0200129	0.439579	-0.0546932	0.0237572	0.984651	0.946776	1.02404
BAFF-R on IgD+ CD38- naive	Parkinson's disease	ebi-a-GCST90001706	ieu-b-7	Inverse variance weighted	10	-0.0147981	0.0179275	0.409121	-0.049936	0.0203398	0.985311	0.95129	1.02055
BAFF-R on IgD+ CD38- unsw mem	Parkinson's disease	ebi-a-GCST90001707	ieu-b-7	MR Egger	8	-0.0206426	0.0313054	0.534117	-0.0820012	0.0407159	0.979569	0.921271	1.04156
BAFF-R on IgD+ CD38- unsw mem	Parkinson's disease	ebi-a-GCST90001707	ieu-b-7	Weighted median	8	-0.015669	0.021326	0.462499	-0.057468	0.0261299	0.984453	0.944152	1.02647
BAFF-R on IgD+ CD38- unsw mem	Parkinson's disease	ebi-a-GCST90001707	ieu-b-7	Inverse variance weighted	8	-0.0164634	0.0196239	0.401498	-0.0549262	0.0219994	0.983671	0.946555	1.02224
BAFF-R on IgD+ CD38br	Parkinson's disease	ebi-a-GCST90001708	ieu-b-7	MR Egger	10	0.0369958	0.0274335	0.214409	-0.0167739	0.0907655	1.03769	0.983366	1.09501
BAFF-R on IgD+ CD38br	Parkinson's disease	ebi-a-GCST90001708	ieu-b-7	Weighted median	10	-0.0158825	0.0213347	0.456609	-0.0576985	0.0259336	0.984243	0.943935	1.02627
BAFF-R on IgD+ CD38br	Parkinson's disease	ebi-a-GCST90001708	ieu-b-7	Inverse variance weighted	10	-0.0282155	0.0284906	0.322007	-0.0840571	0.0276262	0.972179	0.919379	1.02801
BAFF-R on IgD+ CD38dim	Parkinson's disease	ebi-a-GCST90001709	ieu-b-7	MR Egger	10	0.034624	0.0264129	0.226277	-0.0171454	0.0863933	1.03523	0.983001	1.09024
BAFF-R on IgD+ CD38dim	Parkinson's disease	ebi-a-GCST90001709	ieu-b-7	Weighted median	10	-0.0148136	0.0193788	0.444616	-0.052796	0.0231689	0.985296	0.948573	1.02344
BAFF-R on IgD+ CD38dim	Parkinson's disease	ebi-a-GCST90001709	ieu-b-7	Inverse variance weighted	10	-0.0256797	0.026712	0.336373	-0.0780351	0.0266757	0.974647	0.924932	1.02703
BAFF-R on IgD- CD24-	Parkinson's disease	ebi-a-GCST90001710	ieu-b-7	MR Egger	9	0.0284171	0.0333243	0.422016	-0.0368985	0.0937327	1.02882	0.963774	1.09827
BAFF-R on IgD- CD24-	Parkinson's disease	ebi-a-GCST90001710	ieu-b-7	Weighted median	9	-0.0161864	0.0217683	0.457133	-0.0588523	0.0264795	0.983944	0.942846	1.02683
BAFF-R on IgD- CD24-	Parkinson's disease	ebi-a-GCST90001710	ieu-b-7	Inverse variance weighted	9	-0.0257843	0.0303078	0.39491	-0.0851876	0.0336191	0.974545	0.91834	1.03419
BAFF-R on IgD- CD27-	Parkinson's disease	ebi-a-GCST90001711	ieu-b-7	MR Egger	10	0.00963848	0.0363694	0.797697	-0.0616455	0.0809225	1.00969	0.940216	1.08429
BAFF-R on IgD- CD27-	Parkinson's disease	ebi-a-GCST90001711	ieu-b-7	Weighted median	10	-0.0151418	0.0211176	0.473361	-0.0565323	0.0262487	0.984972	0.945036	1.0266
BAFF-R on IgD- CD27-	Parkinson's disease	ebi-a-GCST90001711	ieu-b-7	Inverse variance weighted	10	-0.0235076	0.0288163	0.414629	-0.0799875	0.0329723	0.976767	0.923128	1.03352
BAFF-R on IgD- CD38-	Parkinson's disease	ebi-a-GCST90001712	ieu-b-7	MR Egger	10	0.0243488	0.0288573	0.42331	-0.0322115	0.0809091	1.02465	0.968302	1.08427
BAFF-R on IgD- CD38-	Parkinson's disease	ebi-a-GCST90001712	ieu-b-7	Weighted median	10	-0.0146747	0.0201432	0.466295	-0.0541553	0.0248059	0.985432	0.947285	1.02512
BAFF-R on IgD- CD38-	Parkinson's disease	ebi-a-GCST90001712	ieu-b-7	Inverse variance weighted	10	-0.0273528	0.0280381	0.329283	-0.0823074	0.0276018	0.973018	0.920989	1.02799
BAFF-R on IgD- CD38br	Parkinson's disease	ebi-a-GCST90001713	ieu-b-7	MR Egger	4	-0.0693738	0.102573	0.568559	-0.270418	0.13167	0.932978	0.763061	1.14073
BAFF-R on IgD- CD38br	Parkinson's disease	ebi-a-GCST90001713	ieu-b-7	Weighted median	4	-0.0411953	0.0554261	0.457332	-0.14983	0.0674398	0.959642	0.860854	1.06977
BAFF-R on IgD- CD38br	Parkinson's disease	ebi-a-GCST90001713	ieu-b-7	Inverse variance weighted	4	-0.0471761	0.0527921	0.371526	-0.150649	0.0562965	0.953919	0.86015	1.05791
BAFF-R on IgD- CD38dim	Parkinson's disease	ebi-a-GCST90001714	ieu-b-7	Wald ratio	1	-0.408856	0.0989074	3.56937e-05	-0.602714	-0.214997	0.66441	0.547324	0.806544
BAFF-R on memory B cell	Parkinson's disease	ebi-a-GCST90001715	ieu-b-7	MR Egger	11	0.030952	0.0315789	0.352625	-0.0309427	0.0928467	1.03144	0.969531	1.09729
BAFF-R on memory B cell	Parkinson's disease	ebi-a-GCST90001715	ieu-b-7	Weighted median	11	-0.0127145	0.0210789	0.546385	-0.0540292	0.0286002	0.987366	0.947404	1.02901
BAFF-R on memory B cell	Parkinson's disease	ebi-a-GCST90001715	ieu-b-7	Inverse variance weighted	11	-0.0161948	0.0266563	0.543493	-0.0684411	0.0360516	0.983936	0.933848	1.03671
BAFF-R on naive-mature B cell	Parkinson's disease	ebi-a-GCST90001716	ieu-b-7	MR Egger	9	0.0331419	0.0283407	0.280512	-0.0224059	0.0886898	1.0337	0.977843	1.09274
BAFF-R on naive-mature B cell	Parkinson's disease	ebi-a-GCST90001716	ieu-b-7	Weighted median	9	-0.0154731	0.0198063	0.434673	-0.0542935	0.0233473	0.984646	0.947154	1.02362
BAFF-R on naive-mature B cell	Parkinson's disease	ebi-a-GCST90001716	ieu-b-7	Inverse variance weighted	9	-0.0280184	0.0282218	0.320811	-0.0833331	0.0272963	0.97237	0.920045	1.02767
BAFF-R on unsw mem	Parkinson's disease	ebi-a-GCST90001717	ieu-b-7	MR Egger	7	-0.0275708	0.0323981	0.433622	-0.091071	0.0359294	0.972806	0.912953	1.03658
BAFF-R on unsw mem	Parkinson's disease	ebi-a-GCST90001717	ieu-b-7	Weighted median	7	-0.0142365	0.0209222	0.49622	-0.055244	0.026771	0.985864	0.946254	1.02713
BAFF-R on unsw mem	Parkinson's disease	ebi-a-GCST90001717	ieu-b-7	Inverse variance weighted	7	-0.0127265	0.019505	0.514097	-0.0509563	0.0255034	0.987354	0.95032	1.02583
BAFF-R on sw mem	Parkinson's disease	ebi-a-GCST90001718	ieu-b-7	MR Egger	12	0.0267075	0.0367586	0.484153	-0.0453394	0.0987544	1.02707	0.955673	1.1038
BAFF-R on sw mem	Parkinson's disease	ebi-a-GCST90001718	ieu-b-7	Weighted median	12	-0.0144533	0.0217263	0.505894	-0.0570369	0.0281303	0.985651	0.944559	1.02853
BAFF-R on sw mem	Parkinson's disease	ebi-a-GCST90001718	ieu-b-7	Inverse variance weighted	12	-0.0188064	0.0282911	0.506212	-0.074257	0.0366441	0.981369	0.928433	1.03732
BAFF-R on IgD+	Parkinson's disease	ebi-a-GCST90001719	ieu-b-7	MR Egger	9	0.0336753	0.0277592	0.264427	-0.0207328	0.0880834	1.03425	0.979481	1.09208
BAFF-R on IgD+	Parkinson's disease	ebi-a-GCST90001719	ieu-b-7	Weighted median	9	-0.0152057	0.0200569	0.448374	-0.0545173	0.0241058	0.984909	0.946942	1.0244
BAFF-R on IgD+	Parkinson's disease	ebi-a-GCST90001719	ieu-b-7	Inverse variance weighted	9	-0.026651	0.0283703	0.347526	-0.0822567	0.0289547	0.973701	0.921035	1.02938
BAFF-R on transitional	Parkinson's disease	ebi-a-GCST90001720	ieu-b-7	MR Egger	9	0.0374878	0.02979	0.248593	-0.0209007	0.0958763	1.0382	0.979316	1.10062
BAFF-R on transitional	Parkinson's disease	ebi-a-GCST90001720	ieu-b-7	Weighted median	9	-0.0165026	0.0216355	0.44561	-0.0589081	0.025903	0.983633	0.942793	1.02624
BAFF-R on transitional	Parkinson's disease	ebi-a-GCST90001720	ieu-b-7	Inverse variance weighted	9	-0.0278106	0.0311118	0.37138	-0.0887898	0.0331686	0.972573	0.915038	1.03372
CD19 on CD20-	Parkinson's disease	ebi-a-GCST90001721	ieu-b-7	MR Egger	3	0.0427335	0.0627353	0.619316	-0.0802277	0.165695	1.04366	0.922906	1.18021
CD19 on CD20-	Parkinson's disease	ebi-a-GCST90001721	ieu-b-7	Weighted median	3	0.0625274	0.0533854	0.2415	-0.042108	0.167163	1.06452	0.958766	1.18195
CD19 on CD20-	Parkinson's disease	ebi-a-GCST90001721	ieu-b-7	Inverse variance weighted	3	0.065651	0.0470745	0.163131	-0.026615	0.157917	1.06785	0.973736	1.17107
CD19 on CD20- CD38-	Parkinson's disease	ebi-a-GCST90001722	ieu-b-7	Wald ratio	1	0.168943	0.136592	0.216146	-0.0987779	0.436664	1.18405	0.905944	1.54754
CD19 on CD24+ CD27+	Parkinson's disease	ebi-a-GCST90001723	ieu-b-7	MR Egger	10	-0.116792	0.137834	0.421432	-0.386946	0.153363	0.889771	0.679128	1.16575
CD19 on CD24+ CD27+	Parkinson's disease	ebi-a-GCST90001723	ieu-b-7	Weighted median	10	0.0795278	0.0833785	0.340176	-0.083894	0.24295	1.08278	0.919529	1.275
CD19 on CD24+ CD27+	Parkinson's disease	ebi-a-GCST90001723	ieu-b-7	Inverse variance weighted	10	-0.0102393	0.0640979	0.873082	-0.135871	0.115393	0.989813	0.872955	1.12231
CD19 on IgD+ CD24+	Parkinson's disease	ebi-a-GCST90001724	ieu-b-7	MR Egger	7	-0.111872	0.132551	0.437181	-0.371672	0.147929	0.894159	0.68958	1.15943
CD19 on IgD+ CD24+	Parkinson's disease	ebi-a-GCST90001724	ieu-b-7	Weighted median	7	-0.0382795	0.0879872	0.663521	-0.210734	0.134175	0.962444	0.809989	1.14359
CD19 on IgD+ CD24+	Parkinson's disease	ebi-a-GCST90001724	ieu-b-7	Inverse variance weighted	7	-0.0475756	0.0714669	0.505602	-0.187651	0.0924995	0.953538	0.828904	1.09691
CD19 on IgD+ CD24-	Parkinson's disease	ebi-a-GCST90001725	ieu-b-7	MR Egger	7	-0.064406	0.067536	0.384054	-0.196777	0.0679646	0.937624	0.821374	1.07033
CD19 on IgD+ CD24-	Parkinson's disease	ebi-a-GCST90001725	ieu-b-7	Weighted median	7	0.0151999	0.0609134	0.802948	-0.10419	0.13459	1.01532	0.901054	1.14407
CD19 on IgD+ CD24-	Parkinson's disease	ebi-a-GCST90001725	ieu-b-7	Inverse variance weighted	7	0.00794224	0.0464836	0.864333	-0.0831655	0.09905	1.00797	0.920199	1.10412
CD19 on IgD+ CD38-	Parkinson's disease	ebi-a-GCST90001726	ieu-b-7	MR Egger	3	-0.0101143	0.359639	0.982101	-0.715006	0.694777	0.989937	0.489189	2.00326
CD19 on IgD+ CD38-	Parkinson's disease	ebi-a-GCST90001726	ieu-b-7	Weighted median	3	0.100361	0.156964	0.522569	-0.207288	0.40801	1.10557	0.812786	1.50382
CD19 on IgD+ CD38-	Parkinson's disease	ebi-a-GCST90001726	ieu-b-7	Inverse variance weighted	3	0.0192958	0.130619	0.882559	-0.236717	0.275309	1.01948	0.789214	1.31694
CD19 on IgD+ CD38- naive	Parkinson's disease	ebi-a-GCST90001727	ieu-b-7	MR Egger	5	0.443142	0.293011	0.227635	-0.13116	1.01744	1.55759	0.877077	2.76612
CD19 on IgD+ CD38- naive	Parkinson's disease	ebi-a-GCST90001727	ieu-b-7	Weighted median	5	0.0525183	0.129409	0.684866	-0.201123	0.30616	1.05392	0.817812	1.3582
CD19 on IgD+ CD38- naive	Parkinson's disease	ebi-a-GCST90001727	ieu-b-7	Inverse variance weighted	5	-0.0753289	0.134855	0.576441	-0.339645	0.188987	0.927438	0.712023	1.20803
CD19 on IgD+ CD38- unsw mem	Parkinson's disease	ebi-a-GCST90001728	ieu-b-7	MR Egger	4	-0.0655729	0.125856	0.6543	-0.31225	0.181104	0.936531	0.731799	1.19854
CD19 on IgD+ CD38- unsw mem	Parkinson's disease	ebi-a-GCST90001728	ieu-b-7	Weighted median	4	-0.0126931	0.0869191	0.883895	-0.183055	0.157668	0.987387	0.832723	1.17078
CD19 on IgD+ CD38- unsw mem	Parkinson's disease	ebi-a-GCST90001728	ieu-b-7	Inverse variance weighted	4	-0.031867	0.0743304	0.668127	-0.177555	0.113821	0.968635	0.837315	1.12055
CD19 on IgD+ CD38br	Parkinson's disease	ebi-a-GCST90001729	ieu-b-7	MR Egger	7	-0.150735	0.138239	0.325276	-0.421684	0.120213	0.860075	0.655941	1.12774
CD19 on IgD+ CD38br	Parkinson's disease	ebi-a-GCST90001729	ieu-b-7	Weighted median	7	0.074089	0.0772377	0.337441	-0.077297	0.225475	1.0769	0.925615	1.25292
CD19 on IgD+ CD38br	Parkinson's disease	ebi-a-GCST90001729	ieu-b-7	Inverse variance weighted	7	0.00367886	0.064195	0.9543	-0.122143	0.129501	1.00369	0.885021	1.13826
CD19 on IgD+ CD38dim	Parkinson's disease	ebi-a-GCST90001730	ieu-b-7	MR Egger	4	-0.20667	0.201026	0.411995	-0.600681	0.187342	0.813288	0.548438	1.20604
CD19 on IgD+ CD38dim	Parkinson's disease	ebi-a-GCST90001730	ieu-b-7	Weighted median	4	0.111634	0.115426	0.333471	-0.114601	0.337869	1.1181	0.891722	1.40196
CD19 on IgD+ CD38dim	Parkinson's disease	ebi-a-GCST90001730	ieu-b-7	Inverse variance weighted	4	0.0285002	0.096576	0.767912	-0.160789	0.217789	1.02891	0.851472	1.24332
CD19 on IgD- CD27-	Parkinson's disease	ebi-a-GCST90001732	ieu-b-7	Wald ratio	1	-0.167153	0.183212	0.361584	-0.526248	0.191942	0.84607	0.590817	1.2116
CD19 on IgD- CD38-	Parkinson's disease	ebi-a-GCST90001733	ieu-b-7	Inverse variance weighted	2	0.203974	0.296601	0.491639	-0.377364	0.785313	1.22627	0.685666	2.19309
CD19 on IgD- CD38br	Parkinson's disease	ebi-a-GCST90001734	ieu-b-7	MR Egger	4	0.0506992	0.146796	0.762758	-0.237021	0.33842	1.05201	0.788975	1.40273
CD19 on IgD- CD38br	Parkinson's disease	ebi-a-GCST90001734	ieu-b-7	Weighted median	4	0.0189795	0.100436	0.850115	-0.177874	0.215833	1.01916	0.837048	1.2409
CD19 on IgD- CD38br	Parkinson's disease	ebi-a-GCST90001734	ieu-b-7	Inverse variance weighted	4	0.000714274	0.0829091	0.993126	-0.161788	0.163216	1.00071	0.850622	1.17729
CD19 on IgD- CD38dim	Parkinson's disease	ebi-a-GCST90001735	ieu-b-7	Inverse variance weighted	2	-0.0445003	0.125311	0.7225	-0.290109	0.201109	0.956475	0.748182	1.22276
CD19 on memory B cell	Parkinson's disease	ebi-a-GCST90001736	ieu-b-7	MR Egger	6	-0.159427	0.211303	0.492537	-0.57358	0.254726	0.852632	0.563504	1.29011
CD19 on memory B cell	Parkinson's disease	ebi-a-GCST90001736	ieu-b-7	Weighted median	6	-0.156268	0.10793	0.147656	-0.367811	0.0552754	0.85533	0.692248	1.05683
CD19 on memory B cell	Parkinson's disease	ebi-a-GCST90001736	ieu-b-7	Inverse variance weighted	6	-0.108235	0.0847689	0.201664	-0.274382	0.0579118	0.897417	0.760042	1.05962
CD19 on naive-mature B cell	Parkinson's disease	ebi-a-GCST90001737	ieu-b-7	MR Egger	4	-0.70998	0.414698	0.22902	-1.52279	0.102828	0.491654	0.218103	1.1083
CD19 on naive-mature B cell	Parkinson's disease	ebi-a-GCST90001737	ieu-b-7	Weighted median	4	-0.211782	0.13462	0.115677	-0.475638	0.052074	0.809141	0.621489	1.05345
CD19 on naive-mature B cell	Parkinson's disease	ebi-a-GCST90001737	ieu-b-7	Inverse variance weighted	4	-0.126377	0.110616	0.253253	-0.343185	0.0904306	0.881283	0.709507	1.09465
CD19 on unsw mem	Parkinson's disease	ebi-a-GCST90001738	ieu-b-7	MR Egger	6	-0.147878	0.162791	0.415054	-0.466949	0.171193	0.862537	0.626912	1.18672
CD19 on unsw mem	Parkinson's disease	ebi-a-GCST90001738	ieu-b-7	Weighted median	6	-0.115138	0.0924163	0.212814	-0.296274	0.0659977	0.891243	0.743584	1.06822
CD19 on unsw mem	Parkinson's disease	ebi-a-GCST90001738	ieu-b-7	Inverse variance weighted	6	-0.0753406	0.0761805	0.322675	-0.224654	0.0739732	0.927428	0.798792	1.07678
CD19 on PB/PC	Parkinson's disease	ebi-a-GCST90001739	ieu-b-7	MR Egger	3	-1.64756	1.23562	0.409653	-4.06937	0.774253	0.192519	0.0170882	2.16897
CD19 on PB/PC	Parkinson's disease	ebi-a-GCST90001739	ieu-b-7	Weighted median	3	0.3238	0.175213	0.0645965	-0.0196168	0.667217	1.38237	0.980574	1.94881
CD19 on PB/PC	Parkinson's disease	ebi-a-GCST90001739	ieu-b-7	Inverse variance weighted	3	0.293624	0.160268	0.0669388	-0.0205007	0.607749	1.34128	0.979708	1.83629
CD19 on sw mem	Parkinson's disease	ebi-a-GCST90001740	ieu-b-7	MR Egger	6	-0.308309	0.141782	0.0953256	-0.586201	-0.0304166	0.734688	0.556437	0.970041
CD19 on sw mem	Parkinson's disease	ebi-a-GCST90001740	ieu-b-7	Weighted median	6	-0.00430761	0.0807954	0.957481	-0.162667	0.154051	0.995702	0.849874	1.16655
CD19 on sw mem	Parkinson's disease	ebi-a-GCST90001740	ieu-b-7	Inverse variance weighted	6	0.0844758	0.0899176	0.347485	-0.0917627	0.260714	1.08815	0.912322	1.29786
CD19 on IgD+	Parkinson's disease	ebi-a-GCST90001741	ieu-b-7	MR Egger	7	-0.0581923	0.0938218	0.56227	-0.242083	0.125698	0.943468	0.784991	1.13394
CD19 on IgD+	Parkinson's disease	ebi-a-GCST90001741	ieu-b-7	Weighted median	7	-0.00651029	0.0635044	0.918346	-0.130979	0.117958	0.993511	0.877236	1.1252
CD19 on IgD+	Parkinson's disease	ebi-a-GCST90001741	ieu-b-7	Inverse variance weighted	7	-0.0281811	0.0598801	0.637908	-0.145546	0.0891839	0.972212	0.86455	1.09328
CD19 on transitional	Parkinson's disease	ebi-a-GCST90001742	ieu-b-7	MR Egger	6	-0.0214165	0.198359	0.91922	-0.410201	0.367368	0.978811	0.663517	1.44393
CD19 on transitional	Parkinson's disease	ebi-a-GCST90001742	ieu-b-7	Weighted median	6	0.116064	0.0961549	0.227411	-0.0723993	0.304528	1.12307	0.930159	1.35598
CD19 on transitional	Parkinson's disease	ebi-a-GCST90001742	ieu-b-7	Inverse variance weighted	6	0.0272999	0.104693	0.794277	-0.177899	0.232499	1.02768	0.837027	1.26175
CD20 on B cell	Parkinson's disease	ebi-a-GCST90001743	ieu-b-7	MR Egger	6	-0.17324	0.285497	0.576738	-0.732815	0.386335	0.840936	0.480554	1.47158
CD20 on B cell	Parkinson's disease	ebi-a-GCST90001743	ieu-b-7	Weighted median	6	-0.00094747	0.0676825	0.988831	-0.133605	0.13171	0.999053	0.874935	1.14078
CD20 on B cell	Parkinson's disease	ebi-a-GCST90001743	ieu-b-7	Inverse variance weighted	6	0.0155637	0.0523427	0.766205	-0.087028	0.118155	1.01569	0.916651	1.12542
CD20 on CD20- CD38-	Parkinson's disease	ebi-a-GCST90001744	ieu-b-7	Inverse variance weighted	2	-0.0751716	0.193479	0.697626	-0.45439	0.304047	0.927584	0.634835	1.35533
CD20 on CD24+ CD27+	Parkinson's disease	ebi-a-GCST90001745	ieu-b-7	MR Egger	9	0.0102313	0.297358	0.973513	-0.57259	0.593053	1.01028	0.564063	1.8095
CD20 on CD24+ CD27+	Parkinson's disease	ebi-a-GCST90001745	ieu-b-7	Weighted median	9	0.0126259	0.0574244	0.825973	-0.099926	0.125178	1.01271	0.904904	1.13335
CD20 on CD24+ CD27+	Parkinson's disease	ebi-a-GCST90001745	ieu-b-7	Inverse variance weighted	9	0.0254858	0.0489188	0.60238	-0.0703952	0.121367	1.02581	0.932025	1.12904
CD20 on IgD+ CD24+	Parkinson's disease	ebi-a-GCST90001746	ieu-b-7	MR Egger	8	-0.104349	0.286926	0.728569	-0.666725	0.458027	0.900911	0.513387	1.58095
CD20 on IgD+ CD24+	Parkinson's disease	ebi-a-GCST90001746	ieu-b-7	Weighted median	8	0.0583306	0.0783903	0.456813	-0.0953144	0.211976	1.06007	0.909087	1.23612
CD20 on IgD+ CD24+	Parkinson's disease	ebi-a-GCST90001746	ieu-b-7	Inverse variance weighted	8	0.0950109	0.0594856	0.110219	-0.0215808	0.211603	1.09967	0.97865	1.23566
CD20 on IgD+ CD24-	Parkinson's disease	ebi-a-GCST90001747	ieu-b-7	MR Egger	8	-0.0819848	0.227079	0.73044	-0.527059	0.363089	0.921286	0.590339	1.43776
CD20 on IgD+ CD24-	Parkinson's disease	ebi-a-GCST90001747	ieu-b-7	Weighted median	8	0.000105422	0.0663812	0.998733	-0.130002	0.130213	1.00011	0.878094	1.13907
CD20 on IgD+ CD24-	Parkinson's disease	ebi-a-GCST90001747	ieu-b-7	Inverse variance weighted	8	0.0329144	0.0516309	0.523803	-0.0682822	0.134111	1.03346	0.933997	1.14352
CD20 on IgD+ CD38-	Parkinson's disease	ebi-a-GCST90001748	ieu-b-7	MR Egger	5	0.354358	0.378228	0.41793	-0.386969	1.09568	1.42527	0.679112	2.99123
CD20 on IgD+ CD38-	Parkinson's disease	ebi-a-GCST90001748	ieu-b-7	Weighted median	5	-0.0795421	0.0784473	0.310604	-0.233299	0.0742147	0.923539	0.791917	1.07704
CD20 on IgD+ CD38-	Parkinson's disease	ebi-a-GCST90001748	ieu-b-7	Inverse variance weighted	5	-0.0524138	0.0634431	0.408716	-0.176762	0.0719346	0.948936	0.837979	1.07459
CD20 on IgD+ CD38- naive	Parkinson's disease	ebi-a-GCST90001749	ieu-b-7	Inverse variance weighted	2	0.0771518	0.0757147	0.308212	-0.071249	0.225553	1.08021	0.93123	1.25302
CD20 on IgD+ CD38- unsw mem	Parkinson's disease	ebi-a-GCST90001750	ieu-b-7	MR Egger	4	1.57009	0.877499	0.215464	-0.14981	3.28998	4.80707	0.860871	26.8424
CD20 on IgD+ CD38- unsw mem	Parkinson's disease	ebi-a-GCST90001750	ieu-b-7	Weighted median	4	0.0158827	0.0759874	0.834435	-0.133053	0.164818	1.01601	0.875419	1.17918
CD20 on IgD+ CD38- unsw mem	Parkinson's disease	ebi-a-GCST90001750	ieu-b-7	Inverse variance weighted	4	0.0743706	0.0700749	0.288553	-0.0629762	0.211717	1.07721	0.938966	1.2358
CD20 on IgD+ CD38br	Parkinson's disease	ebi-a-GCST90001751	ieu-b-7	MR Egger	6	0.101624	0.167468	0.576724	-0.226613	0.42986	1.10697	0.797229	1.53704
CD20 on IgD+ CD38br	Parkinson's disease	ebi-a-GCST90001751	ieu-b-7	Weighted median	6	-0.0193636	0.0641053	0.762607	-0.14501	0.106283	0.980823	0.865014	1.11214
CD20 on IgD+ CD38br	Parkinson's disease	ebi-a-GCST90001751	ieu-b-7	Inverse variance weighted	6	-0.0334748	0.0506377	0.50857	-0.132725	0.065775	0.967079	0.875706	1.06799
CD20 on IgD+ CD38dim	Parkinson's disease	ebi-a-GCST90001752	ieu-b-7	MR Egger	11	0.381513	0.823002	0.653968	-1.23157	1.9946	1.4645	0.291834	7.34925
CD20 on IgD+ CD38dim	Parkinson's disease	ebi-a-GCST90001752	ieu-b-7	Weighted median	11	-0.0633889	0.0689057	0.357606	-0.198444	0.0716663	0.938578	0.820006	1.0743
CD20 on IgD+ CD38dim	Parkinson's disease	ebi-a-GCST90001752	ieu-b-7	Inverse variance weighted	11	-0.0901187	0.150615	0.549614	-0.385324	0.205087	0.913823	0.68023	1.22763
CD20 on IgD- CD24-	Parkinson's disease	ebi-a-GCST90001753	ieu-b-7	MR Egger	3	0.208927	0.313812	0.626061	-0.406144	0.823998	1.23235	0.666214	2.27959
CD20 on IgD- CD24-	Parkinson's disease	ebi-a-GCST90001753	ieu-b-7	Weighted median	3	0.0479542	0.106767	0.653324	-0.161309	0.257217	1.04912	0.851029	1.29333
CD20 on IgD- CD24-	Parkinson's disease	ebi-a-GCST90001753	ieu-b-7	Inverse variance weighted	3	0.0825963	0.096761	0.39332	-0.107055	0.272248	1.0861	0.898476	1.31291
CD20 on IgD- CD27-	Parkinson's disease	ebi-a-GCST90001754	ieu-b-7	MR Egger	7	0.277326	0.354914	0.469937	-0.418305	0.972956	1.3196	0.658161	2.64575
CD20 on IgD- CD27-	Parkinson's disease	ebi-a-GCST90001754	ieu-b-7	Weighted median	7	0.0857066	0.0674534	0.203869	-0.046502	0.217915	1.08949	0.954563	1.24348
CD20 on IgD- CD27-	Parkinson's disease	ebi-a-GCST90001754	ieu-b-7	Inverse variance weighted	7	0.0328485	0.0542267	0.544673	-0.0734359	0.139133	1.03339	0.929196	1.14928
CD20 on IgD- CD38-	Parkinson's disease	ebi-a-GCST90001755	ieu-b-7	MR Egger	9	0.0779025	0.140616	0.596819	-0.197706	0.353511	1.08102	0.820611	1.42406
CD20 on IgD- CD38-	Parkinson's disease	ebi-a-GCST90001755	ieu-b-7	Weighted median	9	0.0220344	0.0594567	0.710938	-0.0945008	0.13857	1.02228	0.909827	1.14863
CD20 on IgD- CD38-	Parkinson's disease	ebi-a-GCST90001755	ieu-b-7	Inverse variance weighted	9	0.0574172	0.0462083	0.214025	-0.033151	0.147985	1.0591	0.967392	1.1595
CD20 on IgD- CD38br	Parkinson's disease	ebi-a-GCST90001756	ieu-b-7	Wald ratio	1	-0.413964	0.214414	0.0535236	-0.834216	0.00628829	0.661025	0.434215	1.00631
CD20 on IgD- CD38dim	Parkinson's disease	ebi-a-GCST90001757	ieu-b-7	MR Egger	8	0.0289398	0.178139	0.87628	-0.320213	0.378093	1.02936	0.725994	1.4595
CD20 on IgD- CD38dim	Parkinson's disease	ebi-a-GCST90001757	ieu-b-7	Weighted median	8	0.0206083	0.0564672	0.715141	-0.0900675	0.131284	1.02082	0.91387	1.14029
CD20 on IgD- CD38dim	Parkinson's disease	ebi-a-GCST90001757	ieu-b-7	Inverse variance weighted	8	0.0371309	0.0548904	0.498752	-0.0704544	0.144716	1.03783	0.93197	1.15571
CD20 on memory B cell	Parkinson's disease	ebi-a-GCST90001758	ieu-b-7	MR Egger	6	0.744619	0.246301	0.03904	0.261869	1.22737	2.10564	1.29936	3.41224
CD20 on memory B cell	Parkinson's disease	ebi-a-GCST90001758	ieu-b-7	Weighted median	6	0.0940638	0.11237	0.402542	-0.126181	0.314309	1.09863	0.881455	1.36931
CD20 on memory B cell	Parkinson's disease	ebi-a-GCST90001758	ieu-b-7	Inverse variance weighted	6	-0.0998061	0.143295	0.486112	-0.380665	0.181053	0.905013	0.683407	1.19848
CD20 on naive-mature B cell	Parkinson's disease	ebi-a-GCST90001759	ieu-b-7	MR Egger	6	0.041696	0.243626	0.872417	-0.435812	0.519204	1.04258	0.64674	1.68069
CD20 on naive-mature B cell	Parkinson's disease	ebi-a-GCST90001759	ieu-b-7	Weighted median	6	0.0220062	0.070601	0.755269	-0.116372	0.160384	1.02225	0.890144	1.17396
CD20 on naive-mature B cell	Parkinson's disease	ebi-a-GCST90001759	ieu-b-7	Inverse variance weighted	6	0.0390765	0.0535803	0.465813	-0.0659408	0.144094	1.03985	0.936186	1.15499
CD20 on unsw mem	Parkinson's disease	ebi-a-GCST90001760	ieu-b-7	MR Egger	8	0.0788057	0.212807	0.723869	-0.338297	0.495908	1.08199	0.712984	1.64199
CD20 on unsw mem	Parkinson's disease	ebi-a-GCST90001760	ieu-b-7	Weighted median	8	0.0417532	0.0644747	0.517249	-0.0846171	0.168124	1.04264	0.918864	1.18308
CD20 on unsw mem	Parkinson's disease	ebi-a-GCST90001760	ieu-b-7	Inverse variance weighted	8	0.0482889	0.0491466	0.32583	-0.0480384	0.144616	1.04947	0.953097	1.1556
CD20 on sw mem	Parkinson's disease	ebi-a-GCST90001761	ieu-b-7	MR Egger	8	0.0505083	0.185229	0.79424	-0.31254	0.413557	1.05181	0.731586	1.51219
CD20 on sw mem	Parkinson's disease	ebi-a-GCST90001761	ieu-b-7	Weighted median	8	0.0105549	0.0545024	0.846443	-0.0962699	0.11738	1.01061	0.908219	1.12455
CD20 on sw mem	Parkinson's disease	ebi-a-GCST90001761	ieu-b-7	Inverse variance weighted	8	0.0248187	0.0436684	0.569801	-0.0607714	0.110409	1.02513	0.941038	1.11673
CD20 on IgD+	Parkinson's disease	ebi-a-GCST90001762	ieu-b-7	MR Egger	4	-0.246676	0.458818	0.644647	-1.14596	0.652606	0.781394	0.317919	1.92054
CD20 on IgD+	Parkinson's disease	ebi-a-GCST90001762	ieu-b-7	Weighted median	4	-0.0331334	0.0939964	0.724466	-0.217366	0.151099	0.967409	0.804635	1.16311
CD20 on IgD+	Parkinson's disease	ebi-a-GCST90001762	ieu-b-7	Inverse variance weighted	4	0.00859501	0.0885273	0.922656	-0.164918	0.182108	1.00863	0.847963	1.19974
CD20 on transitional	Parkinson's disease	ebi-a-GCST90001763	ieu-b-7	MR Egger	4	0.143729	0.207618	0.560338	-0.263203	0.550661	1.15457	0.768586	1.7344
CD20 on transitional	Parkinson's disease	ebi-a-GCST90001763	ieu-b-7	Weighted median	4	0.0259741	0.0729452	0.721783	-0.116998	0.168947	1.02631	0.889587	1.18406
CD20 on transitional	Parkinson's disease	ebi-a-GCST90001763	ieu-b-7	Inverse variance weighted	4	0.0462546	0.0611418	0.449341	-0.0735832	0.166092	1.04734	0.929059	1.18068
CD24 on IgD+ CD24+	Parkinson's disease	ebi-a-GCST90001765	ieu-b-7	MR Egger	4	-0.0100295	0.0772982	0.908636	-0.161534	0.141475	0.990021	0.850838	1.15197
CD24 on IgD+ CD24+	Parkinson's disease	ebi-a-GCST90001765	ieu-b-7	Weighted median	4	-0.0329927	0.0532339	0.535411	-0.137331	0.0713458	0.967546	0.871682	1.07395
CD24 on IgD+ CD24+	Parkinson's disease	ebi-a-GCST90001765	ieu-b-7	Inverse variance weighted	4	0.00160034	0.0454568	0.971916	-0.087495	0.0906957	1.0016	0.916223	1.09494
CD24 on IgD+ CD38-	Parkinson's disease	ebi-a-GCST90001766	ieu-b-7	MR Egger	5	-0.0674212	0.0956799	0.531804	-0.254954	0.120111	0.934801	0.774952	1.12762
CD24 on IgD+ CD38-	Parkinson's disease	ebi-a-GCST90001766	ieu-b-7	Weighted median	5	-0.0415718	0.068837	0.545899	-0.176492	0.0933486	0.95928	0.838205	1.09784
CD24 on IgD+ CD38-	Parkinson's disease	ebi-a-GCST90001766	ieu-b-7	Inverse variance weighted	5	-0.0531159	0.053725	0.322828	-0.158417	0.0521851	0.94827	0.853494	1.05357
CD24 on IgD+ CD38- unsw mem	Parkinson's disease	ebi-a-GCST90001767	ieu-b-7	MR Egger	3	-0.0982231	0.171623	0.669075	-0.434605	0.238158	0.906447	0.647521	1.26891
CD24 on IgD+ CD38- unsw mem	Parkinson's disease	ebi-a-GCST90001767	ieu-b-7	Weighted median	3	-0.0339818	0.0525588	0.517925	-0.136997	0.0690335	0.966589	0.871973	1.07147
CD24 on IgD+ CD38- unsw mem	Parkinson's disease	ebi-a-GCST90001767	ieu-b-7	Inverse variance weighted	3	-0.04748	0.0673332	0.480718	-0.179453	0.0844932	0.95363	0.835727	1.08817
CD24 on IgD+ CD38br	Parkinson's disease	ebi-a-GCST90001768	ieu-b-7	MR Egger	3	-0.233148	0.194098	0.441975	-0.613581	0.147285	0.792036	0.541409	1.15868
CD24 on IgD+ CD38br	Parkinson's disease	ebi-a-GCST90001768	ieu-b-7	Weighted median	3	-0.0382172	0.0957031	0.689649	-0.225795	0.149361	0.962504	0.797881	1.16109
CD24 on IgD+ CD38br	Parkinson's disease	ebi-a-GCST90001768	ieu-b-7	Inverse variance weighted	3	-0.046521	0.0882842	0.598231	-0.219558	0.126516	0.954545	0.802874	1.13487
CD24 on IgD- CD38-	Parkinson's disease	ebi-a-GCST90001769	ieu-b-7	Inverse variance weighted	2	-0.0394302	0.0670254	0.55634	-0.1708	0.0919396	0.961337	0.84299	1.0963
CD24 on IgD- CD38dim	Parkinson's disease	ebi-a-GCST90001770	ieu-b-7	MR Egger	3	-0.134815	0.301369	0.732211	-0.725498	0.455867	0.873877	0.484083	1.57754
CD24 on IgD- CD38dim	Parkinson's disease	ebi-a-GCST90001770	ieu-b-7	Weighted median	3	-0.139542	0.102455	0.173204	-0.340354	0.0612701	0.869757	0.711519	1.06319
CD24 on IgD- CD38dim	Parkinson's disease	ebi-a-GCST90001770	ieu-b-7	Inverse variance weighted	3	-0.0954281	0.0850445	0.261822	-0.262115	0.0712592	0.908984	0.769422	1.07386
CD24 on memory B cell	Parkinson's disease	ebi-a-GCST90001771	ieu-b-7	MR Egger	5	-0.0505408	0.104852	0.662773	-0.256052	0.15497	0.950715	0.774102	1.16762
CD24 on memory B cell	Parkinson's disease	ebi-a-GCST90001771	ieu-b-7	Weighted median	5	-0.0360327	0.0607704	0.553227	-0.155143	0.0830772	0.964609	0.856293	1.08663
CD24 on memory B cell	Parkinson's disease	ebi-a-GCST90001771	ieu-b-7	Inverse variance weighted	5	0.0403219	0.0641868	0.529875	-0.0854842	0.166128	1.04115	0.918068	1.18072
CD24 on unsw mem	Parkinson's disease	ebi-a-GCST90001772	ieu-b-7	MR Egger	4	-0.128829	0.0979296	0.318902	-0.320771	0.063113	0.879124	0.725589	1.06515
CD24 on unsw mem	Parkinson's disease	ebi-a-GCST90001772	ieu-b-7	Weighted median	4	-0.0409923	0.0656923	0.532625	-0.169749	0.0877647	0.959837	0.843876	1.09173
CD24 on unsw mem	Parkinson's disease	ebi-a-GCST90001772	ieu-b-7	Inverse variance weighted	4	-0.00974142	0.0655596	0.881878	-0.138238	0.118755	0.990306	0.870891	1.12609
CD24 on sw mem	Parkinson's disease	ebi-a-GCST90001773	ieu-b-7	MR Egger	6	0.0147373	0.0656766	0.833448	-0.113989	0.143463	1.01485	0.892268	1.15426
CD24 on sw mem	Parkinson's disease	ebi-a-GCST90001773	ieu-b-7	Weighted median	6	-0.0139312	0.0513854	0.786305	-0.114647	0.0867842	0.986165	0.891681	1.09066
CD24 on sw mem	Parkinson's disease	ebi-a-GCST90001773	ieu-b-7	Inverse variance weighted	6	0.00266038	0.0427579	0.950388	-0.0811452	0.0864659	1.00266	0.92206	1.09031
CD24 on transitional	Parkinson's disease	ebi-a-GCST90001774	ieu-b-7	Inverse variance weighted	2	-0.0965812	0.0952345	0.310516	-0.283241	0.0900785	0.907936	0.753338	1.09426
CD25 on B cell	Parkinson's disease	ebi-a-GCST90001775	ieu-b-7	MR Egger	6	0.0267075	0.0301382	0.42559	-0.0323633	0.0857783	1.02707	0.968155	1.08956
CD25 on B cell	Parkinson's disease	ebi-a-GCST90001775	ieu-b-7	Weighted median	6	0.0286894	0.0306085	0.348603	-0.0313032	0.088682	1.0291	0.969182	1.09273
CD25 on B cell	Parkinson's disease	ebi-a-GCST90001775	ieu-b-7	Inverse variance weighted	6	0.0263702	0.0262863	0.315769	-0.025151	0.0778914	1.02672	0.975163	1.08101
CD25 on CD20- CD38-	Parkinson's disease	ebi-a-GCST90001776	ieu-b-7	Inverse variance weighted	2	0.126708	0.119606	0.289428	-0.10772	0.361136	1.13509	0.897879	1.43496
CD25 on CD24+ CD27+	Parkinson's disease	ebi-a-GCST90001777	ieu-b-7	MR Egger	6	0.0344279	0.10559	0.760729	-0.172528	0.241384	1.03503	0.841535	1.27301
CD25 on CD24+ CD27+	Parkinson's disease	ebi-a-GCST90001777	ieu-b-7	Weighted median	6	0.0118718	0.0456067	0.794626	-0.0775173	0.101261	1.01194	0.925411	1.10657
CD25 on CD24+ CD27+	Parkinson's disease	ebi-a-GCST90001777	ieu-b-7	Inverse variance weighted	6	-0.00140686	0.0392251	0.971389	-0.0782881	0.0754744	0.998594	0.924698	1.0784
CD25 on IgD+ CD24+	Parkinson's disease	ebi-a-GCST90001778	ieu-b-7	MR Egger	7	0.181564	0.0631559	0.0347967	0.0577784	0.30535	1.19909	1.05948	1.3571
CD25 on IgD+ CD24+	Parkinson's disease	ebi-a-GCST90001778	ieu-b-7	Weighted median	7	0.0471557	0.0452611	0.297476	-0.041556	0.135867	1.04829	0.959296	1.14553
CD25 on IgD+ CD24+	Parkinson's disease	ebi-a-GCST90001778	ieu-b-7	Inverse variance weighted	7	0.0483481	0.0472004	0.305687	-0.0441647	0.140861	1.04954	0.956796	1.15126
CD25 on IgD+ CD24-	Parkinson's disease	ebi-a-GCST90001779	ieu-b-7	MR Egger	6	0.0380172	0.0311169	0.288877	-0.0229719	0.0990062	1.03875	0.97729	1.10407
CD25 on IgD+ CD24-	Parkinson's disease	ebi-a-GCST90001779	ieu-b-7	Weighted median	6	0.0310737	0.0279792	0.26674	-0.0237655	0.0859129	1.03156	0.976515	1.08971
CD25 on IgD+ CD24-	Parkinson's disease	ebi-a-GCST90001779	ieu-b-7	Inverse variance weighted	6	0.0246912	0.0255336	0.33354	-0.0253547	0.0747371	1.025	0.974964	1.0776
CD25 on IgD+ CD38-	Parkinson's disease	ebi-a-GCST90001780	ieu-b-7	MR Egger	5	0.102805	0.16759	0.582968	-0.225671	0.43128	1.10827	0.797981	1.53923
CD25 on IgD+ CD38-	Parkinson's disease	ebi-a-GCST90001780	ieu-b-7	Weighted median	5	0.0389007	0.0820223	0.635308	-0.121863	0.199664	1.03967	0.88527	1.22099
CD25 on IgD+ CD38-	Parkinson's disease	ebi-a-GCST90001780	ieu-b-7	Inverse variance weighted	5	0.077216	0.0723952	0.286157	-0.0646786	0.219111	1.08028	0.937369	1.24497
CD25 on IgD+ CD38- naive	Parkinson's disease	ebi-a-GCST90001781	ieu-b-7	MR Egger	7	0.0545838	0.12444	0.679231	-0.189319	0.298486	1.0561	0.827523	1.34782
CD25 on IgD+ CD38- naive	Parkinson's disease	ebi-a-GCST90001781	ieu-b-7	Weighted median	7	0.0244308	0.0627904	0.697213	-0.0986383	0.1475	1.02473	0.90607	1.15893
CD25 on IgD+ CD38- naive	Parkinson's disease	ebi-a-GCST90001781	ieu-b-7	Inverse variance weighted	7	0.0126304	0.0475034	0.790328	-0.0804762	0.105737	1.01271	0.922677	1.11153
CD25 on IgD+ CD38- unsw mem	Parkinson's disease	ebi-a-GCST90001782	ieu-b-7	Wald ratio	1	0.0149879	0.0476086	0.752902	-0.0783249	0.108301	1.0151	0.924664	1.11438
CD25 on IgD+ CD38br	Parkinson's disease	ebi-a-GCST90001783	ieu-b-7	MR Egger	5	-0.0219314	0.221577	0.927398	-0.456222	0.412359	0.978307	0.633673	1.51038
CD25 on IgD+ CD38br	Parkinson's disease	ebi-a-GCST90001783	ieu-b-7	Weighted median	5	0.0451007	0.0864119	0.601721	-0.124267	0.214468	1.04613	0.883144	1.2392
CD25 on IgD+ CD38br	Parkinson's disease	ebi-a-GCST90001783	ieu-b-7	Inverse variance weighted	5	0.0199645	0.0693838	0.773545	-0.116028	0.155957	1.02017	0.890451	1.16878
CD25 on IgD+ CD38dim	Parkinson's disease	ebi-a-GCST90001784	ieu-b-7	MR Egger	7	0.00675443	0.0304605	0.833286	-0.0529482	0.0664571	1.00678	0.948429	1.06872
CD25 on IgD+ CD38dim	Parkinson's disease	ebi-a-GCST90001784	ieu-b-7	Weighted median	7	0.011573	0.0303116	0.702608	-0.0478378	0.0709839	1.01164	0.953288	1.07356
CD25 on IgD+ CD38dim	Parkinson's disease	ebi-a-GCST90001784	ieu-b-7	Inverse variance weighted	7	0.0109688	0.0259997	0.673111	-0.0399906	0.0619282	1.01103	0.960798	1.06389
CD25 on IgD- CD24-	Parkinson's disease	ebi-a-GCST90001785	ieu-b-7	MR Egger	4	-0.0412736	0.206615	0.860136	-0.446239	0.363692	0.959567	0.640031	1.43863
CD25 on IgD- CD24-	Parkinson's disease	ebi-a-GCST90001785	ieu-b-7	Weighted median	4	0.0666819	0.0965795	0.489921	-0.122614	0.255978	1.06896	0.884605	1.29172
CD25 on IgD- CD24-	Parkinson's disease	ebi-a-GCST90001785	ieu-b-7	Inverse variance weighted	4	0.0821241	0.080007	0.304674	-0.0746896	0.238938	1.08559	0.928031	1.2699
CD25 on IgD- CD27-	Parkinson's disease	ebi-a-GCST90001786	ieu-b-7	MR Egger	4	0.0637094	0.160356	0.729537	-0.250589	0.378007	1.06578	0.778342	1.45937
CD25 on IgD- CD27-	Parkinson's disease	ebi-a-GCST90001786	ieu-b-7	Weighted median	4	-0.0728534	0.0579667	0.20882	-0.186468	0.0407612	0.929737	0.829885	1.0416
CD25 on IgD- CD27-	Parkinson's disease	ebi-a-GCST90001786	ieu-b-7	Inverse variance weighted	4	-0.0427441	0.0486534	0.379649	-0.138105	0.0526166	0.958157	0.871007	1.05403
CD25 on IgD- CD38-	Parkinson's disease	ebi-a-GCST90001787	ieu-b-7	MR Egger	4	-0.130255	0.124506	0.405282	-0.374287	0.113776	0.877871	0.68778	1.1205
CD25 on IgD- CD38-	Parkinson's disease	ebi-a-GCST90001787	ieu-b-7	Weighted median	4	0.0555962	0.0528392	0.292718	-0.0479686	0.159161	1.05717	0.953164	1.17253
CD25 on IgD- CD38-	Parkinson's disease	ebi-a-GCST90001787	ieu-b-7	Inverse variance weighted	4	0.0334841	0.0472057	0.478123	-0.059039	0.126007	1.03405	0.94267	1.13429
CD25 on IgD- CD38br	Parkinson's disease	ebi-a-GCST90001788	ieu-b-7	Inverse variance weighted	2	0.0707298	0.0894876	0.429302	-0.104666	0.246125	1.07329	0.900625	1.27906
CD25 on IgD- CD38dim	Parkinson's disease	ebi-a-GCST90001789	ieu-b-7	MR Egger	5	0.025887	0.10889	0.827398	-0.187538	0.239312	1.02622	0.828998	1.27037
CD25 on IgD- CD38dim	Parkinson's disease	ebi-a-GCST90001789	ieu-b-7	Weighted median	5	-0.0736632	0.0599254	0.218978	-0.191117	0.0437905	0.928985	0.826036	1.04476
CD25 on IgD- CD38dim	Parkinson's disease	ebi-a-GCST90001789	ieu-b-7	Inverse variance weighted	5	-0.0570836	0.0507806	0.260962	-0.156614	0.0424464	0.944515	0.855034	1.04336
CD25 on memory B cell	Parkinson's disease	ebi-a-GCST90001790	ieu-b-7	MR Egger	7	0.0459778	0.106395	0.683639	-0.162556	0.254512	1.04705	0.849968	1.28983
CD25 on memory B cell	Parkinson's disease	ebi-a-GCST90001790	ieu-b-7	Weighted median	7	0.0128452	0.0460295	0.780195	-0.0773726	0.103063	1.01293	0.925545	1.10856
CD25 on memory B cell	Parkinson's disease	ebi-a-GCST90001790	ieu-b-7	Inverse variance weighted	7	0.00555622	0.0387258	0.885914	-0.0703464	0.0814588	1.00557	0.932071	1.08487
CD25 on naive-mature B cell	Parkinson's disease	ebi-a-GCST90001791	ieu-b-7	MR Egger	7	0.0582702	0.120194	0.64831	-0.17731	0.29385	1.06	0.83752	1.34158
CD25 on naive-mature B cell	Parkinson's disease	ebi-a-GCST90001791	ieu-b-7	Weighted median	7	-0.00625974	0.0649428	0.923212	-0.133548	0.121028	0.99376	0.874986	1.12866
CD25 on naive-mature B cell	Parkinson's disease	ebi-a-GCST90001791	ieu-b-7	Inverse variance weighted	7	-0.0228534	0.0540762	0.672577	-0.128843	0.0831361	0.977406	0.879112	1.08669
CD25 on unsw mem	Parkinson's disease	ebi-a-GCST90001792	ieu-b-7	MR Egger	8	0.0741272	0.101898	0.494337	-0.125593	0.273847	1.07694	0.881974	1.31501
CD25 on unsw mem	Parkinson's disease	ebi-a-GCST90001792	ieu-b-7	Weighted median	8	0.0112756	0.0456561	0.804932	-0.0782103	0.100762	1.01134	0.92477	1.10601
CD25 on unsw mem	Parkinson's disease	ebi-a-GCST90001792	ieu-b-7	Inverse variance weighted	8	-0.0150421	0.0379158	0.691572	-0.0893571	0.059273	0.985071	0.914519	1.06106
CD25 on sw mem	Parkinson's disease	ebi-a-GCST90001793	ieu-b-7	MR Egger	6	-0.0185528	0.114399	0.87903	-0.242774	0.205668	0.981618	0.784449	1.22835
CD25 on sw mem	Parkinson's disease	ebi-a-GCST90001793	ieu-b-7	Weighted median	6	-0.0676326	0.0622547	0.277309	-0.189652	0.0543867	0.934604	0.827247	1.05589
CD25 on sw mem	Parkinson's disease	ebi-a-GCST90001793	ieu-b-7	Inverse variance weighted	6	-0.0352113	0.0497513	0.479102	-0.132724	0.0623012	0.965401	0.875707	1.06428
CD25 on IgD+	Parkinson's disease	ebi-a-GCST90001794	ieu-b-7	MR Egger	6	0.0283216	0.0302498	0.402146	-0.030968	0.0876113	1.02873	0.969507	1.09156
CD25 on IgD+	Parkinson's disease	ebi-a-GCST90001794	ieu-b-7	Weighted median	6	0.0302264	0.0303345	0.319038	-0.0292292	0.0896821	1.03069	0.971194	1.09383
CD25 on IgD+	Parkinson's disease	ebi-a-GCST90001794	ieu-b-7	Inverse variance weighted	6	0.0278425	0.0264923	0.293274	-0.0240824	0.0797673	1.02823	0.976205	1.08304
CD25 on transitional	Parkinson's disease	ebi-a-GCST90001795	ieu-b-7	MR Egger	4	-0.0867961	0.270715	0.7789	-0.617397	0.443805	0.916864	0.539346	1.55863
CD25 on transitional	Parkinson's disease	ebi-a-GCST90001795	ieu-b-7	Weighted median	4	0.0659067	0.107267	0.53894	-0.144337	0.27615	1.06813	0.865596	1.31805
CD25 on transitional	Parkinson's disease	ebi-a-GCST90001795	ieu-b-7	Inverse variance weighted	4	-0.00929111	0.0877426	0.915669	-0.181267	0.162684	0.990752	0.834213	1.17667
CD27 on CD20-	Parkinson's disease	ebi-a-GCST90001796	ieu-b-7	Wald ratio	1	0.131122	0.139512	0.347289	-0.142322	0.404566	1.14011	0.867342	1.49865
CD27 on CD20- CD38-	Parkinson's disease	ebi-a-GCST90001797	ieu-b-7	Wald ratio	1	0.157212	0.228525	0.491489	-0.290697	0.605122	1.17024	0.747742	1.83147
CD27 on CD24+ CD27+	Parkinson's disease	ebi-a-GCST90001798	ieu-b-7	MR Egger	13	0.0885396	0.0565716	0.145858	-0.0223408	0.19942	1.09258	0.977907	1.22069
CD27 on CD24+ CD27+	Parkinson's disease	ebi-a-GCST90001798	ieu-b-7	Weighted median	13	0.0287622	0.0247822	0.245806	-0.019811	0.0773354	1.02918	0.980384	1.0804
CD27 on CD24+ CD27+	Parkinson's disease	ebi-a-GCST90001798	ieu-b-7	Inverse variance weighted	13	0.000985977	0.0296971	0.973514	-0.0572204	0.0591924	1.00099	0.944386	1.06098
CD27 on T cell	Parkinson's disease	ebi-a-GCST90001799	ieu-b-7	MR Egger	5	0.176415	0.164756	0.362764	-0.146507	0.499338	1.19293	0.863719	1.64763
CD27 on T cell	Parkinson's disease	ebi-a-GCST90001799	ieu-b-7	Weighted median	5	-0.0563302	0.0701948	0.422272	-0.193912	0.0812515	0.945227	0.82373	1.08464
CD27 on T cell	Parkinson's disease	ebi-a-GCST90001799	ieu-b-7	Inverse variance weighted	5	-0.106069	0.0750855	0.157759	-0.253237	0.0410982	0.899362	0.776284	1.04195
CD27 on IgD+ CD24+	Parkinson's disease	ebi-a-GCST90001800	ieu-b-7	MR Egger	11	0.0359835	0.0478774	0.471501	-0.0578561	0.129823	1.03664	0.943786	1.13863
CD27 on IgD+ CD24+	Parkinson's disease	ebi-a-GCST90001800	ieu-b-7	Weighted median	11	0.0337892	0.0263568	0.199845	-0.0178701	0.0854485	1.03437	0.982289	1.08921
CD27 on IgD+ CD24+	Parkinson's disease	ebi-a-GCST90001800	ieu-b-7	Inverse variance weighted	11	0.0309673	0.0230586	0.179278	-0.0142276	0.0761622	1.03145	0.985873	1.07914
CD27 on IgD+ CD38- unsw mem	Parkinson's disease	ebi-a-GCST90001801	ieu-b-7	MR Egger	8	0.0205266	0.0693256	0.777142	-0.115351	0.156405	1.02074	0.891053	1.1693
CD27 on IgD+ CD38- unsw mem	Parkinson's disease	ebi-a-GCST90001801	ieu-b-7	Weighted median	8	0.0198397	0.0280058	0.478689	-0.0350518	0.0747311	1.02004	0.965555	1.07759
CD27 on IgD+ CD38- unsw mem	Parkinson's disease	ebi-a-GCST90001801	ieu-b-7	Inverse variance weighted	8	0.0107151	0.0248897	0.66683	-0.0380688	0.059499	1.01077	0.962647	1.0613
CD27 on IgD- CD38-	Parkinson's disease	ebi-a-GCST90001802	ieu-b-7	MR Egger	14	0.0506497	0.0696649	0.481141	-0.0858935	0.187193	1.05195	0.917692	1.20586
CD27 on IgD- CD38-	Parkinson's disease	ebi-a-GCST90001802	ieu-b-7	Weighted median	14	0.0356915	0.0293487	0.22394	-0.021832	0.0932151	1.03634	0.978405	1.0977
CD27 on IgD- CD38-	Parkinson's disease	ebi-a-GCST90001802	ieu-b-7	Inverse variance weighted	14	0.00829066	0.0318684	0.794746	-0.0541714	0.0707527	1.00833	0.94727	1.07332
CD27 on IgD- CD38br	Parkinson's disease	ebi-a-GCST90001803	ieu-b-7	MR Egger	4	0.840577	0.827443	0.416589	-0.781212	2.46237	2.3177	0.457851	11.7325
CD27 on IgD- CD38br	Parkinson's disease	ebi-a-GCST90001803	ieu-b-7	Weighted median	4	0.133424	0.0891411	0.134451	-0.0412922	0.308141	1.14273	0.959549	1.36089
CD27 on IgD- CD38br	Parkinson's disease	ebi-a-GCST90001803	ieu-b-7	Inverse variance weighted	4	0.166486	0.0727991	0.0222	0.0238001	0.309172	1.18115	1.02409	1.3623
CD27 on IgD- CD38dim	Parkinson's disease	ebi-a-GCST90001804	ieu-b-7	MR Egger	12	0.081231	0.0442227	0.0960908	-0.00544545	0.167907	1.08462	0.994569	1.18283
CD27 on IgD- CD38dim	Parkinson's disease	ebi-a-GCST90001804	ieu-b-7	Weighted median	12	0.0262336	0.0228591	0.251125	-0.0185702	0.0710375	1.02658	0.981601	1.07362
CD27 on IgD- CD38dim	Parkinson's disease	ebi-a-GCST90001804	ieu-b-7	Inverse variance weighted	12	0.000201892	0.0260825	0.993824	-0.0509198	0.0513236	1.0002	0.950355	1.05266
CD27 on memory B cell	Parkinson's disease	ebi-a-GCST90001805	ieu-b-7	MR Egger	10	0.0798948	0.0641517	0.248223	-0.0458426	0.205632	1.08317	0.955192	1.2283
CD27 on memory B cell	Parkinson's disease	ebi-a-GCST90001805	ieu-b-7	Weighted median	10	0.0331296	0.0269438	0.218855	-0.0196803	0.0859395	1.03368	0.980512	1.08974
CD27 on memory B cell	Parkinson's disease	ebi-a-GCST90001805	ieu-b-7	Inverse variance weighted	10	0.0151369	0.0228821	0.50828	-0.029712	0.0599857	1.01525	0.970725	1.06182
CD27 on unsw mem	Parkinson's disease	ebi-a-GCST90001806	ieu-b-7	MR Egger	10	0.186907	0.0809457	0.049764	0.0282529	0.34556	1.20551	1.02866	1.41278
CD27 on unsw mem	Parkinson's disease	ebi-a-GCST90001806	ieu-b-7	Weighted median	10	0.0217157	0.0353851	0.539415	-0.047639	0.0910704	1.02195	0.953478	1.09535
CD27 on unsw mem	Parkinson's disease	ebi-a-GCST90001806	ieu-b-7	Inverse variance weighted	10	-0.0142573	0.0497406	0.774393	-0.111749	0.0832342	0.985844	0.894269	1.0868
CD27 on PB/PC	Parkinson's disease	ebi-a-GCST90001807	ieu-b-7	Inverse variance weighted	2	-0.367937	0.137957	0.00765222	-0.638333	-0.0975414	0.692161	0.528172	0.907065
CD27 on sw mem	Parkinson's disease	ebi-a-GCST90001808	ieu-b-7	MR Egger	12	0.0757346	0.0627355	0.255132	-0.0472271	0.198696	1.07868	0.953871	1.21981
CD27 on sw mem	Parkinson's disease	ebi-a-GCST90001808	ieu-b-7	Weighted median	12	0.0287032	0.0239524	0.230783	-0.0182435	0.07565	1.02912	0.981922	1.07858
CD27 on sw mem	Parkinson's disease	ebi-a-GCST90001808	ieu-b-7	Inverse variance weighted	12	-0.00612229	0.0291068	0.833403	-0.0631716	0.0509271	0.993896	0.938782	1.05225
CD38 on CD20-	Parkinson's disease	ebi-a-GCST90001809	ieu-b-7	Inverse variance weighted	2	0.028215	0.231565	0.903022	-0.425652	0.482082	1.02862	0.653344	1.61944
CD38 on CD3- CD19-	Parkinson's disease	ebi-a-GCST90001810	ieu-b-7	MR Egger	4	0.184729	0.268393	0.562389	-0.341321	0.710779	1.20289	0.710831	2.03558
CD38 on CD3- CD19-	Parkinson's disease	ebi-a-GCST90001810	ieu-b-7	Weighted median	4	-0.080682	0.0866569	0.351827	-0.250529	0.0891656	0.922487	0.778389	1.09326
CD38 on CD3- CD19-	Parkinson's disease	ebi-a-GCST90001810	ieu-b-7	Inverse variance weighted	4	0.00825343	0.122233	0.946166	-0.231323	0.24783	1.00829	0.793483	1.28124
CD38 on IgD+ CD24-	Parkinson's disease	ebi-a-GCST90001811	ieu-b-7	MR Egger	3	0.53415	0.237471	0.26632	0.0687072	0.999593	1.706	1.07112	2.71718
CD38 on IgD+ CD24-	Parkinson's disease	ebi-a-GCST90001811	ieu-b-7	Weighted median	3	0.101353	0.102678	0.323596	-0.0998961	0.302603	1.10667	0.904931	1.35338
CD38 on IgD+ CD24-	Parkinson's disease	ebi-a-GCST90001811	ieu-b-7	Inverse variance weighted	3	0.0179191	0.130313	0.890629	-0.237493	0.273332	1.01808	0.788602	1.31434
CD38 on IgD+ CD38br	Parkinson's disease	ebi-a-GCST90001812	ieu-b-7	MR Egger	4	0.323573	0.179451	0.213145	-0.0281497	0.675296	1.38206	0.972243	1.96462
CD38 on IgD+ CD38br	Parkinson's disease	ebi-a-GCST90001812	ieu-b-7	Weighted median	4	0.178791	0.0991618	0.0713848	-0.0155662	0.373148	1.19577	0.984554	1.4523
CD38 on IgD+ CD38br	Parkinson's disease	ebi-a-GCST90001812	ieu-b-7	Inverse variance weighted	4	0.224741	0.0768699	0.0034595	0.074076	0.375406	1.252	1.07689	1.45558
CD38 on IgD+ CD38dim	Parkinson's disease	ebi-a-GCST90001813	ieu-b-7	MR Egger	6	0.0881929	0.115028	0.486002	-0.137261	0.313647	1.0922	0.871742	1.36841
CD38 on IgD+ CD38dim	Parkinson's disease	ebi-a-GCST90001813	ieu-b-7	Weighted median	6	0.072541	0.069466	0.296362	-0.0636124	0.208694	1.07524	0.938369	1.23207
CD38 on IgD+ CD38dim	Parkinson's disease	ebi-a-GCST90001813	ieu-b-7	Inverse variance weighted	6	0.00276421	0.0743175	0.97033	-0.142898	0.148426	1.00277	0.866842	1.16001
CD38 on IgD- CD38br	Parkinson's disease	ebi-a-GCST90001814	ieu-b-7	Wald ratio	1	-0.0147804	0.0865116	0.864343	-0.184343	0.154782	0.985328	0.83165	1.1674
CD38 on IgD- CD38dim	Parkinson's disease	ebi-a-GCST90001815	ieu-b-7	MR Egger	6	0.0503577	0.114589	0.683024	-0.174236	0.274951	1.05165	0.840099	1.31647
CD38 on IgD- CD38dim	Parkinson's disease	ebi-a-GCST90001815	ieu-b-7	Weighted median	6	0.0671088	0.0778287	0.388543	-0.0854354	0.219653	1.06941	0.918112	1.24564
CD38 on IgD- CD38dim	Parkinson's disease	ebi-a-GCST90001815	ieu-b-7	Inverse variance weighted	6	0.0011816	0.0651021	0.985519	-0.126419	0.128782	1.00118	0.881246	1.13744
CD38 on naive-mature B cell	Parkinson's disease	ebi-a-GCST90001816	ieu-b-7	MR Egger	6	0.0920268	0.126031	0.505738	-0.154994	0.339047	1.09639	0.856421	1.40361
CD38 on naive-mature B cell	Parkinson's disease	ebi-a-GCST90001816	ieu-b-7	Weighted median	6	0.0647852	0.0768916	0.399479	-0.0859223	0.215493	1.06693	0.917666	1.24047
CD38 on naive-mature B cell	Parkinson's disease	ebi-a-GCST90001816	ieu-b-7	Inverse variance weighted	6	0.0163511	0.070351	0.81621	-0.121537	0.154239	1.01649	0.885558	1.16677
CD38 on PB/PC	Parkinson's disease	ebi-a-GCST90001817	ieu-b-7	MR Egger	4	0.276808	1.08412	0.822327	-1.84807	2.40168	1.31891	0.157542	11.0417
CD38 on PB/PC	Parkinson's disease	ebi-a-GCST90001817	ieu-b-7	Weighted median	4	-0.0342167	0.139381	0.806077	-0.307404	0.238971	0.966362	0.735353	1.26994
CD38 on PB/PC	Parkinson's disease	ebi-a-GCST90001817	ieu-b-7	Inverse variance weighted	4	-0.217695	0.175199	0.214031	-0.561085	0.125695	0.804371	0.570589	1.13394
CD38 on IgD+	Parkinson's disease	ebi-a-GCST90001818	ieu-b-7	Wald ratio	1	0.190147	0.166914	0.254624	-0.137004	0.517298	1.20943	0.871966	1.67749
CD38 on transitional	Parkinson's disease	ebi-a-GCST90001819	ieu-b-7	MR Egger	7	0.042891	0.100659	0.687754	-0.154401	0.240183	1.04382	0.856929	1.27148
CD38 on transitional	Parkinson's disease	ebi-a-GCST90001819	ieu-b-7	Weighted median	7	0.0622525	0.0645787	0.335057	-0.0643218	0.188827	1.06423	0.937703	1.20783
CD38 on transitional	Parkinson's disease	ebi-a-GCST90001819	ieu-b-7	Inverse variance weighted	7	0.0165781	0.0573797	0.772643	-0.0958861	0.129042	1.01672	0.908568	1.13774
IgD on IgD+ CD24+	Parkinson's disease	ebi-a-GCST90001820	ieu-b-7	MR Egger	8	0.0122785	0.132646	0.929262	-0.247708	0.272265	1.01235	0.780588	1.31293
IgD on IgD+ CD24+	Parkinson's disease	ebi-a-GCST90001820	ieu-b-7	Weighted median	8	-0.0218263	0.0636075	0.731492	-0.146497	0.102844	0.97841	0.863728	1.10832
IgD on IgD+ CD24+	Parkinson's disease	ebi-a-GCST90001820	ieu-b-7	Inverse variance weighted	8	-0.0134534	0.0504975	0.789918	-0.112428	0.0855216	0.986637	0.893661	1.08929
IgD on IgD+ CD24-	Parkinson's disease	ebi-a-GCST90001821	ieu-b-7	MR Egger	7	-0.110449	0.0952974	0.2988	-0.297232	0.0763343	0.895432	0.742872	1.07932
IgD on IgD+ CD24-	Parkinson's disease	ebi-a-GCST90001821	ieu-b-7	Weighted median	7	-0.0956424	0.0513711	0.0626321	-0.19633	0.00504492	0.908789	0.821741	1.00506
IgD on IgD+ CD24-	Parkinson's disease	ebi-a-GCST90001821	ieu-b-7	Inverse variance weighted	7	-0.103746	0.0404643	0.0103504	-0.183057	-0.0244363	0.901454	0.832721	0.97586
IgD on IgD+ CD38-	Parkinson's disease	ebi-a-GCST90001822	ieu-b-7	MR Egger	3	-0.533174	1.95898	0.830829	-4.37277	3.30642	0.58674	0.0126162	27.2874
IgD on IgD+ CD38-	Parkinson's disease	ebi-a-GCST90001822	ieu-b-7	Weighted median	3	0.0788872	0.144618	0.585419	-0.204564	0.362338	1.08208	0.815003	1.43669
IgD on IgD+ CD38-	Parkinson's disease	ebi-a-GCST90001822	ieu-b-7	Inverse variance weighted	3	0.0265509	0.121227	0.826636	-0.211055	0.264156	1.02691	0.80973	1.30233
IgD on IgD+ CD38- unsw mem	Parkinson's disease	ebi-a-GCST90001823	ieu-b-7	Inverse variance weighted	2	-0.0722147	0.159068	0.649839	-0.383988	0.239559	0.930331	0.681139	1.27069
IgD on IgD+ CD38br	Parkinson's disease	ebi-a-GCST90001824	ieu-b-7	MR Egger	7	0.279655	0.213647	0.247475	-0.139092	0.698403	1.32267	0.870148	2.01054
IgD on IgD+ CD38br	Parkinson's disease	ebi-a-GCST90001824	ieu-b-7	Weighted median	7	-0.0605535	0.0678527	0.372165	-0.193545	0.0724378	0.941243	0.824033	1.07513
IgD on IgD+ CD38br	Parkinson's disease	ebi-a-GCST90001824	ieu-b-7	Inverse variance weighted	7	-0.0916841	0.0544709	0.0923408	-0.198447	0.0150788	0.912393	0.820003	1.01519
IgD on IgD+ CD38dim	Parkinson's disease	ebi-a-GCST90001825	ieu-b-7	MR Egger	5	0.188228	0.462918	0.711562	-0.719091	1.09555	1.20711	0.487195	2.99082
IgD on IgD+ CD38dim	Parkinson's disease	ebi-a-GCST90001825	ieu-b-7	Weighted median	5	-0.0826027	0.071707	0.249343	-0.223148	0.0579431	0.920717	0.799996	1.05965
IgD on IgD+ CD38dim	Parkinson's disease	ebi-a-GCST90001825	ieu-b-7	Inverse variance weighted	5	-0.0992929	0.0699669	0.155858	-0.236428	0.0378421	0.905477	0.789443	1.03857
IgD on unsw mem	Parkinson's disease	ebi-a-GCST90001826	ieu-b-7	MR Egger	6	-0.17742	0.373904	0.659883	-0.910271	0.555431	0.837428	0.402415	1.74269
IgD on unsw mem	Parkinson's disease	ebi-a-GCST90001826	ieu-b-7	Weighted median	6	-0.0438893	0.0935387	0.63892	-0.227225	0.139447	0.95706	0.796741	1.14964
IgD on unsw mem	Parkinson's disease	ebi-a-GCST90001826	ieu-b-7	Inverse variance weighted	6	-0.0202064	0.0781008	0.79585	-0.173284	0.132871	0.979996	0.840899	1.1421
IgD on IgD+	Parkinson's disease	ebi-a-GCST90001827	ieu-b-7	MR Egger	4	0.229114	0.302872	0.528333	-0.364516	0.822744	1.25749	0.694533	2.27674
IgD on IgD+	Parkinson's disease	ebi-a-GCST90001827	ieu-b-7	Weighted median	4	-0.109928	0.0883797	0.213568	-0.283152	0.0632963	0.895899	0.753405	1.06534
IgD on IgD+	Parkinson's disease	ebi-a-GCST90001827	ieu-b-7	Inverse variance weighted	4	-0.163225	0.0799169	0.0411088	-0.319862	-0.00658762	0.8494	0.726249	0.993434
IgD on transitional	Parkinson's disease	ebi-a-GCST90001828	ieu-b-7	MR Egger	5	0.0924951	0.430643	0.843708	-0.751566	0.936556	1.09691	0.471628	2.55118
IgD on transitional	Parkinson's disease	ebi-a-GCST90001828	ieu-b-7	Weighted median	5	0.0313677	0.0832612	0.706368	-0.131824	0.19456	1.03186	0.876495	1.21478
IgD on transitional	Parkinson's disease	ebi-a-GCST90001828	ieu-b-7	Inverse variance weighted	5	-0.0780657	0.0858917	0.363411	-0.246413	0.090282	0.924904	0.781599	1.09448
BAFF-R on B cell	Parkinson's disease	ebi-a-GCST90001829	ieu-b-7	MR Egger	9	0.0341093	0.0280255	0.263008	-0.0208206	0.0890393	1.0347	0.979395	1.09312
BAFF-R on B cell	Parkinson's disease	ebi-a-GCST90001829	ieu-b-7	Weighted median	9	-0.0152802	0.0202012	0.449409	-0.0548746	0.0243142	0.984836	0.946604	1.02461
BAFF-R on B cell	Parkinson's disease	ebi-a-GCST90001829	ieu-b-7	Inverse variance weighted	9	-0.0269923	0.0285442	0.344337	-0.082939	0.0289543	0.973369	0.920407	1.02938
BAFF-R on CD20-	Parkinson's disease	ebi-a-GCST90001830	ieu-b-7	MR Egger	3	-0.189536	0.192791	0.505419	-0.567406	0.188333	0.827343	0.566994	1.20724
BAFF-R on CD20-	Parkinson's disease	ebi-a-GCST90001830	ieu-b-7	Weighted median	3	-0.0180263	0.0699186	0.796548	-0.155067	0.119014	0.982135	0.856358	1.12639
BAFF-R on CD20-	Parkinson's disease	ebi-a-GCST90001830	ieu-b-7	Inverse variance weighted	3	-0.0097353	0.0679856	0.886135	-0.142987	0.123517	0.990312	0.866765	1.13147
CD62L on CD62L+ myeloid DC	Parkinson's disease	ebi-a-GCST90001831	ieu-b-7	MR Egger	3	0.286138	0.278061	0.490886	-0.25886	0.831137	1.33128	0.771931	2.29593
CD62L on CD62L+ myeloid DC	Parkinson's disease	ebi-a-GCST90001831	ieu-b-7	Weighted median	3	0.0603633	0.0587493	0.304198	-0.0547854	0.175512	1.06222	0.946688	1.19186
CD62L on CD62L+ myeloid DC	Parkinson's disease	ebi-a-GCST90001831	ieu-b-7	Inverse variance weighted	3	0.071639	0.0518512	0.167086	-0.0299892	0.173267	1.07427	0.970456	1.18918
CD62L on CD62L+ plasmacytoid DC	Parkinson's disease	ebi-a-GCST90001832	ieu-b-7	MR Egger	6	-0.00979504	0.142565	0.948521	-0.289223	0.269633	0.990253	0.748845	1.30948
CD62L on CD62L+ plasmacytoid DC	Parkinson's disease	ebi-a-GCST90001832	ieu-b-7	Weighted median	6	-0.0382811	0.0552314	0.488245	-0.146535	0.0699725	0.962442	0.863696	1.07248
CD62L on CD62L+ plasmacytoid DC	Parkinson's disease	ebi-a-GCST90001832	ieu-b-7	Inverse variance weighted	6	-0.0280571	0.0477896	0.557138	-0.121725	0.0656105	0.972333	0.885392	1.06781
CD62L on CD62L+ DC	Parkinson's disease	ebi-a-GCST90001833	ieu-b-7	MR Egger	7	0.155663	0.323532	0.650737	-0.47846	0.789786	1.16843	0.619737	2.20292
CD62L on CD62L+ DC	Parkinson's disease	ebi-a-GCST90001833	ieu-b-7	Weighted median	7	0.0448134	0.0632565	0.478672	-0.0791694	0.168796	1.04583	0.923883	1.18388
CD62L on CD62L+ DC	Parkinson's disease	ebi-a-GCST90001833	ieu-b-7	Inverse variance weighted	7	0.0634391	0.0498724	0.203363	-0.0343109	0.161189	1.06549	0.966271	1.17491
CD62L on monocyte	Parkinson's disease	ebi-a-GCST90001834	ieu-b-7	Inverse variance weighted	2	0.0267271	0.0402721	0.506905	-0.0522061	0.10566	1.02709	0.949133	1.11144
CD62L on granulocyte	Parkinson's disease	ebi-a-GCST90001835	ieu-b-7	Wald ratio	1	-0.268116	0.11427	0.0189587	-0.492085	-0.0441472	0.764819	0.611351	0.956813
CD66b on CD66b++ myeloid cell	Parkinson's disease	ebi-a-GCST90001836	ieu-b-7	MR Egger	3	-0.0372012	0.24932	0.905705	-0.525868	0.451466	0.963482	0.591042	1.57061
CD66b on CD66b++ myeloid cell	Parkinson's disease	ebi-a-GCST90001836	ieu-b-7	Weighted median	3	0.0267765	0.0788524	0.734175	-0.127774	0.181327	1.02714	0.880052	1.19881
CD66b on CD66b++ myeloid cell	Parkinson's disease	ebi-a-GCST90001836	ieu-b-7	Inverse variance weighted	3	0.022203	0.0691057	0.74799	-0.113244	0.15765	1.02245	0.892933	1.17076
CD66b on Gr MDSC	Parkinson's disease	ebi-a-GCST90001837	ieu-b-7	Inverse variance weighted	2	0.075853	0.06502	0.243368	-0.0515862	0.203292	1.0788	0.949722	1.22543
CD3 on naive CD8br	Parkinson's disease	ebi-a-GCST90001838	ieu-b-7	MR Egger	7	0.199334	0.145054	0.227777	-0.084971	0.48364	1.22059	0.918539	1.62197
CD3 on naive CD8br	Parkinson's disease	ebi-a-GCST90001838	ieu-b-7	Weighted median	7	0.0390774	0.0638272	0.540381	-0.0860239	0.164179	1.03985	0.917572	1.17842
CD3 on naive CD8br	Parkinson's disease	ebi-a-GCST90001838	ieu-b-7	Inverse variance weighted	7	0.00675092	0.0483015	0.888845	-0.0879201	0.101422	1.00677	0.915834	1.10674
CD3 on EM CD8br	Parkinson's disease	ebi-a-GCST90001839	ieu-b-7	MR Egger	4	-0.0475294	0.227713	0.853991	-0.493847	0.398788	0.953582	0.610274	1.49002
CD3 on EM CD8br	Parkinson's disease	ebi-a-GCST90001839	ieu-b-7	Weighted median	4	0.0765371	0.0509527	0.133066	-0.0233303	0.176404	1.07954	0.97694	1.19292
CD3 on EM CD8br	Parkinson's disease	ebi-a-GCST90001839	ieu-b-7	Inverse variance weighted	4	0.0827524	0.0464158	0.0746106	-0.00822251	0.173727	1.08627	0.991811	1.18973
CD3 on TD CD8br	Parkinson's disease	ebi-a-GCST90001840	ieu-b-7	MR Egger	3	0.756853	1.34384	0.673463	-1.87707	3.39078	2.13156	0.153038	29.689
CD3 on TD CD8br	Parkinson's disease	ebi-a-GCST90001840	ieu-b-7	Weighted median	3	0.148862	0.0810992	0.0664231	-0.0100922	0.307817	1.16051	0.989959	1.36045
CD3 on TD CD8br	Parkinson's disease	ebi-a-GCST90001840	ieu-b-7	Inverse variance weighted	3	0.15668	0.0928268	0.0914358	-0.0252607	0.33862	1.16962	0.975056	1.40301
CD3 on CM CD4+	Parkinson's disease	ebi-a-GCST90001841	ieu-b-7	MR Egger	8	0.0622722	0.057224	0.318268	-0.0498869	0.174431	1.06425	0.951337	1.19057
CD3 on CM CD4+	Parkinson's disease	ebi-a-GCST90001841	ieu-b-7	Weighted median	8	0.0608096	0.0301194	0.0434927	0.00177546	0.119844	1.0627	1.00178	1.12732
CD3 on CM CD4+	Parkinson's disease	ebi-a-GCST90001841	ieu-b-7	Inverse variance weighted	8	0.0561448	0.0277968	0.0434015	0.00166296	0.110627	1.05775	1.00166	1.11698
CD3 on Naive CD4+	Parkinson's disease	ebi-a-GCST90001842	ieu-b-7	MR Egger	10	0.0495843	0.035831	0.20379	-0.0206445	0.119813	1.05083	0.979567	1.12729
CD3 on Naive CD4+	Parkinson's disease	ebi-a-GCST90001842	ieu-b-7	Weighted median	10	0.0447111	0.025959	0.0850015	-0.00616849	0.0955907	1.04573	0.99385	1.10031
CD3 on Naive CD4+	Parkinson's disease	ebi-a-GCST90001842	ieu-b-7	Inverse variance weighted	10	0.0311557	0.0208517	0.135135	-0.00971366	0.0720251	1.03165	0.990333	1.07468
CD3 on EM CD4+	Parkinson's disease	ebi-a-GCST90001843	ieu-b-7	MR Egger	6	0.209752	0.216908	0.3883	-0.215388	0.634892	1.23337	0.806228	1.88682
CD3 on EM CD4+	Parkinson's disease	ebi-a-GCST90001843	ieu-b-7	Weighted median	6	-0.00850028	0.0725559	0.906737	-0.15071	0.133709	0.991536	0.860097	1.14306
CD3 on EM CD4+	Parkinson's disease	ebi-a-GCST90001843	ieu-b-7	Inverse variance weighted	6	0.0232194	0.0635537	0.71485	-0.101346	0.147785	1.02349	0.90362	1.15926
CD3 on TD CD4+	Parkinson's disease	ebi-a-GCST90001844	ieu-b-7	MR Egger	4	0.00332653	0.168556	0.986046	-0.327044	0.333697	1.00333	0.721052	1.39612
CD3 on TD CD4+	Parkinson's disease	ebi-a-GCST90001844	ieu-b-7	Weighted median	4	0.125725	0.0581581	0.0306349	0.0117353	0.239715	1.13397	1.0118	1.27089
CD3 on TD CD4+	Parkinson's disease	ebi-a-GCST90001844	ieu-b-7	Inverse variance weighted	4	0.145773	0.0521503	0.005186	0.0435584	0.247988	1.15693	1.04452	1.28144
CD3 on CD45RA- CD4+	Parkinson's disease	ebi-a-GCST90001845	ieu-b-7	MR Egger	10	0.115618	0.0628283	0.10301	-0.00752537	0.238762	1.12257	0.992503	1.26968
CD3 on CD45RA- CD4+	Parkinson's disease	ebi-a-GCST90001845	ieu-b-7	Weighted median	10	0.0638203	0.0319091	0.0454932	0.00127844	0.126362	1.0659	1.00128	1.13469
CD3 on CD45RA- CD4+	Parkinson's disease	ebi-a-GCST90001845	ieu-b-7	Inverse variance weighted	10	0.0414573	0.0286448	0.147815	-0.0146864	0.0976011	1.04233	0.985421	1.10252
CD3 on CM CD8br	Parkinson's disease	ebi-a-GCST90001846	ieu-b-7	MR Egger	5	-0.0427959	0.238837	0.869211	-0.510916	0.425324	0.958107	0.599946	1.53009
CD3 on CM CD8br	Parkinson's disease	ebi-a-GCST90001846	ieu-b-7	Weighted median	5	0.0702039	0.0388906	0.0710493	-0.00602173	0.14643	1.07273	0.993996	1.15769
CD3 on CM CD8br	Parkinson's disease	ebi-a-GCST90001846	ieu-b-7	Inverse variance weighted	5	0.061929	0.0469621	0.187269	-0.0301167	0.153975	1.06389	0.970332	1.16646
CD3 on HLA DR+ T cell	Parkinson's disease	ebi-a-GCST90001847	ieu-b-7	MR Egger	5	0.16844	0.129548	0.284405	-0.0854752	0.422355	1.18346	0.918076	1.52555
CD3 on HLA DR+ T cell	Parkinson's disease	ebi-a-GCST90001847	ieu-b-7	Weighted median	5	0.0823643	0.0412655	0.0459384	0.00148387	0.163245	1.08585	1.00148	1.17732
CD3 on HLA DR+ T cell	Parkinson's disease	ebi-a-GCST90001847	ieu-b-7	Inverse variance weighted	5	0.0568959	0.0446555	0.202626	-0.030629	0.144421	1.05855	0.969835	1.15537
CD3 on NKT	Parkinson's disease	ebi-a-GCST90001848	ieu-b-7	MR Egger	6	0.209441	0.415008	0.640326	-0.603975	1.02286	1.23299	0.546635	2.78113
CD3 on NKT	Parkinson's disease	ebi-a-GCST90001848	ieu-b-7	Weighted median	6	0.15225	0.0849224	0.0730029	-0.014198	0.318698	1.16445	0.985902	1.37534
CD3 on NKT	Parkinson's disease	ebi-a-GCST90001848	ieu-b-7	Inverse variance weighted	6	-0.0647155	0.182602	0.723034	-0.422616	0.293185	0.937334	0.65533	1.34069
CD3 on HLA DR+ CD4+	Parkinson's disease	ebi-a-GCST90001849	ieu-b-7	MR Egger	9	0.259689	0.112811	0.0548298	0.0385806	0.480798	1.29653	1.03933	1.61737
CD3 on HLA DR+ CD4+	Parkinson's disease	ebi-a-GCST90001849	ieu-b-7	Weighted median	9	0.0571631	0.0396268	0.149151	-0.0205054	0.134832	1.05883	0.979703	1.14434
CD3 on HLA DR+ CD4+	Parkinson's disease	ebi-a-GCST90001849	ieu-b-7	Inverse variance weighted	9	-0.0157959	0.0521761	0.762086	-0.118061	0.0864692	0.984328	0.888642	1.09032
CD3 on HLA DR+ CD8br	Parkinson's disease	ebi-a-GCST90001850	ieu-b-7	MR Egger	4	0.205019	0.16275	0.334858	-0.11397	0.524008	1.22755	0.892284	1.68878
CD3 on HLA DR+ CD8br	Parkinson's disease	ebi-a-GCST90001850	ieu-b-7	Weighted median	4	0.0953667	0.0570573	0.094639	-0.0164657	0.207199	1.10006	0.983669	1.23023
CD3 on HLA DR+ CD8br	Parkinson's disease	ebi-a-GCST90001850	ieu-b-7	Inverse variance weighted	4	0.0754549	0.0509494	0.138613	-0.024406	0.175316	1.07837	0.975889	1.19162
CD3 on T cell	Parkinson's disease	ebi-a-GCST90001851	ieu-b-7	MR Egger	9	-0.0413913	0.0475552	0.412941	-0.1346	0.051817	0.959454	0.874066	1.05318
CD3 on T cell	Parkinson's disease	ebi-a-GCST90001851	ieu-b-7	Weighted median	9	-0.0179512	0.0412881	0.663724	-0.0988759	0.0629736	0.982209	0.905855	1.065
CD3 on T cell	Parkinson's disease	ebi-a-GCST90001851	ieu-b-7	Inverse variance weighted	9	-0.0300099	0.0336735	0.37282	-0.09601	0.0359901	0.970436	0.908455	1.03665
CD3 on CD39+ resting Treg	Parkinson's disease	ebi-a-GCST90001852	ieu-b-7	MR Egger	3	1.17649	0.65726	0.324338	-0.111738	2.46472	3.24298	0.894278	11.7602
CD3 on CD39+ resting Treg	Parkinson's disease	ebi-a-GCST90001852	ieu-b-7	Weighted median	3	0.0900906	0.0564402	0.110441	-0.0205321	0.200713	1.09427	0.979677	1.22227
CD3 on CD39+ resting Treg	Parkinson's disease	ebi-a-GCST90001852	ieu-b-7	Inverse variance weighted	3	0.0706974	0.0680857	0.299104	-0.0627507	0.204145	1.07326	0.939178	1.22648
CD3 on activated Treg	Parkinson's disease	ebi-a-GCST90001853	ieu-b-7	MR Egger	3	0.625848	0.763195	0.562744	-0.870014	2.12171	1.86983	0.418946	8.34539
CD3 on activated Treg	Parkinson's disease	ebi-a-GCST90001853	ieu-b-7	Weighted median	3	0.0330534	0.0269224	0.219548	-0.0197145	0.0858213	1.03361	0.980479	1.08961
CD3 on activated Treg	Parkinson's disease	ebi-a-GCST90001853	ieu-b-7	Inverse variance weighted	3	0.0293694	0.0464096	0.526844	-0.0615934	0.120332	1.0298	0.940265	1.12787
CD3 on CD39+ activated Treg	Parkinson's disease	ebi-a-GCST90001854	ieu-b-7	MR Egger	4	0.0428576	0.0973197	0.702686	-0.147889	0.233604	1.04379	0.862527	1.26314
CD3 on CD39+ activated Treg	Parkinson's disease	ebi-a-GCST90001854	ieu-b-7	Weighted median	4	0.0573789	0.0290264	0.0480661	0.000487177	0.114271	1.05906	1.00049	1.12106
CD3 on CD39+ activated Treg	Parkinson's disease	ebi-a-GCST90001854	ieu-b-7	Inverse variance weighted	4	0.0491239	0.0302574	0.104476	-0.0101807	0.108428	1.05035	0.989871	1.11453
CD3 on secreting Treg	Parkinson's disease	ebi-a-GCST90001855	ieu-b-7	MR Egger	8	0.0881324	0.0710238	0.260963	-0.0510741	0.227339	1.09213	0.950208	1.25526
CD3 on secreting Treg	Parkinson's disease	ebi-a-GCST90001855	ieu-b-7	Weighted median	8	0.0453494	0.0274	0.0979071	-0.00835466	0.0990534	1.04639	0.99168	1.10413
CD3 on secreting Treg	Parkinson's disease	ebi-a-GCST90001855	ieu-b-7	Inverse variance weighted	8	0.0302876	0.0288978	0.294595	-0.0263521	0.0869274	1.03075	0.973992	1.09082
CD3 on CD39+ secreting Treg	Parkinson's disease	ebi-a-GCST90001856	ieu-b-7	MR Egger	4	-0.0308037	0.123802	0.826724	-0.273456	0.211849	0.969666	0.760746	1.23596
CD3 on CD39+ secreting Treg	Parkinson's disease	ebi-a-GCST90001856	ieu-b-7	Weighted median	4	0.0632087	0.0314741	0.0446138	0.0015195	0.124898	1.06525	1.00152	1.13303
CD3 on CD39+ secreting Treg	Parkinson's disease	ebi-a-GCST90001856	ieu-b-7	Inverse variance weighted	4	0.0625102	0.0341387	0.0670909	-0.00440169	0.129422	1.06451	0.995608	1.13817
CD3 on activated & secreting Treg	Parkinson's disease	ebi-a-GCST90001857	ieu-b-7	MR Egger	3	0.438312	0.600424	0.59856	-0.738519	1.61514	1.55009	0.477821	5.02861
CD3 on activated & secreting Treg	Parkinson's disease	ebi-a-GCST90001857	ieu-b-7	Weighted median	3	0.032588	0.0278472	0.241903	-0.0219925	0.0871685	1.03312	0.978248	1.09108
CD3 on activated & secreting Treg	Parkinson's disease	ebi-a-GCST90001857	ieu-b-7	Inverse variance weighted	3	0.0294105	0.0454147	0.517245	-0.0596023	0.118423	1.02985	0.942139	1.12572
CD3 on CD45RA+ CD4+	Parkinson's disease	ebi-a-GCST90001858	ieu-b-7	MR Egger	9	0.0449048	0.0377613	0.273141	-0.0291074	0.118917	1.04593	0.971312	1.12628
CD3 on CD45RA+ CD4+	Parkinson's disease	ebi-a-GCST90001858	ieu-b-7	Weighted median	9	0.0464632	0.0245798	0.0587179	-0.00171323	0.0946396	1.04756	0.998288	1.09926
CD3 on CD45RA+ CD4+	Parkinson's disease	ebi-a-GCST90001858	ieu-b-7	Inverse variance weighted	9	0.0362128	0.0213588	0.0899892	-0.00565037	0.078076	1.03688	0.994366	1.0812
CD3 on CD8br	Parkinson's disease	ebi-a-GCST90001859	ieu-b-7	MR Egger	5	-0.0612908	0.0513775	0.318637	-0.161991	0.039409	0.94055	0.850449	1.0402
CD3 on CD8br	Parkinson's disease	ebi-a-GCST90001859	ieu-b-7	Weighted median	5	0.0701646	0.0389606	0.0717169	-0.00619819	0.146527	1.07268	0.993821	1.15781
CD3 on CD8br	Parkinson's disease	ebi-a-GCST90001859	ieu-b-7	Inverse variance weighted	5	0.0550973	0.0421746	0.191413	-0.0275649	0.137759	1.05664	0.972812	1.1477
CD3 on CD39+ CD4+	Parkinson's disease	ebi-a-GCST90001860	ieu-b-7	MR Egger	4	0.0280394	0.0676371	0.718701	-0.104529	0.160608	1.02844	0.900748	1.17422
CD3 on CD39+ CD4+	Parkinson's disease	ebi-a-GCST90001860	ieu-b-7	Weighted median	4	0.0553931	0.027886	0.0469876	0.000736529	0.11005	1.05696	1.00074	1.11633
CD3 on CD39+ CD4+	Parkinson's disease	ebi-a-GCST90001860	ieu-b-7	Inverse variance weighted	4	0.0568441	0.0265929	0.0325523	0.0047219	0.108966	1.05849	1.00473	1.11512
CD3 on CD28+ CD4+	Parkinson's disease	ebi-a-GCST90001861	ieu-b-7	MR Egger	8	-0.0231379	0.1006	0.825733	-0.220313	0.174037	0.977128	0.802268	1.1901
CD3 on CD28+ CD4+	Parkinson's disease	ebi-a-GCST90001861	ieu-b-7	Weighted median	8	0.0701293	0.0346973	0.0432614	0.00212268	0.138136	1.07265	1.00212	1.14813
CD3 on CD28+ CD4+	Parkinson's disease	ebi-a-GCST90001861	ieu-b-7	Inverse variance weighted	8	0.0875789	0.0319483	0.00612028	0.0249602	0.150198	1.09153	1.02527	1.16206
CD3 on CD28+ CD45RA- CD8br	Parkinson's disease	ebi-a-GCST90001863	ieu-b-7	MR Egger	5	0.211833	0.137042	0.219885	-0.0567701	0.480435	1.23594	0.944811	1.61678
CD3 on CD28+ CD45RA- CD8br	Parkinson's disease	ebi-a-GCST90001863	ieu-b-7	Weighted median	5	0.0860961	0.0452432	0.0570455	-0.00258058	0.174773	1.08991	0.997423	1.19098
CD3 on CD28+ CD45RA- CD8br	Parkinson's disease	ebi-a-GCST90001863	ieu-b-7	Inverse variance weighted	5	0.0728468	0.043937	0.0973208	-0.0132697	0.158963	1.07557	0.986818	1.17229
CD3 on CD28+ CD45RA+ CD8br	Parkinson's disease	ebi-a-GCST90001864	ieu-b-7	MR Egger	8	0.0172376	0.174978	0.924734	-0.325719	0.360194	1.01739	0.722008	1.43361
CD3 on CD28+ CD45RA+ CD8br	Parkinson's disease	ebi-a-GCST90001864	ieu-b-7	Weighted median	8	0.0564466	0.0692906	0.415281	-0.0793629	0.192256	1.05807	0.923705	1.21198
CD3 on CD28+ CD45RA+ CD8br	Parkinson's disease	ebi-a-GCST90001864	ieu-b-7	Inverse variance weighted	8	0.0721415	0.0533413	0.176231	-0.0324074	0.17669	1.07481	0.968112	1.19326
CD3 on CD28- CD8br	Parkinson's disease	ebi-a-GCST90001865	ieu-b-7	Inverse variance weighted	2	0.159485	0.101316	0.115457	-0.0390946	0.358065	1.17291	0.96166	1.43056
CD3 on CD39+ CD8br	Parkinson's disease	ebi-a-GCST90001866	ieu-b-7	MR Egger	4	0.130321	0.158132	0.496509	-0.179618	0.440259	1.13919	0.835589	1.55311
CD3 on CD39+ CD8br	Parkinson's disease	ebi-a-GCST90001866	ieu-b-7	Weighted median	4	0.0804719	0.0468025	0.085543	-0.0112611	0.172205	1.0838	0.988802	1.18792
CD3 on CD39+ CD8br	Parkinson's disease	ebi-a-GCST90001866	ieu-b-7	Inverse variance weighted	4	0.0688597	0.0446018	0.122618	-0.0185597	0.156279	1.07129	0.981611	1.16915
CD3 on CD4+	Parkinson's disease	ebi-a-GCST90001867	ieu-b-7	MR Egger	5	-0.197786	0.214604	0.424692	-0.61841	0.222838	0.820545	0.5388	1.24962
CD3 on CD4+	Parkinson's disease	ebi-a-GCST90001867	ieu-b-7	Weighted median	5	0.08052	0.0890369	0.365813	-0.0939923	0.255032	1.08385	0.91029	1.2905
CD3 on CD4+	Parkinson's disease	ebi-a-GCST90001867	ieu-b-7	Inverse variance weighted	5	0.0538423	0.0957729	0.573988	-0.133873	0.241557	1.05532	0.874702	1.27323
CD3 on CD4 Treg	Parkinson's disease	ebi-a-GCST90001868	ieu-b-7	MR Egger	4	0.0905888	0.1593	0.626923	-0.221639	0.402817	1.09482	0.801204	1.49603
CD3 on CD4 Treg	Parkinson's disease	ebi-a-GCST90001868	ieu-b-7	Weighted median	4	0.0385907	0.0267865	0.149676	-0.0139109	0.0910924	1.03935	0.986185	1.09537
CD3 on CD4 Treg	Parkinson's disease	ebi-a-GCST90001868	ieu-b-7	Inverse variance weighted	4	0.0257609	0.0367906	0.4838	-0.0463486	0.0978704	1.0261	0.954709	1.10282
CD3 on resting Treg	Parkinson's disease	ebi-a-GCST90001869	ieu-b-7	MR Egger	8	-0.0112819	0.049395	0.82692	-0.108096	0.0855324	0.988782	0.897541	1.0893
CD3 on resting Treg	Parkinson's disease	ebi-a-GCST90001869	ieu-b-7	Weighted median	8	0.00554479	0.0411657	0.892853	-0.0751399	0.0862295	1.00556	0.927614	1.09006
CD3 on resting Treg	Parkinson's disease	ebi-a-GCST90001869	ieu-b-7	Inverse variance weighted	8	0.013134	0.0334975	0.694992	-0.0525211	0.0787892	1.01322	0.948834	1.08198
CD34 on HSC	Parkinson's disease	ebi-a-GCST90001870	ieu-b-7	MR Egger	4	-0.0401442	0.518269	0.945311	-1.05595	0.975662	0.960651	0.347862	2.65292
CD34 on HSC	Parkinson's disease	ebi-a-GCST90001870	ieu-b-7	Weighted median	4	0.0148124	0.0586922	0.800752	-0.100224	0.129849	1.01492	0.904635	1.13866
CD34 on HSC	Parkinson's disease	ebi-a-GCST90001870	ieu-b-7	Inverse variance weighted	4	0.0585966	0.0590914	0.321379	-0.0572224	0.174416	1.06035	0.944384	1.19055
HVEM on T cell	Parkinson's disease	ebi-a-GCST90001871	ieu-b-7	Inverse variance weighted	2	-0.0849739	0.0537658	0.114005	-0.190355	0.020407	0.918536	0.826666	1.02062
HVEM on naive CD8br	Parkinson's disease	ebi-a-GCST90001872	ieu-b-7	Wald ratio	1	-0.0898551	0.0869565	0.301448	-0.26029	0.0805797	0.914064	0.770828	1.08392
HVEM on EM CD8br	Parkinson's disease	ebi-a-GCST90001873	ieu-b-7	Wald ratio	1	-0.110606	0.0612531	0.070963	-0.230662	0.00945047	0.895292	0.794008	1.0095
HVEM on TD CD8br	Parkinson's disease	ebi-a-GCST90001874	ieu-b-7	MR Egger	3	-0.0804899	0.266611	0.813343	-0.603047	0.442067	0.922664	0.547142	1.55592
HVEM on TD CD8br	Parkinson's disease	ebi-a-GCST90001874	ieu-b-7	Weighted median	3	-0.139206	0.0662344	0.0355776	-0.269026	-0.00938689	0.870049	0.764124	0.990657
HVEM on TD CD8br	Parkinson's disease	ebi-a-GCST90001874	ieu-b-7	Inverse variance weighted	3	-0.1484	0.05411	0.0060961	-0.254456	-0.0423447	0.862086	0.775338	0.958539
HVEM on CD4+	Parkinson's disease	ebi-a-GCST90001875	ieu-b-7	MR Egger	5	0.0289971	0.151176	0.860139	-0.267308	0.325302	1.02942	0.765438	1.38445
HVEM on CD4+	Parkinson's disease	ebi-a-GCST90001875	ieu-b-7	Weighted median	5	-0.0976402	0.0463868	0.0352987	-0.188558	-0.00672216	0.906975	0.828152	0.9933
HVEM on CD4+	Parkinson's disease	ebi-a-GCST90001875	ieu-b-7	Inverse variance weighted	5	-0.075822	0.0375866	0.0436681	-0.149492	-0.0021523	0.926981	0.861146	0.99785
HVEM on CM CD4+	Parkinson's disease	ebi-a-GCST90001876	ieu-b-7	Inverse variance weighted	2	-0.0920135	0.0501218	0.0663878	-0.190252	0.00622532	0.912093	0.826751	1.00624
HVEM on naive CD4+	Parkinson's disease	ebi-a-GCST90001877	ieu-b-7	MR Egger	3	1.39261	1.25562	0.467098	-1.06841	3.85363	4.02534	0.343554	47.1639
HVEM on naive CD4+	Parkinson's disease	ebi-a-GCST90001877	ieu-b-7	Weighted median	3	-0.0618667	0.0733676	0.399093	-0.205667	0.0819339	0.940008	0.814104	1.08538
HVEM on naive CD4+	Parkinson's disease	ebi-a-GCST90001877	ieu-b-7	Inverse variance weighted	3	-0.0336539	0.0600808	0.575381	-0.151412	0.0841045	0.966906	0.859493	1.08774
HVEM on EM CD4+	Parkinson's disease	ebi-a-GCST90001878	ieu-b-7	MR Egger	3	-0.113425	0.426086	0.834372	-0.948553	0.721704	0.892771	0.387301	2.05794
HVEM on EM CD4+	Parkinson's disease	ebi-a-GCST90001878	ieu-b-7	Weighted median	3	-0.0632721	0.0530648	0.233122	-0.167279	0.0407349	0.938688	0.845963	1.04158
HVEM on EM CD4+	Parkinson's disease	ebi-a-GCST90001878	ieu-b-7	Inverse variance weighted	3	-0.0649709	0.0479206	0.175162	-0.158895	0.0289534	0.937095	0.853086	1.02938
HVEM on TD CD4+	Parkinson's disease	ebi-a-GCST90001879	ieu-b-7	MR Egger	4	0.189944	0.682551	0.806924	-1.14785	1.52774	1.20918	0.317317	4.60777
HVEM on TD CD4+	Parkinson's disease	ebi-a-GCST90001879	ieu-b-7	Weighted median	4	-0.0833519	0.0591025	0.158453	-0.199193	0.0324889	0.920027	0.819392	1.03302
HVEM on TD CD4+	Parkinson's disease	ebi-a-GCST90001879	ieu-b-7	Inverse variance weighted	4	-0.0582605	0.0512717	0.255828	-0.158753	0.0422321	0.943404	0.853207	1.04314
HVEM on CD45RA- CD4+	Parkinson's disease	ebi-a-GCST90001880	ieu-b-7	MR Egger	6	-0.221609	0.17621	0.276938	-0.566982	0.123763	0.801228	0.567235	1.13175
HVEM on CD45RA- CD4+	Parkinson's disease	ebi-a-GCST90001880	ieu-b-7	Weighted median	6	-0.110835	0.0452947	0.0144061	-0.199613	-0.0220574	0.895086	0.819048	0.978184
HVEM on CD45RA- CD4+	Parkinson's disease	ebi-a-GCST90001880	ieu-b-7	Inverse variance weighted	6	-0.10857	0.0354662	0.00220443	-0.178083	-0.0390558	0.897116	0.836873	0.961697
HVEM on CD8br	Parkinson's disease	ebi-a-GCST90001881	ieu-b-7	MR Egger	4	-0.0384931	0.379177	0.9284	-0.78168	0.704694	0.962238	0.457637	2.02323
HVEM on CD8br	Parkinson's disease	ebi-a-GCST90001881	ieu-b-7	Weighted median	4	0.054039	0.0691264	0.434366	-0.0814487	0.189527	1.05553	0.92178	1.20868
HVEM on CD8br	Parkinson's disease	ebi-a-GCST90001881	ieu-b-7	Inverse variance weighted	4	0.0279167	0.0786412	0.722599	-0.12622	0.182053	1.02831	0.881421	1.19968
HVEM on CM CD8br	Parkinson's disease	ebi-a-GCST90001882	ieu-b-7	MR Egger	3	1.05776	1.81399	0.663922	-2.49766	4.61318	2.87991	0.0822771	100.805
HVEM on CM CD8br	Parkinson's disease	ebi-a-GCST90001882	ieu-b-7	Weighted median	3	-0.0611697	0.0528321	0.24694	-0.164721	0.0423813	0.940664	0.848131	1.04329
HVEM on CM CD8br	Parkinson's disease	ebi-a-GCST90001882	ieu-b-7	Inverse variance weighted	3	-0.0635087	0.0488289	0.193383	-0.159213	0.032196	0.938466	0.852814	1.03272
CD16-CD56 on NKT	Parkinson's disease	ebi-a-GCST90001883	ieu-b-7	MR Egger	5	0.0321934	0.18394	0.872209	-0.32833	0.392717	1.03272	0.720125	1.481
CD16-CD56 on NKT	Parkinson's disease	ebi-a-GCST90001883	ieu-b-7	Weighted median	5	-0.0291849	0.0656046	0.656421	-0.15777	0.0994001	0.971237	0.854046	1.10451
CD16-CD56 on NKT	Parkinson's disease	ebi-a-GCST90001883	ieu-b-7	Inverse variance weighted	5	-0.0576833	0.0671971	0.390661	-0.18939	0.0740231	0.943949	0.827464	1.07683
CD16-CD56 on NK	Parkinson's disease	ebi-a-GCST90001884	ieu-b-7	MR Egger	9	-0.0460518	0.0767069	0.567187	-0.196397	0.104294	0.954993	0.821686	1.10993
CD16-CD56 on NK	Parkinson's disease	ebi-a-GCST90001884	ieu-b-7	Weighted median	9	0.0186471	0.0467732	0.690136	-0.0730284	0.110323	1.01882	0.929574	1.11664
CD16-CD56 on NK	Parkinson's disease	ebi-a-GCST90001884	ieu-b-7	Inverse variance weighted	9	0.00664105	0.036748	0.856588	-0.065385	0.0786671	1.00666	0.936707	1.08184
CD16-CD56 on HLA DR+ NK	Parkinson's disease	ebi-a-GCST90001885	ieu-b-7	MR Egger	6	0.0279459	0.042764	0.549101	-0.0558715	0.111763	1.02834	0.945661	1.11825
CD16-CD56 on HLA DR+ NK	Parkinson's disease	ebi-a-GCST90001885	ieu-b-7	Weighted median	6	0.0233394	0.0389177	0.548698	-0.0529392	0.099618	1.02361	0.948438	1.10475
CD16-CD56 on HLA DR+ NK	Parkinson's disease	ebi-a-GCST90001885	ieu-b-7	Inverse variance weighted	6	0.0205892	0.0334458	0.53816	-0.0449646	0.086143	1.0208	0.956031	1.08996
CD28 on CD39+ activated Treg	Parkinson's disease	ebi-a-GCST90001886	ieu-b-7	MR Egger	4	0.0902365	0.0693853	0.323102	-0.0457586	0.226232	1.09443	0.955273	1.25387
CD28 on CD39+ activated Treg	Parkinson's disease	ebi-a-GCST90001886	ieu-b-7	Weighted median	4	0.000399165	0.0531101	0.994003	-0.103697	0.104495	1.0004	0.901499	1.11015
CD28 on CD39+ activated Treg	Parkinson's disease	ebi-a-GCST90001886	ieu-b-7	Inverse variance weighted	4	-0.000512897	0.0440343	0.990707	-0.0868202	0.0857944	0.999487	0.916842	1.08958
CD28 on secreting Treg	Parkinson's disease	ebi-a-GCST90001887	ieu-b-7	MR Egger	4	-0.0440402	0.0977461	0.696441	-0.235623	0.147542	0.956915	0.790079	1.15898
CD28 on secreting Treg	Parkinson's disease	ebi-a-GCST90001887	ieu-b-7	Weighted median	4	0.00793343	0.0482511	0.869401	-0.0866387	0.102506	1.00796	0.917008	1.10794
CD28 on secreting Treg	Parkinson's disease	ebi-a-GCST90001887	ieu-b-7	Inverse variance weighted	4	0.00733087	0.0449603	0.870477	-0.0807912	0.095453	1.00736	0.922386	1.10016
CD28 on CD39+ secreting Treg	Parkinson's disease	ebi-a-GCST90001888	ieu-b-7	MR Egger	6	-0.0589646	0.109365	0.618389	-0.27332	0.155391	0.94274	0.760849	1.16811
CD28 on CD39+ secreting Treg	Parkinson's disease	ebi-a-GCST90001888	ieu-b-7	Weighted median	6	-0.00228885	0.0450716	0.959499	-0.0906291	0.0860514	0.997714	0.913356	1.08986
CD28 on CD39+ secreting Treg	Parkinson's disease	ebi-a-GCST90001888	ieu-b-7	Inverse variance weighted	6	-0.0160314	0.0410009	0.695796	-0.0963932	0.0643303	0.984096	0.908107	1.06644
CD28 on activated & secreting Treg	Parkinson's disease	ebi-a-GCST90001889	ieu-b-7	MR Egger	4	-0.0461922	0.141751	0.77546	-0.324024	0.231639	0.954858	0.723233	1.26067
CD28 on activated & secreting Treg	Parkinson's disease	ebi-a-GCST90001889	ieu-b-7	Weighted median	4	-0.0117274	0.0536053	0.826827	-0.116794	0.0933391	0.988341	0.889769	1.09783
CD28 on activated & secreting Treg	Parkinson's disease	ebi-a-GCST90001889	ieu-b-7	Inverse variance weighted	4	-0.00761698	0.0476314	0.872948	-0.100975	0.0857405	0.992412	0.903956	1.08952
CD28 on CD45RA+ CD4+	Parkinson's disease	ebi-a-GCST90001890	ieu-b-7	MR Egger	4	0.157787	0.183031	0.479501	-0.200953	0.516527	1.17092	0.817951	1.6762
CD28 on CD45RA+ CD4+	Parkinson's disease	ebi-a-GCST90001890	ieu-b-7	Weighted median	4	0.0091239	0.0469255	0.845836	-0.08285	0.101098	1.00917	0.920489	1.10638
CD28 on CD45RA+ CD4+	Parkinson's disease	ebi-a-GCST90001890	ieu-b-7	Inverse variance weighted	4	0.00558572	0.0611602	0.927231	-0.114288	0.12546	1.0056	0.892001	1.13367
CD28 on CD45RA- CD4 not Treg	Parkinson's disease	ebi-a-GCST90001891	ieu-b-7	MR Egger	4	0.0638493	0.126399	0.663626	-0.183893	0.311592	1.06593	0.832024	1.3656
CD28 on CD45RA- CD4 not Treg	Parkinson's disease	ebi-a-GCST90001891	ieu-b-7	Weighted median	4	-0.00930647	0.0478267	0.845716	-0.103047	0.0844338	0.990737	0.902085	1.0881
CD28 on CD45RA- CD4 not Treg	Parkinson's disease	ebi-a-GCST90001891	ieu-b-7	Inverse variance weighted	4	-0.013106	0.0553173	0.812716	-0.121528	0.0953159	0.98698	0.885566	1.10001
CD28 on CD39+ CD4+	Parkinson's disease	ebi-a-GCST90001892	ieu-b-7	MR Egger	6	0.0585555	0.0498473	0.305272	-0.0391452	0.156256	1.0603	0.961611	1.16913
CD28 on CD39+ CD4+	Parkinson's disease	ebi-a-GCST90001892	ieu-b-7	Weighted median	6	0.0514594	0.0377445	0.172769	-0.0225199	0.125439	1.05281	0.977732	1.13365
CD28 on CD39+ CD4+	Parkinson's disease	ebi-a-GCST90001892	ieu-b-7	Inverse variance weighted	6	0.0338399	0.0362485	0.350534	-0.0372071	0.104887	1.03442	0.963477	1.11058
CD28 on CD28+ CD45RA- CD8br	Parkinson's disease	ebi-a-GCST90001893	ieu-b-7	MR Egger	5	0.00258408	0.085686	0.977835	-0.16536	0.170529	1.00259	0.847588	1.18593
CD28 on CD28+ CD45RA- CD8br	Parkinson's disease	ebi-a-GCST90001893	ieu-b-7	Weighted median	5	-0.00462849	0.0475371	0.922436	-0.0978013	0.0885443	0.995382	0.906829	1.09258
CD28 on CD28+ CD45RA- CD8br	Parkinson's disease	ebi-a-GCST90001893	ieu-b-7	Inverse variance weighted	5	0.00786811	0.0437436	0.857256	-0.0778693	0.0936056	1.0079	0.925085	1.09813
CD28 on CD28+ CD4+	Parkinson's disease	ebi-a-GCST90001894	ieu-b-7	MR Egger	7	0.0210585	0.0653392	0.760269	-0.107006	0.149123	1.02128	0.89852	1.16082
CD28 on CD28+ CD4+	Parkinson's disease	ebi-a-GCST90001894	ieu-b-7	Weighted median	7	-0.00138351	0.0428219	0.974226	-0.0853143	0.0825473	0.998617	0.918224	1.08605
CD28 on CD28+ CD4+	Parkinson's disease	ebi-a-GCST90001894	ieu-b-7	Inverse variance weighted	7	0.0236098	0.0354486	0.505392	-0.0458695	0.0930892	1.02389	0.955167	1.09756
CD28 on CD28+ DN (CD4-CD8-)	Parkinson's disease	ebi-a-GCST90001895	ieu-b-7	Wald ratio	1	-0.294433	0.296907	0.32136	-0.876371	0.287505	0.744954	0.416291	1.3331
CD28 on CD28+ CD45RA+ CD8br	Parkinson's disease	ebi-a-GCST90001896	ieu-b-7	MR Egger	4	0.217867	0.0755894	0.102245	0.0697118	0.366022	1.24342	1.0722	1.44199
CD28 on CD28+ CD45RA+ CD8br	Parkinson's disease	ebi-a-GCST90001896	ieu-b-7	Weighted median	4	0.0105178	0.0451502	0.8158	-0.0779766	0.0990122	1.01057	0.924986	1.10408
CD28 on CD28+ CD45RA+ CD8br	Parkinson's disease	ebi-a-GCST90001896	ieu-b-7	Inverse variance weighted	4	-0.0241345	0.0934616	0.79623	-0.207319	0.15905	0.976154	0.81276	1.1724
CD28 on CD39+ CD8br	Parkinson's disease	ebi-a-GCST90001897	ieu-b-7	MR Egger	4	0.0535793	0.0543417	0.428087	-0.0529303	0.160089	1.05504	0.948446	1.17362
CD28 on CD39+ CD8br	Parkinson's disease	ebi-a-GCST90001897	ieu-b-7	Weighted median	4	0.02402	0.0317829	0.449798	-0.0382745	0.0863145	1.02431	0.962449	1.09015
CD28 on CD39+ CD8br	Parkinson's disease	ebi-a-GCST90001897	ieu-b-7	Inverse variance weighted	4	0.0239672	0.0383243	0.531723	-0.0511485	0.0990828	1.02426	0.950138	1.10416
CD28 on CD4+	Parkinson's disease	ebi-a-GCST90001898	ieu-b-7	MR Egger	5	-0.134869	0.096973	0.258498	-0.324936	0.0551982	0.873831	0.722574	1.05675
CD28 on CD4+	Parkinson's disease	ebi-a-GCST90001898	ieu-b-7	Weighted median	5	-0.0496514	0.0444279	0.26375	-0.13673	0.0374273	0.951561	0.872206	1.03814
CD28 on CD4+	Parkinson's disease	ebi-a-GCST90001898	ieu-b-7	Inverse variance weighted	5	-0.0311431	0.0391825	0.426716	-0.107941	0.0456545	0.969337	0.897681	1.04671
CD28 on CD4 Treg	Parkinson's disease	ebi-a-GCST90001899	ieu-b-7	MR Egger	4	-0.0873869	0.158813	0.637395	-0.398661	0.223887	0.916322	0.671218	1.25093
CD28 on CD4 Treg	Parkinson's disease	ebi-a-GCST90001899	ieu-b-7	Weighted median	4	0.0272405	0.0648351	0.674375	-0.0998363	0.154317	1.02761	0.904986	1.16686
CD28 on CD4 Treg	Parkinson's disease	ebi-a-GCST90001899	ieu-b-7	Inverse variance weighted	4	0.0230091	0.0642037	0.720061	-0.10283	0.148848	1.02328	0.90228	1.1605
CD28 on resting Treg	Parkinson's disease	ebi-a-GCST90001900	ieu-b-7	Wald ratio	1	0.00347222	0.048804	0.943281	-0.0921836	0.0991281	1.00348	0.911938	1.10421
CD28 on CD39+ resting Treg	Parkinson's disease	ebi-a-GCST90001901	ieu-b-7	MR Egger	6	0.0950237	0.0866556	0.334416	-0.0748212	0.264869	1.09968	0.927909	1.30326
CD28 on CD39+ resting Treg	Parkinson's disease	ebi-a-GCST90001901	ieu-b-7	Weighted median	6	0.0236751	0.0577779	0.681982	-0.0895696	0.13692	1.02396	0.914325	1.14674
CD28 on CD39+ resting Treg	Parkinson's disease	ebi-a-GCST90001901	ieu-b-7	Inverse variance weighted	6	0.0319137	0.0470894	0.497945	-0.0603815	0.124209	1.03243	0.941405	1.13225
CD28 on activated Treg	Parkinson's disease	ebi-a-GCST90001902	ieu-b-7	Inverse variance weighted	2	0.0419897	0.0458224	0.35948	-0.0478222	0.131802	1.04288	0.953303	1.14088
CD86 on myeloid DC	Parkinson's disease	ebi-a-GCST90001903	ieu-b-7	Inverse variance weighted	2	-0.134666	0.0543829	0.0132769	-0.241256	-0.0280755	0.874008	0.78564	0.972315
CD86 on CD62L+ myeloid DC	Parkinson's disease	ebi-a-GCST90001904	ieu-b-7	MR Egger	3	-0.233745	0.0980258	0.252797	-0.425875	-0.0416141	0.791564	0.653198	0.95924
CD86 on CD62L+ myeloid DC	Parkinson's disease	ebi-a-GCST90001904	ieu-b-7	Weighted median	3	-0.0126183	0.0753641	0.867031	-0.160332	0.135095	0.987461	0.851861	1.14465
CD86 on CD62L+ myeloid DC	Parkinson's disease	ebi-a-GCST90001904	ieu-b-7	Inverse variance weighted	3	-0.0614027	0.0904356	0.49716	-0.238656	0.115851	0.940444	0.787685	1.12283
CD86 on monocyte	Parkinson's disease	ebi-a-GCST90001905	ieu-b-7	MR Egger	3	-0.104548	0.334869	0.807349	-0.760892	0.551796	0.900732	0.467249	1.73637
CD86 on monocyte	Parkinson's disease	ebi-a-GCST90001905	ieu-b-7	Weighted median	3	-0.0272387	0.0737191	0.711761	-0.171728	0.117251	0.973129	0.842208	1.1244
CD86 on monocyte	Parkinson's disease	ebi-a-GCST90001905	ieu-b-7	Inverse variance weighted	3	0.00174861	0.106027	0.986842	-0.206064	0.209562	1.00175	0.813781	1.23314
CD86 on granulocyte	Parkinson's disease	ebi-a-GCST90001906	ieu-b-7	MR Egger	4	0.303423	0.139918	0.162376	0.0291833	0.577664	1.35449	1.02961	1.78187
CD86 on granulocyte	Parkinson's disease	ebi-a-GCST90001906	ieu-b-7	Weighted median	4	0.0622094	0.092083	0.499307	-0.118273	0.242692	1.06419	0.888453	1.27468
CD86 on granulocyte	Parkinson's disease	ebi-a-GCST90001906	ieu-b-7	Inverse variance weighted	4	0.05491	0.0895847	0.539916	-0.120676	0.230496	1.05645	0.886321	1.25922
CCR7 on naive CD4+	Parkinson's disease	ebi-a-GCST90001907	ieu-b-7	MR Egger	5	-0.0932949	0.0997561	0.418661	-0.288817	0.102227	0.910925	0.749149	1.10763
CCR7 on naive CD4+	Parkinson's disease	ebi-a-GCST90001907	ieu-b-7	Weighted median	5	0.027281	0.0487742	0.575936	-0.0683165	0.122878	1.02766	0.933965	1.13075
CCR7 on naive CD4+	Parkinson's disease	ebi-a-GCST90001907	ieu-b-7	Inverse variance weighted	5	0.016738	0.0385671	0.66429	-0.0588534	0.0923294	1.01688	0.942845	1.09673
CCR7 on naive CD8br	Parkinson's disease	ebi-a-GCST90001908	ieu-b-7	MR Egger	4	-0.0562069	0.184747	0.789683	-0.41831	0.305897	0.945344	0.658158	1.35784
CCR7 on naive CD8br	Parkinson's disease	ebi-a-GCST90001908	ieu-b-7	Weighted median	4	0.0550371	0.0659621	0.40407	-0.0742486	0.184323	1.05658	0.928441	1.2024
CCR7 on naive CD8br	Parkinson's disease	ebi-a-GCST90001908	ieu-b-7	Inverse variance weighted	4	0.0243404	0.0543496	0.654263	-0.0821849	0.130866	1.02464	0.921102	1.13981
CD45 on CD14+ monocyte	Parkinson's disease	ebi-a-GCST90001909	ieu-b-7	MR Egger	3	0.319684	0.398285	0.569419	-0.460955	1.10032	1.37669	0.630681	3.00513
CD45 on CD14+ monocyte	Parkinson's disease	ebi-a-GCST90001909	ieu-b-7	Weighted median	3	0.0666631	0.0839014	0.426881	-0.0977837	0.23111	1.06894	0.906845	1.26
CD45 on CD14+ monocyte	Parkinson's disease	ebi-a-GCST90001909	ieu-b-7	Inverse variance weighted	3	0.00938994	0.106044	0.929441	-0.198456	0.217236	1.00943	0.819996	1.24264
CD45 on B cell	Parkinson's disease	ebi-a-GCST90001910	ieu-b-7	MR Egger	3	1.71333	1.83763	0.522276	-1.88843	5.31509	5.54741	0.15131	203.383
CD45 on B cell	Parkinson's disease	ebi-a-GCST90001910	ieu-b-7	Weighted median	3	0.0831582	0.108335	0.442724	-0.129179	0.295495	1.08671	0.878817	1.34379
CD45 on B cell	Parkinson's disease	ebi-a-GCST90001910	ieu-b-7	Inverse variance weighted	3	0.0682992	0.0895337	0.445563	-0.107187	0.243785	1.07069	0.898358	1.27607
CD45 on NK	Parkinson's disease	ebi-a-GCST90001911	ieu-b-7	MR Egger	4	0.307041	0.275539	0.381094	-0.233016	0.847098	1.3594	0.792141	2.33287
CD45 on NK	Parkinson's disease	ebi-a-GCST90001911	ieu-b-7	Weighted median	4	8.19717e-05	0.0816934	0.999199	-0.160037	0.160201	1.00008	0.852112	1.17375
CD45 on NK	Parkinson's disease	ebi-a-GCST90001911	ieu-b-7	Inverse variance weighted	4	0.0483213	0.0847936	0.568766	-0.117874	0.214517	1.04951	0.888808	1.23926
CD45 on HLA DR+ NK	Parkinson's disease	ebi-a-GCST90001912	ieu-b-7	Wald ratio	1	-0.250817	0.318028	0.430309	-0.874151	0.372518	0.778165	0.417216	1.45138
CD45 on granulocyte	Parkinson's disease	ebi-a-GCST90001913	ieu-b-7	MR Egger	3	-1.32692	0.724573	0.318188	-2.74709	0.0932393	0.265292	0.0641144	1.09772
CD45 on granulocyte	Parkinson's disease	ebi-a-GCST90001913	ieu-b-7	Weighted median	3	-0.123249	0.100232	0.218832	-0.319704	0.0732054	0.884043	0.726364	1.07595
CD45 on granulocyte	Parkinson's disease	ebi-a-GCST90001913	ieu-b-7	Inverse variance weighted	3	-0.0328316	0.128188	0.797859	-0.284081	0.218418	0.967702	0.752706	1.24411
CD45 on lymphocyte	Parkinson's disease	ebi-a-GCST90001914	ieu-b-7	Inverse variance weighted	2	0.0174352	0.101685	0.86386	-0.181867	0.216738	1.01759	0.833712	1.24202
CD45 on T cell	Parkinson's disease	ebi-a-GCST90001915	ieu-b-7	Wald ratio	1	0.0215914	0.166333	0.896719	-0.304422	0.347605	1.02183	0.737549	1.41567
CD45 on CD4+	Parkinson's disease	ebi-a-GCST90001916	ieu-b-7	Wald ratio	1	-0.0397479	0.112942	0.72489	-0.261115	0.181619	0.961032	0.770192	1.19916
CD45 on CD8br	Parkinson's disease	ebi-a-GCST90001917	ieu-b-7	Inverse variance weighted	2	0.0222095	0.0295129	0.451728	-0.0356357	0.0800547	1.02246	0.964992	1.08335
CD45 on HLA DR+ T cell	Parkinson's disease	ebi-a-GCST90001918	ieu-b-7	MR Egger	3	-0.00224618	0.261888	0.99454	-0.515546	0.511054	0.997756	0.597174	1.66705
CD45 on HLA DR+ T cell	Parkinson's disease	ebi-a-GCST90001918	ieu-b-7	Weighted median	3	0.0534949	0.0626935	0.393505	-0.0693843	0.176374	1.05495	0.932968	1.19288
CD45 on HLA DR+ T cell	Parkinson's disease	ebi-a-GCST90001918	ieu-b-7	Inverse variance weighted	3	0.0481684	0.0605239	0.426115	-0.0704584	0.166795	1.04935	0.931967	1.18151
CD45 on NKT	Parkinson's disease	ebi-a-GCST90001919	ieu-b-7	MR Egger	3	0.182049	0.384642	0.718579	-0.57185	0.935947	1.19967	0.56448	2.54963
CD45 on NKT	Parkinson's disease	ebi-a-GCST90001919	ieu-b-7	Weighted median	3	-0.0771103	0.0952376	0.418135	-0.263776	0.109556	0.925788	0.768146	1.11578
CD45 on NKT	Parkinson's disease	ebi-a-GCST90001919	ieu-b-7	Inverse variance weighted	3	-0.0373467	0.126472	0.767767	-0.285231	0.210538	0.963342	0.75184	1.23434
CD45 on HLA DR+ CD4+	Parkinson's disease	ebi-a-GCST90001920	ieu-b-7	MR Egger	6	0.351374	0.260078	0.248048	-0.158378	0.861126	1.42102	0.853527	2.36582
CD45 on HLA DR+ CD4+	Parkinson's disease	ebi-a-GCST90001920	ieu-b-7	Weighted median	6	0.0534096	0.0758667	0.481437	-0.0952891	0.202108	1.05486	0.90911	1.22398
CD45 on HLA DR+ CD4+	Parkinson's disease	ebi-a-GCST90001920	ieu-b-7	Inverse variance weighted	6	0.098736	0.0591562	0.0951028	-0.0172101	0.214682	1.10377	0.982937	1.23947
CD45 on HLA DR+ CD8br	Parkinson's disease	ebi-a-GCST90001921	ieu-b-7	MR Egger	6	-0.0775825	0.0603837	0.268209	-0.195934	0.0407696	0.925351	0.822066	1.04161
CD45 on HLA DR+ CD8br	Parkinson's disease	ebi-a-GCST90001921	ieu-b-7	Weighted median	6	-0.0359497	0.0511768	0.482392	-0.136256	0.0643568	0.964689	0.872619	1.06647
CD45 on HLA DR+ CD8br	Parkinson's disease	ebi-a-GCST90001921	ieu-b-7	Inverse variance weighted	6	-0.0316127	0.0490211	0.519005	-0.127694	0.0644687	0.968882	0.880123	1.06659
CD127 on T cell	Parkinson's disease	ebi-a-GCST90001922	ieu-b-7	Wald ratio	1	-0.00526008	0.119229	0.964811	-0.238948	0.228428	0.994754	0.787456	1.25662
CD127 on CD45RA- CD4 not Treg	Parkinson's disease	ebi-a-GCST90001923	ieu-b-7	Wald ratio	1	0.000797766	0.0981252	0.993513	-0.191528	0.193123	1.0008	0.825697	1.21303
CD127 on CD28+ CD4+	Parkinson's disease	ebi-a-GCST90001924	ieu-b-7	MR Egger	6	0.0496556	0.10346	0.656329	-0.153126	0.252438	1.05091	0.858021	1.28716
CD127 on CD28+ CD4+	Parkinson's disease	ebi-a-GCST90001924	ieu-b-7	Weighted median	6	0.0413326	0.0516702	0.423751	-0.0599409	0.142606	1.0422	0.94182	1.15328
CD127 on CD28+ CD4+	Parkinson's disease	ebi-a-GCST90001924	ieu-b-7	Inverse variance weighted	6	0.0266684	0.0417054	0.522532	-0.0550743	0.108411	1.02703	0.946415	1.11451
CD127 on CD28+ DN (CD4-CD8-)	Parkinson's disease	ebi-a-GCST90001925	ieu-b-7	Wald ratio	1	-0.433126	0.261016	0.0970384	-0.944717	0.0784655	0.648479	0.388789	1.08163
CD127 on granulocyte	Parkinson's disease	ebi-a-GCST90001926	ieu-b-7	MR Egger	13	-0.019617	0.117324	0.870244	-0.249572	0.210338	0.980574	0.779134	1.2341
CD127 on granulocyte	Parkinson's disease	ebi-a-GCST90001926	ieu-b-7	Weighted median	13	0.010933	0.0649148	0.866252	-0.1163	0.138166	1.01099	0.890208	1.14817
CD127 on granulocyte	Parkinson's disease	ebi-a-GCST90001926	ieu-b-7	Inverse variance weighted	13	-0.0349251	0.0667504	0.600821	-0.165756	0.0959056	0.965678	0.847253	1.10066
CD127 on CD8br	Parkinson's disease	ebi-a-GCST90001927	ieu-b-7	MR Egger	3	-0.462622	2.16696	0.866099	-4.70987	3.78462	0.629631	0.00900596	44.0191
CD127 on CD8br	Parkinson's disease	ebi-a-GCST90001927	ieu-b-7	Weighted median	3	-0.0342963	0.0804783	0.669994	-0.192034	0.123441	0.966285	0.825279	1.13138
CD127 on CD8br	Parkinson's disease	ebi-a-GCST90001927	ieu-b-7	Inverse variance weighted	3	-0.032538	0.0696229	0.640252	-0.168999	0.103923	0.967986	0.84451	1.10951
CD127 on CD28+ CD45RA- CD8br	Parkinson's disease	ebi-a-GCST90001928	ieu-b-7	MR Egger	4	0.445239	0.151194	0.0985607	0.148898	0.741579	1.56086	1.16056	2.09925
CD127 on CD28+ CD45RA- CD8br	Parkinson's disease	ebi-a-GCST90001928	ieu-b-7	Weighted median	4	0.185003	0.0864707	0.0323959	0.0155207	0.354486	1.20322	1.01564	1.42545
CD127 on CD28+ CD45RA- CD8br	Parkinson's disease	ebi-a-GCST90001928	ieu-b-7	Inverse variance weighted	4	0.1272	0.0978511	0.193624	-0.0645882	0.318988	1.13564	0.937453	1.37573
CD127 on CD28+ CD45RA+ CD8br	Parkinson's disease	ebi-a-GCST90001929	ieu-b-7	MR Egger	3	0.416137	0.147605	0.216998	0.12683	0.705443	1.51609	1.13522	2.02474
CD127 on CD28+ CD45RA+ CD8br	Parkinson's disease	ebi-a-GCST90001929	ieu-b-7	Weighted median	3	0.0240043	0.0780533	0.758435	-0.12898	0.176989	1.02429	0.878991	1.19362
CD127 on CD28+ CD45RA+ CD8br	Parkinson's disease	ebi-a-GCST90001929	ieu-b-7	Inverse variance weighted	3	-0.00862807	0.149398	0.953946	-0.301448	0.284192	0.991409	0.739746	1.32869
CD127 on CD28- CD8br	Parkinson's disease	ebi-a-GCST90001930	ieu-b-7	MR Egger	4	0.928702	0.442942	0.170961	0.0605365	1.79687	2.53122	1.06241	6.03073
CD127 on CD28- CD8br	Parkinson's disease	ebi-a-GCST90001930	ieu-b-7	Weighted median	4	-0.101135	0.118332	0.392733	-0.333065	0.130795	0.903811	0.716724	1.13973
CD127 on CD28- CD8br	Parkinson's disease	ebi-a-GCST90001930	ieu-b-7	Inverse variance weighted	4	-0.036958	0.123454	0.76466	-0.278928	0.205012	0.963717	0.756594	1.22754
CD127 on CD4+	Parkinson's disease	ebi-a-GCST90001931	ieu-b-7	Wald ratio	1	-0.0894454	0.139535	0.521506	-0.362934	0.184043	0.914438	0.695632	1.20207
CD127 on CD45RA+ CD4+	Parkinson's disease	ebi-a-GCST90001932	ieu-b-7	MR Egger	4	-0.161698	0.277717	0.619297	-0.706022	0.382627	0.850698	0.493604	1.46613
CD127 on CD45RA+ CD4+	Parkinson's disease	ebi-a-GCST90001932	ieu-b-7	Weighted median	4	0.0283962	0.055857	0.611191	-0.0810835	0.137876	1.0288	0.922117	1.14783
CD127 on CD45RA+ CD4+	Parkinson's disease	ebi-a-GCST90001932	ieu-b-7	Inverse variance weighted	4	0.0147506	0.0474672	0.755988	-0.0782851	0.107786	1.01486	0.924701	1.11381
CD25 on CD45RA- CD4 not Treg	Parkinson's disease	ebi-a-GCST90001933	ieu-b-7	MR Egger	7	-0.0666604	0.0572832	0.297053	-0.178935	0.0456146	0.935513	0.83616	1.04667
CD25 on CD45RA- CD4 not Treg	Parkinson's disease	ebi-a-GCST90001933	ieu-b-7	Weighted median	7	-0.0190272	0.0422005	0.652078	-0.10174	0.0636857	0.981153	0.903264	1.06576
CD25 on CD45RA- CD4 not Treg	Parkinson's disease	ebi-a-GCST90001933	ieu-b-7	Inverse variance weighted	7	0.00219408	0.0415881	0.957925	-0.0793186	0.0837068	1.0022	0.923746	1.08731
CD25 on CD45RA+ CD4 not Treg	Parkinson's disease	ebi-a-GCST90001934	ieu-b-7	MR Egger	3	-0.00517696	0.0443753	0.926064	-0.0921525	0.0817986	0.994836	0.911966	1.08524
CD25 on CD45RA+ CD4 not Treg	Parkinson's disease	ebi-a-GCST90001934	ieu-b-7	Weighted median	3	0.01725	0.0385767	0.654758	-0.0583603	0.0928604	1.0174	0.94331	1.09731
CD25 on CD45RA+ CD4 not Treg	Parkinson's disease	ebi-a-GCST90001934	ieu-b-7	Inverse variance weighted	3	0.0226438	0.036368	0.533527	-0.0486375	0.0939252	1.0229	0.952526	1.09848
CD25 on CD39+ CD4 Treg	Parkinson's disease	ebi-a-GCST90001935	ieu-b-7	Inverse variance weighted	2	-0.159083	0.0920576	0.083973	-0.339516	0.0213495	0.852925	0.712115	1.02158
CD25 on CD4 Treg	Parkinson's disease	ebi-a-GCST90001936	ieu-b-7	Wald ratio	1	0.0725076	0.153323	0.63628	-0.228006	0.373021	1.0752	0.796119	1.45212
CD25 on resting Treg	Parkinson's disease	ebi-a-GCST90001937	ieu-b-7	MR Egger	5	-0.180996	0.362734	0.65209	-0.891955	0.529964	0.834439	0.409854	1.69887
CD25 on resting Treg	Parkinson's disease	ebi-a-GCST90001937	ieu-b-7	Weighted median	5	-0.0164555	0.0825794	0.842053	-0.178311	0.1454	0.983679	0.836682	1.1565
CD25 on resting Treg	Parkinson's disease	ebi-a-GCST90001937	ieu-b-7	Inverse variance weighted	5	-0.0301696	0.0696256	0.664789	-0.166636	0.106297	0.970281	0.846508	1.11215
CD25 on CD39+ resting Treg	Parkinson's disease	ebi-a-GCST90001938	ieu-b-7	Inverse variance weighted	2	-0.0438457	0.0945138	0.642713	-0.229093	0.141401	0.957102	0.795255	1.15189
CD25 on activated Treg	Parkinson's disease	ebi-a-GCST90001939	ieu-b-7	MR Egger	3	-0.139213	0.157265	0.538715	-0.447453	0.169026	0.870043	0.639255	1.18415
CD25 on activated Treg	Parkinson's disease	ebi-a-GCST90001939	ieu-b-7	Weighted median	3	-0.0320388	0.0933322	0.73139	-0.21497	0.150892	0.968469	0.806566	1.16287
CD25 on activated Treg	Parkinson's disease	ebi-a-GCST90001939	ieu-b-7	Inverse variance weighted	3	-0.0227362	0.121317	0.851338	-0.260517	0.215045	0.97752	0.770653	1.23992
CD25 on CD39+ activated Treg	Parkinson's disease	ebi-a-GCST90001940	ieu-b-7	Wald ratio	1	-0.165111	0.119603	0.167437	-0.399533	0.0693116	0.8478	0.670633	1.07177
CD25 on secreting Treg	Parkinson's disease	ebi-a-GCST90001941	ieu-b-7	MR Egger	3	-0.080955	0.0901383	0.534137	-0.257626	0.0957161	0.922235	0.772884	1.10045
CD25 on secreting Treg	Parkinson's disease	ebi-a-GCST90001941	ieu-b-7	Weighted median	3	-0.0880219	0.0748163	0.239392	-0.234662	0.0586181	0.915741	0.790838	1.06037
CD25 on secreting Treg	Parkinson's disease	ebi-a-GCST90001941	ieu-b-7	Inverse variance weighted	3	-0.0945633	0.0651108	0.146406	-0.222181	0.0330539	0.90977	0.800771	1.03361
CD25 on CD39+ secreting Treg	Parkinson's disease	ebi-a-GCST90001942	ieu-b-7	MR Egger	3	-0.0511236	0.208754	0.847102	-0.460282	0.358034	0.950161	0.631106	1.43051
CD25 on CD39+ secreting Treg	Parkinson's disease	ebi-a-GCST90001942	ieu-b-7	Weighted median	3	-0.0731146	0.0747297	0.327882	-0.219585	0.0733555	0.929494	0.802852	1.07611
CD25 on CD39+ secreting Treg	Parkinson's disease	ebi-a-GCST90001942	ieu-b-7	Inverse variance weighted	3	-0.0834981	0.102268	0.414233	-0.283942	0.116946	0.919893	0.75281	1.12406
CD25 on activated & secreting Treg	Parkinson's disease	ebi-a-GCST90001943	ieu-b-7	MR Egger	3	-0.022795	0.0880296	0.838692	-0.195333	0.149743	0.977463	0.822561	1.16154
CD25 on activated & secreting Treg	Parkinson's disease	ebi-a-GCST90001943	ieu-b-7	Weighted median	3	0.00645266	0.0480122	0.893089	-0.0876512	0.100557	1.00647	0.91608	1.10579
CD25 on activated & secreting Treg	Parkinson's disease	ebi-a-GCST90001943	ieu-b-7	Inverse variance weighted	3	0.00730938	0.0475307	0.877781	-0.0858507	0.100469	1.00734	0.917731	1.10569
CD123 on plasmacytoid DC	Parkinson's disease	ebi-a-GCST90001944	ieu-b-7	MR Egger	4	-0.070233	0.23864	0.79626	-0.537967	0.397501	0.932177	0.583934	1.4881
CD123 on plasmacytoid DC	Parkinson's disease	ebi-a-GCST90001944	ieu-b-7	Weighted median	4	0.078419	0.063636	0.217835	-0.0463075	0.203146	1.08158	0.954748	1.22525
CD123 on plasmacytoid DC	Parkinson's disease	ebi-a-GCST90001944	ieu-b-7	Inverse variance weighted	4	0.0687783	0.0562425	0.221372	-0.0414571	0.179014	1.0712	0.95939	1.19604
CD123 on CD62L+ plasmacytoid DC	Parkinson's disease	ebi-a-GCST90001945	ieu-b-7	MR Egger	4	-0.0765703	0.243072	0.782582	-0.552992	0.399851	0.926288	0.575226	1.4916
CD123 on CD62L+ plasmacytoid DC	Parkinson's disease	ebi-a-GCST90001945	ieu-b-7	Weighted median	4	0.0788688	0.0600544	0.189085	-0.0388378	0.196575	1.08206	0.961907	1.21723
CD123 on CD62L+ plasmacytoid DC	Parkinson's disease	ebi-a-GCST90001945	ieu-b-7	Inverse variance weighted	4	0.0689921	0.0566153	0.222991	-0.0419739	0.179958	1.07143	0.958895	1.19717
CD33 on CD14+ monocyte	Parkinson's disease	ebi-a-GCST90001946	ieu-b-7	MR Egger	7	-0.0121896	0.024802	0.643903	-0.0608014	0.0364223	0.987884	0.94101	1.03709
CD33 on CD14+ monocyte	Parkinson's disease	ebi-a-GCST90001946	ieu-b-7	Weighted median	7	0.00115948	0.0161443	0.942745	-0.0304834	0.0328024	1.00116	0.969977	1.03335
CD33 on CD14+ monocyte	Parkinson's disease	ebi-a-GCST90001946	ieu-b-7	Inverse variance weighted	7	0.00218618	0.015691	0.889192	-0.0285682	0.0329405	1.00219	0.971836	1.03349
CD33 on CD33br HLA DR+ CD14dim	Parkinson's disease	ebi-a-GCST90001947	ieu-b-7	MR Egger	5	0.0120263	0.025667	0.671335	-0.038281	0.0623335	1.0121	0.962442	1.06432
CD33 on CD33br HLA DR+ CD14dim	Parkinson's disease	ebi-a-GCST90001947	ieu-b-7	Weighted median	5	0.000992323	0.015652	0.949449	-0.0296857	0.0316703	1.00099	0.970751	1.03218
CD33 on CD33br HLA DR+ CD14dim	Parkinson's disease	ebi-a-GCST90001947	ieu-b-7	Inverse variance weighted	5	0.00113426	0.0151255	0.940223	-0.0285117	0.0307802	1.00113	0.971891	1.03126
CD33 on CD33dim HLA DR+ CD11b+	Parkinson's disease	ebi-a-GCST90001948	ieu-b-7	MR Egger	7	0.0236524	0.0457885	0.627491	-0.066093	0.113398	1.02393	0.936044	1.12008
CD33 on CD33dim HLA DR+ CD11b+	Parkinson's disease	ebi-a-GCST90001948	ieu-b-7	Weighted median	7	9.18351e-05	0.0164602	0.995548	-0.0321701	0.0323538	1.00009	0.968342	1.03288
CD33 on CD33dim HLA DR+ CD11b+	Parkinson's disease	ebi-a-GCST90001948	ieu-b-7	Inverse variance weighted	7	-0.0102683	0.0280529	0.714339	-0.0652521	0.0447154	0.989784	0.936831	1.04573
CD33 on CD33dim HLA DR+ CD11b-	Parkinson's disease	ebi-a-GCST90001949	ieu-b-7	MR Egger	9	0.0173113	0.0489002	0.733753	-0.0785331	0.113156	1.01746	0.924471	1.11981
CD33 on CD33dim HLA DR+ CD11b-	Parkinson's disease	ebi-a-GCST90001949	ieu-b-7	Weighted median	9	0.000821518	0.0160858	0.959269	-0.0307066	0.0323497	1.00082	0.96976	1.03288
CD33 on CD33dim HLA DR+ CD11b-	Parkinson's disease	ebi-a-GCST90001949	ieu-b-7	Inverse variance weighted	9	-0.00553482	0.0290714	0.849006	-0.0625147	0.0514451	0.99448	0.939399	1.05279
CD33 on Gr MDSC	Parkinson's disease	ebi-a-GCST90001950	ieu-b-7	MR Egger	4	0.058273	0.0448365	0.323338	-0.0296065	0.146152	1.06	0.970827	1.15737
CD33 on Gr MDSC	Parkinson's disease	ebi-a-GCST90001950	ieu-b-7	Weighted median	4	0.0156743	0.0222252	0.480656	-0.0278872	0.0592358	1.0158	0.972498	1.06103
CD33 on Gr MDSC	Parkinson's disease	ebi-a-GCST90001950	ieu-b-7	Inverse variance weighted	4	0.0123714	0.0213197	0.561724	-0.0294151	0.054158	1.01245	0.971013	1.05565
CD33 on CD66b++ myeloid cell	Parkinson's disease	ebi-a-GCST90001951	ieu-b-7	MR Egger	6	-0.035817	0.042124	0.443072	-0.11838	0.046746	0.964817	0.888358	1.04786
CD33 on CD66b++ myeloid cell	Parkinson's disease	ebi-a-GCST90001951	ieu-b-7	Weighted median	6	0.00219355	0.0199016	0.912235	-0.0368136	0.0412007	1.0022	0.963856	1.04206
CD33 on CD66b++ myeloid cell	Parkinson's disease	ebi-a-GCST90001951	ieu-b-7	Inverse variance weighted	6	0.0108555	0.0266761	0.684054	-0.0414296	0.0631406	1.01091	0.959417	1.06518
CD33 on Mo MDSC	Parkinson's disease	ebi-a-GCST90001952	ieu-b-7	MR Egger	7	0.0192706	0.0258858	0.490093	-0.0314656	0.0700069	1.01946	0.969024	1.07252
CD33 on Mo MDSC	Parkinson's disease	ebi-a-GCST90001952	ieu-b-7	Weighted median	7	0.00249126	0.0159991	0.876259	-0.0288669	0.0338495	1.00249	0.971546	1.03443
CD33 on Mo MDSC	Parkinson's disease	ebi-a-GCST90001952	ieu-b-7	Inverse variance weighted	7	-0.000312823	0.015566	0.983966	-0.0308222	0.0301966	0.999687	0.969648	1.03066
CD33 on CD33dim HLA DR-	Parkinson's disease	ebi-a-GCST90001953	ieu-b-7	MR Egger	6	0.021284	0.0320404	0.542843	-0.0415152	0.0840831	1.02151	0.959335	1.08772
CD33 on CD33dim HLA DR-	Parkinson's disease	ebi-a-GCST90001953	ieu-b-7	Weighted median	6	-0.000427575	0.0163916	0.97919	-0.032555	0.0316999	0.999573	0.967969	1.03221
CD33 on CD33dim HLA DR-	Parkinson's disease	ebi-a-GCST90001953	ieu-b-7	Inverse variance weighted	6	-0.00140597	0.0155576	0.927992	-0.0318988	0.0290869	0.998595	0.968605	1.02951
CD33 on basophil	Parkinson's disease	ebi-a-GCST90001954	ieu-b-7	MR Egger	8	0.034886	0.033982	0.344203	-0.0317187	0.101491	1.0355	0.968779	1.10682
CD33 on basophil	Parkinson's disease	ebi-a-GCST90001954	ieu-b-7	Weighted median	8	0.0170756	0.016124	0.289593	-0.0145275	0.0486787	1.01722	0.985578	1.04988
CD33 on basophil	Parkinson's disease	ebi-a-GCST90001954	ieu-b-7	Inverse variance weighted	8	0.01341	0.0154926	0.386723	-0.0169555	0.0437756	1.0135	0.983187	1.04475
CD33 on Im MDSC	Parkinson's disease	ebi-a-GCST90001955	ieu-b-7	MR Egger	8	0.0314968	0.0342446	0.393174	-0.0356227	0.0986163	1.032	0.965004	1.10364
CD33 on Im MDSC	Parkinson's disease	ebi-a-GCST90001955	ieu-b-7	Weighted median	8	0.0165378	0.0167467	0.323383	-0.0162857	0.0493613	1.01668	0.983846	1.0506
CD33 on Im MDSC	Parkinson's disease	ebi-a-GCST90001955	ieu-b-7	Inverse variance weighted	8	0.0151584	0.0158696	0.339485	-0.0159461	0.0462629	1.01527	0.98418	1.04735
CD33 on CD33br HLA DR+	Parkinson's disease	ebi-a-GCST90001956	ieu-b-7	MR Egger	5	0.0120416	0.0256342	0.67057	-0.0382014	0.0622846	1.01211	0.962519	1.06427
CD33 on CD33br HLA DR+	Parkinson's disease	ebi-a-GCST90001956	ieu-b-7	Weighted median	5	0.000966656	0.015313	0.949666	-0.0290468	0.0309801	1.00097	0.971371	1.03147
CD33 on CD33br HLA DR+	Parkinson's disease	ebi-a-GCST90001956	ieu-b-7	Inverse variance weighted	5	0.00111411	0.015042	0.940957	-0.0283682	0.0305964	1.00111	0.97203	1.03107
CD33 on CD33br HLA DR+ CD14-	Parkinson's disease	ebi-a-GCST90001957	ieu-b-7	MR Egger	4	0.00739125	0.0291715	0.823647	-0.0497848	0.0645673	1.00742	0.951434	1.0667
CD33 on CD33br HLA DR+ CD14-	Parkinson's disease	ebi-a-GCST90001957	ieu-b-7	Weighted median	4	0.0013634	0.0158754	0.93156	-0.0297523	0.0324791	1.00136	0.970686	1.03301
CD33 on CD33br HLA DR+ CD14-	Parkinson's disease	ebi-a-GCST90001957	ieu-b-7	Inverse variance weighted	4	0.00221832	0.0150841	0.883082	-0.0273466	0.0317832	1.00222	0.973024	1.03229
CD4 on monocyte	Parkinson's disease	ebi-a-GCST90001958	ieu-b-7	MR Egger	4	0.174182	0.194659	0.465316	-0.20735	0.555714	1.19027	0.812736	1.74319
CD4 on monocyte	Parkinson's disease	ebi-a-GCST90001958	ieu-b-7	Weighted median	4	0.0901897	0.0689852	0.191085	-0.0450213	0.225401	1.09438	0.955977	1.25282
CD4 on monocyte	Parkinson's disease	ebi-a-GCST90001958	ieu-b-7	Inverse variance weighted	4	0.068047	0.0593445	0.251528	-0.0482681	0.184362	1.07042	0.952878	1.20245
CD4 on HLA DR+ CD4+	Parkinson's disease	ebi-a-GCST90001959	ieu-b-7	MR Egger	4	-0.153589	0.184242	0.492196	-0.514704	0.207526	0.857625	0.597678	1.23063
CD4 on HLA DR+ CD4+	Parkinson's disease	ebi-a-GCST90001959	ieu-b-7	Weighted median	4	0.0232578	0.0710792	0.743509	-0.116057	0.162573	1.02353	0.890424	1.17653
CD4 on HLA DR+ CD4+	Parkinson's disease	ebi-a-GCST90001959	ieu-b-7	Inverse variance weighted	4	0.0173219	0.059427	0.770683	-0.099155	0.133799	1.01747	0.905602	1.14316
CD25 on CD4+	Parkinson's disease	ebi-a-GCST90001960	ieu-b-7	MR Egger	3	0.0522195	0.230227	0.858006	-0.399025	0.503464	1.05361	0.670974	1.65444
CD25 on CD4+	Parkinson's disease	ebi-a-GCST90001960	ieu-b-7	Weighted median	3	-0.107002	0.0736242	0.146125	-0.251306	0.0373013	0.898524	0.777785	1.03801
CD25 on CD4+	Parkinson's disease	ebi-a-GCST90001960	ieu-b-7	Inverse variance weighted	3	-0.0944034	0.083781	0.259832	-0.258614	0.0698073	0.909916	0.772121	1.0723
CD25 on CD39+ CD4+	Parkinson's disease	ebi-a-GCST90001961	ieu-b-7	MR Egger	6	0.0280563	0.0722987	0.717739	-0.113649	0.169762	1.02845	0.892571	1.18502
CD25 on CD39+ CD4+	Parkinson's disease	ebi-a-GCST90001961	ieu-b-7	Weighted median	6	0.00584565	0.0258297	0.820956	-0.0447805	0.0564718	1.00586	0.956207	1.0581
CD25 on CD39+ CD4+	Parkinson's disease	ebi-a-GCST90001961	ieu-b-7	Inverse variance weighted	6	0.00906842	0.0257092	0.724291	-0.0413216	0.0594585	1.00911	0.95952	1.06126
CD25 on CD28+ CD4+	Parkinson's disease	ebi-a-GCST90001962	ieu-b-7	Wald ratio	1	-0.461019	0.218295	0.0346946	-0.888877	-0.0331601	0.630641	0.411117	0.967384
FSC-A on myeloid DC	Parkinson's disease	ebi-a-GCST90001963	ieu-b-7	MR Egger	4	-0.00359765	0.0464712	0.94534	-0.0946811	0.0874858	0.996409	0.909663	1.09143
FSC-A on myeloid DC	Parkinson's disease	ebi-a-GCST90001963	ieu-b-7	Weighted median	4	0.00944232	0.0243037	0.697636	-0.038193	0.0570776	1.00949	0.962527	1.05874
FSC-A on myeloid DC	Parkinson's disease	ebi-a-GCST90001963	ieu-b-7	Inverse variance weighted	4	0.0250997	0.0367062	0.4941	-0.0468443	0.0970438	1.02542	0.954236	1.10191
FSC-A on plasmacytoid DC	Parkinson's disease	ebi-a-GCST90001964	ieu-b-7	MR Egger	6	-0.0095147	0.178323	0.960006	-0.359028	0.339999	0.99053	0.698355	1.40495
FSC-A on plasmacytoid DC	Parkinson's disease	ebi-a-GCST90001964	ieu-b-7	Weighted median	6	0.0261704	0.0865905	0.762475	-0.143547	0.195888	1.02652	0.86628	1.21639
FSC-A on plasmacytoid DC	Parkinson's disease	ebi-a-GCST90001964	ieu-b-7	Inverse variance weighted	6	0.0318503	0.0697582	0.647972	-0.104876	0.168576	1.03236	0.900436	1.18362
FSC-A on monocyte	Parkinson's disease	ebi-a-GCST90001965	ieu-b-7	MR Egger	5	0.57871	0.253755	0.106878	0.0813503	1.07607	1.78374	1.08475	2.93313
FSC-A on monocyte	Parkinson's disease	ebi-a-GCST90001965	ieu-b-7	Weighted median	5	0.029856	0.0997552	0.764717	-0.165664	0.225376	1.03031	0.847331	1.25279
FSC-A on monocyte	Parkinson's disease	ebi-a-GCST90001965	ieu-b-7	Inverse variance weighted	5	0.0851906	0.095603	0.372882	-0.102191	0.272572	1.08892	0.902857	1.31334
FSC-A on granulocyte	Parkinson's disease	ebi-a-GCST90001966	ieu-b-7	MR Egger	4	0.22665	0.379741	0.61117	-0.517642	0.970943	1.25439	0.595924	2.64043
FSC-A on granulocyte	Parkinson's disease	ebi-a-GCST90001966	ieu-b-7	Weighted median	4	0.0797443	0.0985793	0.418552	-0.113471	0.27296	1.08301	0.89273	1.31385
FSC-A on granulocyte	Parkinson's disease	ebi-a-GCST90001966	ieu-b-7	Inverse variance weighted	4	0.094478	0.0817633	0.247883	-0.065778	0.254734	1.09908	0.936339	1.29012
FSC-A on CD14+ monocyte	Parkinson's disease	ebi-a-GCST90001967	ieu-b-7	MR Egger	3	0.144534	0.687827	0.868145	-1.20361	1.49267	1.1555	0.30011	4.44898
FSC-A on CD14+ monocyte	Parkinson's disease	ebi-a-GCST90001967	ieu-b-7	Weighted median	3	-0.0348307	0.145237	0.81047	-0.319495	0.249834	0.965769	0.726516	1.28381
FSC-A on CD14+ monocyte	Parkinson's disease	ebi-a-GCST90001967	ieu-b-7	Inverse variance weighted	3	-0.0336191	0.177571	0.849836	-0.381658	0.31442	0.96694	0.682728	1.36946
FSC-A on NK	Parkinson's disease	ebi-a-GCST90001969	ieu-b-7	MR Egger	3	0.0273816	0.17291	0.900017	-0.311521	0.366285	1.02776	0.732332	1.44237
FSC-A on NK	Parkinson's disease	ebi-a-GCST90001969	ieu-b-7	Weighted median	3	0.0115155	0.0739199	0.876204	-0.133367	0.156398	1.01158	0.875143	1.16929
FSC-A on NK	Parkinson's disease	ebi-a-GCST90001969	ieu-b-7	Inverse variance weighted	3	0.0201308	0.0630551	0.749531	-0.103457	0.143719	1.02033	0.901715	1.15456
FSC-A on HLA DR+ NK	Parkinson's disease	ebi-a-GCST90001970	ieu-b-7	MR Egger	4	0.211215	0.0797988	0.118002	0.0548096	0.367621	1.23518	1.05634	1.44429
FSC-A on HLA DR+ NK	Parkinson's disease	ebi-a-GCST90001970	ieu-b-7	Weighted median	4	0.0602499	0.0497807	0.226162	-0.0373203	0.15782	1.0621	0.963368	1.17096
FSC-A on HLA DR+ NK	Parkinson's disease	ebi-a-GCST90001970	ieu-b-7	Inverse variance weighted	4	0.0606068	0.0613843	0.323479	-0.0597064	0.18092	1.06248	0.942041	1.19832
FSC-A on lymphocyte	Parkinson's disease	ebi-a-GCST90001971	ieu-b-7	MR Egger	3	0.300867	1.69849	0.888389	-3.02818	3.62991	1.35103	0.0484037	37.7095
FSC-A on lymphocyte	Parkinson's disease	ebi-a-GCST90001971	ieu-b-7	Weighted median	3	0.221109	0.146816	0.132061	-0.0666512	0.508869	1.24746	0.935521	1.66341
FSC-A on lymphocyte	Parkinson's disease	ebi-a-GCST90001971	ieu-b-7	Inverse variance weighted	3	0.168675	0.150245	0.261579	-0.125805	0.463154	1.18373	0.881787	1.58908
FSC-A on T cell	Parkinson's disease	ebi-a-GCST90001972	ieu-b-7	Wald ratio	1	0.312796	0.146919	0.0332516	0.0248341	0.600758	1.36724	1.02515	1.8235
FSC-A on CD4+	Parkinson's disease	ebi-a-GCST90001973	ieu-b-7	Inverse variance weighted	2	0.0568496	0.0879476	0.518018	-0.115528	0.229227	1.0585	0.890896	1.25763
FSC-A on CD8br	Parkinson's disease	ebi-a-GCST90001974	ieu-b-7	MR Egger	4	-0.081258	0.070687	0.369243	-0.219805	0.0572885	0.921956	0.802676	1.05896
FSC-A on CD8br	Parkinson's disease	ebi-a-GCST90001974	ieu-b-7	Weighted median	4	0.0127742	0.0666658	0.848043	-0.117891	0.143439	1.01286	0.888793	1.15424
FSC-A on CD8br	Parkinson's disease	ebi-a-GCST90001974	ieu-b-7	Inverse variance weighted	4	0.0308316	0.0888042	0.728451	-0.143225	0.204888	1.03131	0.866559	1.22739
FSC-A on HLA DR+ T cell	Parkinson's disease	ebi-a-GCST90001975	ieu-b-7	MR Egger	3	0.0138347	0.0495699	0.826732	-0.0833222	0.110992	1.01393	0.920055	1.11739
FSC-A on HLA DR+ T cell	Parkinson's disease	ebi-a-GCST90001975	ieu-b-7	Weighted median	3	0.0250145	0.0499392	0.616442	-0.0728663	0.122895	1.02533	0.929725	1.13077
FSC-A on HLA DR+ T cell	Parkinson's disease	ebi-a-GCST90001975	ieu-b-7	Inverse variance weighted	3	0.0288126	0.0445376	0.517679	-0.0584811	0.116106	1.02923	0.943196	1.12312
FSC-A on NKT	Parkinson's disease	ebi-a-GCST90001976	ieu-b-7	Inverse variance weighted	2	-0.0921101	0.135837	0.497713	-0.35835	0.17413	0.912005	0.698828	1.19021
FSC-A on HLA DR+ CD4+	Parkinson's disease	ebi-a-GCST90001977	ieu-b-7	MR Egger	3	0.378347	0.219543	0.334725	-0.0519568	0.808651	1.45987	0.94937	2.24488
FSC-A on HLA DR+ CD4+	Parkinson's disease	ebi-a-GCST90001977	ieu-b-7	Weighted median	3	0.233847	0.134341	0.0817362	-0.029461	0.497155	1.26345	0.970969	1.64404
FSC-A on HLA DR+ CD4+	Parkinson's disease	ebi-a-GCST90001977	ieu-b-7	Inverse variance weighted	3	0.138061	0.109525	0.207473	-0.0766078	0.35273	1.14805	0.926253	1.42295
FSC-A on HLA DR+ CD8br	Parkinson's disease	ebi-a-GCST90001978	ieu-b-7	Wald ratio	1	-0.078172	0.191822	0.683624	-0.454143	0.297799	0.924805	0.634992	1.34689
CD16 on CD14- CD16+ monocyte	Parkinson's disease	ebi-a-GCST90001979	ieu-b-7	MR Egger	7	0.0967449	0.0483402	0.101766	0.001998	0.191492	1.10158	1.002	1.21105
CD16 on CD14- CD16+ monocyte	Parkinson's disease	ebi-a-GCST90001979	ieu-b-7	Weighted median	7	0.0360549	0.0255891	0.158836	-0.0140997	0.0862095	1.03671	0.985999	1.09003
CD16 on CD14- CD16+ monocyte	Parkinson's disease	ebi-a-GCST90001979	ieu-b-7	Inverse variance weighted	7	0.0214376	0.0385047	0.577697	-0.0540317	0.0969068	1.02167	0.947402	1.10176
CD40 on CD14+ CD16- monocyte	Parkinson's disease	ebi-a-GCST90001980	ieu-b-7	MR Egger	11	-0.00169942	0.0519045	0.974596	-0.103432	0.100033	0.998302	0.901737	1.10521
CD40 on CD14+ CD16- monocyte	Parkinson's disease	ebi-a-GCST90001980	ieu-b-7	Weighted median	11	-0.0315248	0.0322062	0.327658	-0.0946489	0.0315994	0.968967	0.909692	1.0321
CD40 on CD14+ CD16- monocyte	Parkinson's disease	ebi-a-GCST90001980	ieu-b-7	Inverse variance weighted	11	0.0245132	0.0308006	0.426109	-0.035856	0.0848825	1.02482	0.964779	1.08859
CD40 on CD14+ CD16+ monocyte	Parkinson's disease	ebi-a-GCST90001981	ieu-b-7	MR Egger	9	-0.0442568	0.0733034	0.565055	-0.187931	0.0994179	0.956708	0.828672	1.10453
CD40 on CD14+ CD16+ monocyte	Parkinson's disease	ebi-a-GCST90001981	ieu-b-7	Weighted median	9	-0.0411803	0.0318412	0.195906	-0.103589	0.0212284	0.959656	0.901596	1.02146
CD40 on CD14+ CD16+ monocyte	Parkinson's disease	ebi-a-GCST90001981	ieu-b-7	Inverse variance weighted	9	0.025763	0.0369432	0.485572	-0.0466456	0.0981716	1.0261	0.954426	1.10315
CCR2 on CD14- CD16+ monocyte	Parkinson's disease	ebi-a-GCST90001982	ieu-b-7	MR Egger	7	-0.0915684	0.0700285	0.247906	-0.228824	0.0456875	0.912499	0.795468	1.04675
CCR2 on CD14- CD16+ monocyte	Parkinson's disease	ebi-a-GCST90001982	ieu-b-7	Weighted median	7	-0.0747035	0.059653	0.21046	-0.191623	0.0422163	0.928019	0.825618	1.04312
CCR2 on CD14- CD16+ monocyte	Parkinson's disease	ebi-a-GCST90001982	ieu-b-7	Inverse variance weighted	7	-0.0506586	0.0456909	0.267549	-0.140213	0.0388955	0.950603	0.869173	1.03966
CD14 on CD14+ CD16+ monocyte	Parkinson's disease	ebi-a-GCST90001983	ieu-b-7	Inverse variance weighted	2	0.15183	0.227681	0.504866	-0.294425	0.598085	1.16396	0.74496	1.81863
HLA DR on CD14- CD16+ monocyte	Parkinson's disease	ebi-a-GCST90001984	ieu-b-7	MR Egger	5	0.00628105	0.144266	0.968008	-0.27648	0.289042	1.0063	0.758449	1.33515
HLA DR on CD14- CD16+ monocyte	Parkinson's disease	ebi-a-GCST90001984	ieu-b-7	Weighted median	5	-0.0273594	0.0473677	0.563537	-0.1202	0.0654813	0.973011	0.886743	1.06767
HLA DR on CD14- CD16+ monocyte	Parkinson's disease	ebi-a-GCST90001984	ieu-b-7	Inverse variance weighted	5	-0.0316511	0.0451738	0.48352	-0.120192	0.0568895	0.968845	0.88675	1.05854
CD40 on monocytes	Parkinson's disease	ebi-a-GCST90001985	ieu-b-7	MR Egger	9	-0.0380507	0.0584559	0.535866	-0.152624	0.0765228	0.962664	0.858452	1.07953
CD40 on monocytes	Parkinson's disease	ebi-a-GCST90001985	ieu-b-7	Weighted median	9	0.0792457	0.0464384	0.0879203	-0.0117734	0.170265	1.08247	0.988296	1.18562
CD40 on monocytes	Parkinson's disease	ebi-a-GCST90001985	ieu-b-7	Inverse variance weighted	9	0.0508894	0.0349204	0.145035	-0.0175547	0.119333	1.05221	0.982598	1.12675
CD14 on CD14+ CD16- monocyte	Parkinson's disease	ebi-a-GCST90001986	ieu-b-7	MR Egger	3	-0.250874	0.791673	0.804634	-1.80255	1.30081	0.77812	0.164877	3.67225
CD14 on CD14+ CD16- monocyte	Parkinson's disease	ebi-a-GCST90001986	ieu-b-7	Weighted median	3	0.104912	0.0813391	0.197117	-0.0545128	0.264337	1.11061	0.946946	1.30257
CD14 on CD14+ CD16- monocyte	Parkinson's disease	ebi-a-GCST90001986	ieu-b-7	Inverse variance weighted	3	0.0200558	0.18587	0.914073	-0.34425	0.384362	1.02026	0.708752	1.46868
CD64 on CD14+ CD16- monocyte	Parkinson's disease	ebi-a-GCST90001987	ieu-b-7	MR Egger	10	-0.0774314	0.159036	0.639402	-0.389142	0.234279	0.925491	0.677638	1.264
CD64 on CD14+ CD16- monocyte	Parkinson's disease	ebi-a-GCST90001987	ieu-b-7	Weighted median	10	0.111902	0.0467089	0.0165876	0.0203522	0.203451	1.1184	1.02056	1.22563
CD64 on CD14+ CD16- monocyte	Parkinson's disease	ebi-a-GCST90001987	ieu-b-7	Inverse variance weighted	10	0.0613475	0.0544161	0.259583	-0.0453081	0.168003	1.06327	0.955703	1.18294
HLA DR on CD14+ CD16- monocyte	Parkinson's disease	ebi-a-GCST90001988	ieu-b-7	MR Egger	5	0.0876081	0.188723	0.674105	-0.282289	0.457505	1.09156	0.754056	1.58013
HLA DR on CD14+ CD16- monocyte	Parkinson's disease	ebi-a-GCST90001988	ieu-b-7	Weighted median	5	0.0505893	0.0597739	0.397361	-0.0665676	0.167746	1.05189	0.9356	1.18264
HLA DR on CD14+ CD16- monocyte	Parkinson's disease	ebi-a-GCST90001988	ieu-b-7	Inverse variance weighted	5	0.0511148	0.0502942	0.309479	-0.0474619	0.149691	1.05244	0.953647	1.16148
CD40 on CD14- CD16+ monocyte	Parkinson's disease	ebi-a-GCST90001989	ieu-b-7	MR Egger	9	-0.159788	0.110471	0.191304	-0.376311	0.0567344	0.852324	0.686389	1.05837
CD40 on CD14- CD16+ monocyte	Parkinson's disease	ebi-a-GCST90001989	ieu-b-7	Weighted median	9	0.119501	0.0439877	0.00659365	0.0332855	0.205717	1.12693	1.03385	1.22841
CD40 on CD14- CD16+ monocyte	Parkinson's disease	ebi-a-GCST90001989	ieu-b-7	Inverse variance weighted	9	0.0578954	0.0371703	0.119335	-0.0149583	0.130749	1.0596	0.985153	1.13968
CD64 on CD14- CD16+ monocyte	Parkinson's disease	ebi-a-GCST90001990	ieu-b-7	Inverse variance weighted	2	0.0112806	0.100792	0.910887	-0.186271	0.208832	1.01134	0.830049	1.23224
HLA DR on CD14+ monocyte	Parkinson's disease	ebi-a-GCST90001991	ieu-b-7	MR Egger	5	0.0823946	0.186182	0.688056	-0.282522	0.447311	1.08588	0.75388	1.5641
HLA DR on CD14+ monocyte	Parkinson's disease	ebi-a-GCST90001991	ieu-b-7	Weighted median	5	0.0511067	0.0617992	0.408249	-0.0700198	0.172233	1.05244	0.932375	1.18795
HLA DR on CD14+ monocyte	Parkinson's disease	ebi-a-GCST90001991	ieu-b-7	Inverse variance weighted	5	0.0519454	0.0513192	0.311441	-0.0486402	0.152531	1.05332	0.952524	1.16478
CCR2 on CD14+ CD16+ monocyte	Parkinson's disease	ebi-a-GCST90001992	ieu-b-7	MR Egger	8	0.00947579	0.0300059	0.762852	-0.0493358	0.0682874	1.00952	0.951861	1.07067
CCR2 on CD14+ CD16+ monocyte	Parkinson's disease	ebi-a-GCST90001992	ieu-b-7	Weighted median	8	-0.00286533	0.0308425	0.925982	-0.0633167	0.057586	0.997139	0.938646	1.05928
CCR2 on CD14+ CD16+ monocyte	Parkinson's disease	ebi-a-GCST90001992	ieu-b-7	Inverse variance weighted	8	0.0027937	0.0240878	0.907669	-0.0444184	0.0500058	1.0028	0.956554	1.05128
PDL-1 on CD14+ CD16- monocyte	Parkinson's disease	ebi-a-GCST90001993	ieu-b-7	Inverse variance weighted	2	0.000874713	0.107604	0.993514	-0.210029	0.211779	1.00088	0.81056	1.23587
CX3CR1 on CD14- CD16-	Parkinson's disease	ebi-a-GCST90001994	ieu-b-7	MR Egger	5	0.0592777	0.106275	0.615913	-0.14902	0.267576	1.06107	0.861552	1.30679
CX3CR1 on CD14- CD16-	Parkinson's disease	ebi-a-GCST90001994	ieu-b-7	Weighted median	5	-0.0732282	0.0621771	0.238901	-0.195095	0.0486388	0.929389	0.822756	1.04984
CX3CR1 on CD14- CD16-	Parkinson's disease	ebi-a-GCST90001994	ieu-b-7	Inverse variance weighted	5	-0.0939733	0.0515444	0.06828	-0.195	0.00705361	0.910307	0.822834	1.00708
CX3CR1 on monocyte	Parkinson's disease	ebi-a-GCST90001995	ieu-b-7	MR Egger	5	-0.0467163	0.120434	0.723977	-0.282767	0.189334	0.954358	0.753695	1.20845
CX3CR1 on monocyte	Parkinson's disease	ebi-a-GCST90001995	ieu-b-7	Weighted median	5	-0.170225	0.0371537	4.61351e-06	-0.243046	-0.0974034	0.843475	0.784236	0.90719
CX3CR1 on monocyte	Parkinson's disease	ebi-a-GCST90001995	ieu-b-7	Inverse variance weighted	5	-0.154835	0.0311299	6.56401e-07	-0.21585	-0.0938204	0.856557	0.805857	0.910446
CX3CR1 on CD14+ CD16+ monocyte	Parkinson's disease	ebi-a-GCST90001996	ieu-b-7	MR Egger	7	-0.158031	0.0662125	0.0626409	-0.287808	-0.0282547	0.853823	0.749906	0.972141
CX3CR1 on CD14+ CD16+ monocyte	Parkinson's disease	ebi-a-GCST90001996	ieu-b-7	Weighted median	7	-0.152238	0.0347821	1.20368e-05	-0.220411	-0.0840655	0.858784	0.802189	0.919371
CX3CR1 on CD14+ CD16+ monocyte	Parkinson's disease	ebi-a-GCST90001996	ieu-b-7	Inverse variance weighted	7	-0.136524	0.0309003	9.95181e-06	-0.197089	-0.0759597	0.872385	0.821118	0.926854
CX3CR1 on CD14+ CD16- monocyte	Parkinson's disease	ebi-a-GCST90001997	ieu-b-7	MR Egger	12	-0.0643	0.0847161	0.465364	-0.230344	0.101744	0.937724	0.794261	1.1071
CX3CR1 on CD14+ CD16- monocyte	Parkinson's disease	ebi-a-GCST90001997	ieu-b-7	Weighted median	12	-0.14648	0.035498	3.68426e-05	-0.216056	-0.0769042	0.863743	0.80569	0.925979
CX3CR1 on CD14+ CD16- monocyte	Parkinson's disease	ebi-a-GCST90001997	ieu-b-7	Inverse variance weighted	12	-0.114496	0.0365562	0.00173588	-0.186146	-0.0428459	0.891815	0.830152	0.958059
PDL-1 on CD14+ CD16+ monocyte	Parkinson's disease	ebi-a-GCST90001998	ieu-b-7	MR Egger	5	-0.550622	0.603621	0.428923	-1.73372	0.632475	0.576591	0.176626	1.88226
PDL-1 on CD14+ CD16+ monocyte	Parkinson's disease	ebi-a-GCST90001998	ieu-b-7	Weighted median	5	0.143129	0.0980305	0.144276	-0.0490104	0.335269	1.15388	0.952171	1.39832
PDL-1 on CD14+ CD16+ monocyte	Parkinson's disease	ebi-a-GCST90001998	ieu-b-7	Inverse variance weighted	5	0.191729	0.116818	0.100743	-0.0372344	0.420692	1.21134	0.96345	1.52302
PDL-1 on CD14- CD16+ monocyte	Parkinson's disease	ebi-a-GCST90001999	ieu-b-7	MR Egger	4	0.231085	0.154654	0.273719	-0.0720361	0.534207	1.25997	0.930497	1.70609
PDL-1 on CD14- CD16+ monocyte	Parkinson's disease	ebi-a-GCST90001999	ieu-b-7	Weighted median	4	0.13402	0.0499866	0.00733751	0.0360466	0.231994	1.14342	1.0367	1.26111
PDL-1 on CD14- CD16+ monocyte	Parkinson's disease	ebi-a-GCST90001999	ieu-b-7	Inverse variance weighted	4	0.10768	0.0704756	0.126536	-0.0304521	0.245812	1.11369	0.970007	1.27866
PDL-1 on CD14- CD16-	Parkinson's disease	ebi-a-GCST90002000	ieu-b-7	MR Egger	3	0.0471492	0.0854516	0.679018	-0.120336	0.214634	1.04828	0.886622	1.23941
PDL-1 on CD14- CD16-	Parkinson's disease	ebi-a-GCST90002000	ieu-b-7	Weighted median	3	0.0163231	0.0513562	0.750605	-0.0843349	0.116981	1.01646	0.919123	1.1241
PDL-1 on CD14- CD16-	Parkinson's disease	ebi-a-GCST90002000	ieu-b-7	Inverse variance weighted	3	-0.00308864	0.0650179	0.962111	-0.130524	0.124346	0.996916	0.877636	1.13241
CD64 on CD14- CD16-	Parkinson's disease	ebi-a-GCST90002001	ieu-b-7	MR Egger	3	0.0663126	0.282691	0.853316	-0.487761	0.620386	1.06856	0.614	1.85965
CD64 on CD14- CD16-	Parkinson's disease	ebi-a-GCST90002001	ieu-b-7	Weighted median	3	0.047016	0.119204	0.693273	-0.186624	0.280656	1.04814	0.829756	1.324
CD64 on CD14- CD16-	Parkinson's disease	ebi-a-GCST90002001	ieu-b-7	Inverse variance weighted	3	0.0514661	0.0994345	0.604745	-0.143425	0.246358	1.05281	0.866385	1.27936
PDL-1 on monocyte	Parkinson's disease	ebi-a-GCST90002002	ieu-b-7	MR Egger	3	-0.083004	0.180956	0.726214	-0.437679	0.271671	0.920348	0.645533	1.31215
PDL-1 on monocyte	Parkinson's disease	ebi-a-GCST90002002	ieu-b-7	Weighted median	3	0.168936	0.0788212	0.032091	0.014446	0.323425	1.18404	1.01455	1.38185
PDL-1 on monocyte	Parkinson's disease	ebi-a-GCST90002002	ieu-b-7	Inverse variance weighted	3	0.176927	0.0756978	0.0194249	0.0285588	0.325294	1.19354	1.02897	1.38444
CCR2 on CD14- CD16-	Parkinson's disease	ebi-a-GCST90002003	ieu-b-7	MR Egger	4	0.311316	0.185381	0.235098	-0.0520311	0.674662	1.36522	0.949299	1.96337
CCR2 on CD14- CD16-	Parkinson's disease	ebi-a-GCST90002003	ieu-b-7	Weighted median	4	0.110537	0.0876273	0.20715	-0.061213	0.282286	1.11688	0.940623	1.32616
CCR2 on CD14- CD16-	Parkinson's disease	ebi-a-GCST90002003	ieu-b-7	Inverse variance weighted	4	0.134512	0.0692332	0.0520307	-0.0011853	0.270209	1.14398	0.998815	1.31024
CCR2 on CD14+ CD16- monocyte	Parkinson's disease	ebi-a-GCST90002004	ieu-b-7	MR Egger	5	-0.365239	0.128981	0.0660955	-0.618041	-0.112436	0.694031	0.538999	0.893654
CCR2 on CD14+ CD16- monocyte	Parkinson's disease	ebi-a-GCST90002004	ieu-b-7	Weighted median	5	0.0541079	0.0693208	0.435071	-0.0817608	0.189977	1.0556	0.921492	1.20922
CCR2 on CD14+ CD16- monocyte	Parkinson's disease	ebi-a-GCST90002004	ieu-b-7	Inverse variance weighted	5	0.0258983	0.0905098	0.774773	-0.151501	0.203297	1.02624	0.859417	1.22544
CD16 on CD14+ CD16+ monocyte	Parkinson's disease	ebi-a-GCST90002005	ieu-b-7	MR Egger	6	0.0845074	0.0535217	0.189495	-0.0203951	0.18941	1.08818	0.979811	1.20854
CD16 on CD14+ CD16+ monocyte	Parkinson's disease	ebi-a-GCST90002005	ieu-b-7	Weighted median	6	0.0860972	0.0326436	0.00835223	0.0221157	0.150079	1.08991	1.02236	1.16193
CD16 on CD14+ CD16+ monocyte	Parkinson's disease	ebi-a-GCST90002005	ieu-b-7	Inverse variance weighted	6	0.0867416	0.0303221	0.00422747	0.0273102	0.146173	1.09061	1.02769	1.1574
CD64 on monocyte	Parkinson's disease	ebi-a-GCST90002006	ieu-b-7	MR Egger	11	0.0442288	0.103702	0.679765	-0.159028	0.247486	1.04522	0.852973	1.2808
CD64 on monocyte	Parkinson's disease	ebi-a-GCST90002006	ieu-b-7	Weighted median	11	0.12108	0.0483358	0.0122462	0.0263415	0.215818	1.12871	1.02669	1.24088
CD64 on monocyte	Parkinson's disease	ebi-a-GCST90002006	ieu-b-7	Inverse variance weighted	11	0.0553132	0.0541598	0.307114	-0.05084	0.161466	1.05687	0.950431	1.17523
HLA DR on CD14+ CD16+ monocyte	Parkinson's disease	ebi-a-GCST90002007	ieu-b-7	MR Egger	4	-0.303659	0.393204	0.520727	-1.07434	0.467021	0.738112	0.341523	1.59523
HLA DR on CD14+ CD16+ monocyte	Parkinson's disease	ebi-a-GCST90002007	ieu-b-7	Weighted median	4	-0.0269341	0.0635436	0.671662	-0.151479	0.0976113	0.973425	0.859436	1.10253
HLA DR on CD14+ CD16+ monocyte	Parkinson's disease	ebi-a-GCST90002007	ieu-b-7	Inverse variance weighted	4	-0.0345107	0.0527219	0.512737	-0.137846	0.0688241	0.966078	0.871233	1.07125
CCR2 on monocyte	Parkinson's disease	ebi-a-GCST90002008	ieu-b-7	MR Egger	4	-0.441384	0.157896	0.10769	-0.75086	-0.131909	0.643146	0.471961	0.876421
CCR2 on monocyte	Parkinson's disease	ebi-a-GCST90002008	ieu-b-7	Weighted median	4	0.0697572	0.0773379	0.367068	-0.0818251	0.22134	1.07225	0.921433	1.24775
CCR2 on monocyte	Parkinson's disease	ebi-a-GCST90002008	ieu-b-7	Inverse variance weighted	4	0.0442483	0.115879	0.702573	-0.182875	0.271372	1.04524	0.832872	1.31176
HLA DR on CD14- CD16-	Parkinson's disease	ebi-a-GCST90002009	ieu-b-7	MR Egger	9	-0.00960329	0.104737	0.929513	-0.214887	0.195681	0.990443	0.806632	1.21614
HLA DR on CD14- CD16-	Parkinson's disease	ebi-a-GCST90002009	ieu-b-7	Weighted median	9	0.0165715	0.0473564	0.726389	-0.0762471	0.10939	1.01671	0.926587	1.1156
HLA DR on CD14- CD16-	Parkinson's disease	ebi-a-GCST90002009	ieu-b-7	Inverse variance weighted	9	0.0120171	0.0385594	0.755305	-0.0635593	0.0875936	1.01209	0.938418	1.09154
HLA DR on monocyte	Parkinson's disease	ebi-a-GCST90002010	ieu-b-7	MR Egger	4	-0.232991	0.0914425	0.125651	-0.412219	-0.0537639	0.792161	0.66218	0.947656
HLA DR on monocyte	Parkinson's disease	ebi-a-GCST90002010	ieu-b-7	Weighted median	4	-0.0823038	0.0352924	0.0196979	-0.151477	-0.0131306	0.920992	0.859438	0.986955
HLA DR on monocyte	Parkinson's disease	ebi-a-GCST90002010	ieu-b-7	Inverse variance weighted	4	-0.0666951	0.0385962	0.083984	-0.142344	0.0089534	0.93548	0.867323	1.00899
CD64 on CD14+ CD16+ monocyte	Parkinson's disease	ebi-a-GCST90002011	ieu-b-7	MR Egger	3	0.501874	0.430777	0.451563	-0.342448	1.3462	1.65181	0.71003	3.84278
CD64 on CD14+ CD16+ monocyte	Parkinson's disease	ebi-a-GCST90002011	ieu-b-7	Weighted median	3	0.0470797	0.108555	0.664511	-0.165689	0.259848	1.04821	0.84731	1.29673
CD64 on CD14+ CD16+ monocyte	Parkinson's disease	ebi-a-GCST90002011	ieu-b-7	Inverse variance weighted	3	0.0750017	0.129146	0.561408	-0.178124	0.328128	1.07789	0.836838	1.38837
CX3CR1 on CD14- CD16+ monocyte	Parkinson's disease	ebi-a-GCST90002012	ieu-b-7	MR Egger	5	-0.510856	0.376554	0.267951	-1.2489	0.227189	0.599981	0.286819	1.25507
CX3CR1 on CD14- CD16+ monocyte	Parkinson's disease	ebi-a-GCST90002012	ieu-b-7	Weighted median	5	-0.166092	0.0714576	0.0201072	-0.306149	-0.026035	0.846968	0.736277	0.974301
CX3CR1 on CD14- CD16+ monocyte	Parkinson's disease	ebi-a-GCST90002012	ieu-b-7	Inverse variance weighted	5	-0.175974	0.0845961	0.0375101	-0.341782	-0.0101657	0.83864	0.710503	0.989886
CCR2 on myeloid DC	Parkinson's disease	ebi-a-GCST90002013	ieu-b-7	MR Egger	3	-0.0151937	0.0812595	0.882325	-0.174462	0.144075	0.984921	0.839908	1.15497
CCR2 on myeloid DC	Parkinson's disease	ebi-a-GCST90002013	ieu-b-7	Weighted median	3	0.00987159	0.0438247	0.821783	-0.0760247	0.0957679	1.00992	0.926793	1.1005
CCR2 on myeloid DC	Parkinson's disease	ebi-a-GCST90002013	ieu-b-7	Inverse variance weighted	3	0.045767	0.051922	0.378071	-0.0560002	0.147534	1.04683	0.945539	1.15897
CCR2 on CD62L+ myeloid DC	Parkinson's disease	ebi-a-GCST90002014	ieu-b-7	MR Egger	3	-0.226585	0.150926	0.374079	-0.522399	0.0692288	0.797251	0.593096	1.07168
CCR2 on CD62L+ myeloid DC	Parkinson's disease	ebi-a-GCST90002014	ieu-b-7	Weighted median	3	0.114197	0.0585992	0.0513213	-0.00065727	0.229052	1.12097	0.999343	1.25741
CCR2 on CD62L+ myeloid DC	Parkinson's disease	ebi-a-GCST90002014	ieu-b-7	Inverse variance weighted	3	0.113335	0.0885311	0.200484	-0.0601857	0.286856	1.12001	0.94159	1.33223
CCR2 on plasmacytoid DC	Parkinson's disease	ebi-a-GCST90002015	ieu-b-7	MR Egger	4	-0.0488904	0.0948774	0.657646	-0.23485	0.137069	0.952285	0.790689	1.14691
CCR2 on plasmacytoid DC	Parkinson's disease	ebi-a-GCST90002015	ieu-b-7	Weighted median	4	-0.0106782	0.0294723	0.717118	-0.0684439	0.0470875	0.989379	0.933846	1.04821
CCR2 on plasmacytoid DC	Parkinson's disease	ebi-a-GCST90002015	ieu-b-7	Inverse variance weighted	4	-0.0219435	0.0466079	0.637777	-0.113295	0.069408	0.978296	0.892887	1.07187
CCR2 on CD62L+ plasmacytoid DC	Parkinson's disease	ebi-a-GCST90002016	ieu-b-7	MR Egger	3	-0.0552116	0.0544766	0.495734	-0.161986	0.0515626	0.946285	0.850453	1.05292
CCR2 on CD62L+ plasmacytoid DC	Parkinson's disease	ebi-a-GCST90002016	ieu-b-7	Weighted median	3	-0.00905115	0.0293524	0.757807	-0.0665819	0.0484796	0.99099	0.935586	1.04967
CCR2 on CD62L+ plasmacytoid DC	Parkinson's disease	ebi-a-GCST90002016	ieu-b-7	Inverse variance weighted	3	-0.0113425	0.0323742	0.726072	-0.0747959	0.052111	0.988722	0.927933	1.05349
CCR2 on monocyte	Parkinson's disease	ebi-a-GCST90002017	ieu-b-7	MR Egger	9	-0.14089	0.15042	0.380124	-0.435714	0.153934	0.868585	0.646803	1.16641
CCR2 on monocyte	Parkinson's disease	ebi-a-GCST90002017	ieu-b-7	Weighted median	9	0.055982	0.0481939	0.245398	-0.038478	0.150442	1.05758	0.962253	1.16235
CCR2 on monocyte	Parkinson's disease	ebi-a-GCST90002017	ieu-b-7	Inverse variance weighted	9	0.0637402	0.0594811	0.283898	-0.0528427	0.180323	1.06582	0.948529	1.1976
CCR2 on granulocyte	Parkinson's disease	ebi-a-GCST90002018	ieu-b-7	MR Egger	5	0.233549	0.23852	0.39971	-0.23395	0.701047	1.26307	0.791402	2.01586
CCR2 on granulocyte	Parkinson's disease	ebi-a-GCST90002018	ieu-b-7	Weighted median	5	0.177522	0.0899848	0.048518	0.00115211	0.353893	1.19425	1.00115	1.4246
CCR2 on granulocyte	Parkinson's disease	ebi-a-GCST90002018	ieu-b-7	Inverse variance weighted	5	0.176963	0.0723372	0.0144305	0.0351823	0.318744	1.19359	1.03581	1.3754
CD14 on Mo MDSC	Parkinson's disease	ebi-a-GCST90002019	ieu-b-7	MR Egger	3	-0.456142	0.263125	0.333095	-0.971868	0.0595842	0.633724	0.378376	1.0614
CD14 on Mo MDSC	Parkinson's disease	ebi-a-GCST90002019	ieu-b-7	Weighted median	3	0.027049	0.0739527	0.714543	-0.117898	0.171996	1.02742	0.888787	1.18767
CD14 on Mo MDSC	Parkinson's disease	ebi-a-GCST90002019	ieu-b-7	Inverse variance weighted	3	0.111512	0.113253	0.324805	-0.110463	0.333488	1.11797	0.895419	1.39583
CD14 on CD33br HLA DR+ CD14dim	Parkinson's disease	ebi-a-GCST90002020	ieu-b-7	MR Egger	3	-0.739825	0.422651	0.33043	-1.56822	0.0885716	0.477198	0.208416	1.09261
CD14 on CD33br HLA DR+ CD14dim	Parkinson's disease	ebi-a-GCST90002020	ieu-b-7	Weighted median	3	-0.0871309	0.0999216	0.383212	-0.282977	0.108715	0.916557	0.753537	1.11484
CD14 on CD33br HLA DR+ CD14dim	Parkinson's disease	ebi-a-GCST90002020	ieu-b-7	Inverse variance weighted	3	-0.0976434	0.0852352	0.251971	-0.264704	0.0694176	0.906972	0.767433	1.07188
CD14 on CD33dim HLA DR+ CD11b+	Parkinson's disease	ebi-a-GCST90002021	ieu-b-7	Inverse variance weighted	2	-0.174434	0.0842567	0.0384268	-0.339578	-0.00929127	0.839932	0.712071	0.990752
CD4 on CD4+	Parkinson's disease	ebi-a-GCST90002022	ieu-b-7	MR Egger	4	-0.0320741	0.176531	0.872572	-0.378074	0.313926	0.968435	0.68518	1.36879
CD4 on CD4+	Parkinson's disease	ebi-a-GCST90002022	ieu-b-7	Weighted median	4	0.0122726	0.0545729	0.822069	-0.0946903	0.119236	1.01235	0.909655	1.12664
CD4 on CD4+	Parkinson's disease	ebi-a-GCST90002022	ieu-b-7	Inverse variance weighted	4	-0.0134056	0.0469598	0.775285	-0.105447	0.0786355	0.986684	0.899922	1.08181
CD4 on CM CD4 +	Parkinson's disease	ebi-a-GCST90002023	ieu-b-7	MR Egger	4	0.119698	0.160688	0.533967	-0.195251	0.434647	1.12716	0.822628	1.54442
CD4 on CM CD4 +	Parkinson's disease	ebi-a-GCST90002023	ieu-b-7	Weighted median	4	0.0136946	0.0544017	0.801249	-0.0929328	0.120322	1.01379	0.911255	1.12786
CD4 on CM CD4 +	Parkinson's disease	ebi-a-GCST90002023	ieu-b-7	Inverse variance weighted	4	-0.0215247	0.0477299	0.652011	-0.115075	0.0720258	0.978705	0.891299	1.07468
CD4 on naive CD4+	Parkinson's disease	ebi-a-GCST90002024	ieu-b-7	MR Egger	9	0.0897285	0.100344	0.400909	-0.106946	0.286402	1.09388	0.898575	1.33163
CD4 on naive CD4+	Parkinson's disease	ebi-a-GCST90002024	ieu-b-7	Weighted median	9	-0.0113385	0.0473276	0.810659	-0.104101	0.0814236	0.988726	0.901135	1.08483
CD4 on naive CD4+	Parkinson's disease	ebi-a-GCST90002024	ieu-b-7	Inverse variance weighted	9	-0.00421789	0.0367027	0.908508	-0.0761551	0.0677193	0.995791	0.926672	1.07006
CD4 on EM CD4+	Parkinson's disease	ebi-a-GCST90002025	ieu-b-7	MR Egger	4	0.268163	0.146962	0.209598	-0.0198823	0.556209	1.30756	0.980314	1.74405
CD4 on EM CD4+	Parkinson's disease	ebi-a-GCST90002025	ieu-b-7	Weighted median	4	-0.00640502	0.0531121	0.904012	-0.110505	0.0976946	0.993615	0.895382	1.10263
CD4 on EM CD4+	Parkinson's disease	ebi-a-GCST90002025	ieu-b-7	Inverse variance weighted	4	-0.0222004	0.0622231	0.721251	-0.144158	0.0997569	0.978044	0.865751	1.1049
CD4 on TD CD4+	Parkinson's disease	ebi-a-GCST90002026	ieu-b-7	MR Egger	6	-0.0370998	0.0460598	0.465703	-0.127377	0.0531775	0.96358	0.880402	1.05462
CD4 on TD CD4+	Parkinson's disease	ebi-a-GCST90002026	ieu-b-7	Weighted median	6	-0.0249731	0.0431713	0.56295	-0.109589	0.0596426	0.975336	0.896203	1.06146
CD4 on TD CD4+	Parkinson's disease	ebi-a-GCST90002026	ieu-b-7	Inverse variance weighted	6	-0.0297233	0.0355554	0.40317	-0.0994118	0.0399652	0.970714	0.90537	1.04077
CD4 on CD45RA+ CD4+	Parkinson's disease	ebi-a-GCST90002027	ieu-b-7	MR Egger	3	0.170248	0.14759	0.454693	-0.119028	0.459524	1.1856	0.887783	1.58332
CD4 on CD45RA+ CD4+	Parkinson's disease	ebi-a-GCST90002027	ieu-b-7	Weighted median	3	-0.0072137	0.0513403	0.888259	-0.107841	0.0934133	0.992812	0.897771	1.09792
CD4 on CD45RA+ CD4+	Parkinson's disease	ebi-a-GCST90002027	ieu-b-7	Inverse variance weighted	3	-0.0227157	0.0486113	0.640291	-0.117994	0.0725625	0.97754	0.888701	1.07526
CD19 on B cell	Parkinson's disease	ebi-a-GCST90002028	ieu-b-7	Wald ratio	1	0.393921	0.112038	0.000438171	0.174327	0.613516	1.48278	1.19044	1.84691
CD39 on CD39+ CD8br	Parkinson's disease	ebi-a-GCST90002029	ieu-b-7	MR Egger	4	0.565906	0.450913	0.336244	-0.317884	1.4497	1.76104	0.727687	4.26182
CD39 on CD39+ CD8br	Parkinson's disease	ebi-a-GCST90002029	ieu-b-7	Weighted median	4	-0.0650562	0.0823736	0.429662	-0.226508	0.096396	0.937015	0.797313	1.1012
CD39 on CD39+ CD8br	Parkinson's disease	ebi-a-GCST90002029	ieu-b-7	Inverse variance weighted	4	-0.00761938	0.0834992	0.927293	-0.171278	0.156039	0.99241	0.842587	1.16887
CD39 on CD39+ activated Treg	Parkinson's disease	ebi-a-GCST90002030	ieu-b-7	MR Egger	10	0.0588295	0.134736	0.673925	-0.205253	0.322911	1.06059	0.814442	1.38114
CD39 on CD39+ activated Treg	Parkinson's disease	ebi-a-GCST90002030	ieu-b-7	Weighted median	10	-0.0059296	0.0398677	0.881765	-0.0840703	0.0722111	0.994088	0.919367	1.07488
CD39 on CD39+ activated Treg	Parkinson's disease	ebi-a-GCST90002030	ieu-b-7	Inverse variance weighted	10	0.0281289	0.0309017	0.36268	-0.0324384	0.0886961	1.02853	0.968082	1.09275
CD39 on CD39+ secreting Treg	Parkinson's disease	ebi-a-GCST90002031	ieu-b-7	MR Egger	8	-0.00673002	0.034065	0.849909	-0.0734975	0.0600374	0.993293	0.929138	1.06188
CD39 on CD39+ secreting Treg	Parkinson's disease	ebi-a-GCST90002031	ieu-b-7	Weighted median	8	0.00236234	0.0167163	0.887617	-0.0304016	0.0351263	1.00237	0.970056	1.03575
CD39 on CD39+ secreting Treg	Parkinson's disease	ebi-a-GCST90002031	ieu-b-7	Inverse variance weighted	8	0.006925	0.0188869	0.713875	-0.0300933	0.0439433	1.00695	0.970355	1.04492
CD39 on CD39+ CD4+	Parkinson's disease	ebi-a-GCST90002032	ieu-b-7	MR Egger	7	-0.0247996	0.0325729	0.480791	-0.0886425	0.0390433	0.975505	0.915173	1.03982
CD39 on CD39+ CD4+	Parkinson's disease	ebi-a-GCST90002032	ieu-b-7	Weighted median	7	0.00178409	0.0183532	0.92256	-0.0341881	0.0377563	1.00179	0.96639	1.03848
CD39 on CD39+ CD4+	Parkinson's disease	ebi-a-GCST90002032	ieu-b-7	Inverse variance weighted	7	0.00841984	0.0208282	0.686027	-0.0324034	0.0492431	1.00846	0.968116	1.05048
CD39 on granulocyte	Parkinson's disease	ebi-a-GCST90002033	ieu-b-7	MR Egger	6	0.478975	0.192936	0.0680244	0.10082	0.857129	1.61442	1.10608	2.35639
CD39 on granulocyte	Parkinson's disease	ebi-a-GCST90002033	ieu-b-7	Weighted median	6	0.000410903	0.0736438	0.995548	-0.143931	0.144753	1.00041	0.865947	1.15575
CD39 on granulocyte	Parkinson's disease	ebi-a-GCST90002033	ieu-b-7	Inverse variance weighted	6	0.0138532	0.0633795	0.826981	-0.110371	0.138077	1.01395	0.895502	1.14806
CD39 on monocyte	Parkinson's disease	ebi-a-GCST90002034	ieu-b-7	MR Egger	4	-0.174229	0.299416	0.619489	-0.761084	0.412627	0.840105	0.46716	1.51078
CD39 on monocyte	Parkinson's disease	ebi-a-GCST90002034	ieu-b-7	Weighted median	4	0.027774	0.101875	0.785139	-0.1719	0.227448	1.02816	0.842063	1.25539
CD39 on monocyte	Parkinson's disease	ebi-a-GCST90002034	ieu-b-7	Inverse variance weighted	4	-0.0627535	0.123122	0.61027	-0.304072	0.178565	0.939175	0.737808	1.1955
CD80 on myeloid DC	Parkinson's disease	ebi-a-GCST90002035	ieu-b-7	MR Egger	5	-0.250953	0.271554	0.423577	-0.783199	0.281294	0.778059	0.456942	1.32484
CD80 on myeloid DC	Parkinson's disease	ebi-a-GCST90002035	ieu-b-7	Weighted median	5	-0.131973	0.0567381	0.0200181	-0.24318	-0.0207667	0.876364	0.78413	0.979447
CD80 on myeloid DC	Parkinson's disease	ebi-a-GCST90002035	ieu-b-7	Inverse variance weighted	5	-0.0715306	0.0877512	0.414985	-0.243523	0.100462	0.930968	0.783861	1.10568
CD80 on CD62L+ myeloid DC	Parkinson's disease	ebi-a-GCST90002036	ieu-b-7	MR Egger	5	0.239379	0.150382	0.209665	-0.0553685	0.534127	1.27046	0.946136	1.70596
CD80 on CD62L+ myeloid DC	Parkinson's disease	ebi-a-GCST90002036	ieu-b-7	Weighted median	5	0.0452976	0.0605564	0.454446	-0.0733928	0.163988	1.04634	0.929236	1.1782
CD80 on CD62L+ myeloid DC	Parkinson's disease	ebi-a-GCST90002036	ieu-b-7	Inverse variance weighted	5	0.0297264	0.0563162	0.597605	-0.0806534	0.140106	1.03017	0.922513	1.1504
CD80 on plasmacytoid DC	Parkinson's disease	ebi-a-GCST90002037	ieu-b-7	MR Egger	4	0.186435	0.347062	0.644909	-0.493806	0.866676	1.20495	0.610299	2.37899
CD80 on plasmacytoid DC	Parkinson's disease	ebi-a-GCST90002037	ieu-b-7	Weighted median	4	0.0680359	0.0655964	0.299647	-0.060533	0.196605	1.0704	0.941263	1.21726
CD80 on plasmacytoid DC	Parkinson's disease	ebi-a-GCST90002037	ieu-b-7	Inverse variance weighted	4	0.0580658	0.0623134	0.351421	-0.0640684	0.1802	1.05978	0.937941	1.19746
CD80 on CD62L+ plasmacytoid DC	Parkinson's disease	ebi-a-GCST90002038	ieu-b-7	MR Egger	4	0.192963	0.357532	0.643451	-0.507799	0.893725	1.21284	0.601819	2.44422
CD80 on CD62L+ plasmacytoid DC	Parkinson's disease	ebi-a-GCST90002038	ieu-b-7	Weighted median	4	0.0691037	0.066726	0.300373	-0.0616792	0.199887	1.07155	0.940184	1.22126
CD80 on CD62L+ plasmacytoid DC	Parkinson's disease	ebi-a-GCST90002038	ieu-b-7	Inverse variance weighted	4	0.0583419	0.0627614	0.352587	-0.0646704	0.181354	1.06008	0.937376	1.19884
CD80 on monocyte	Parkinson's disease	ebi-a-GCST90002039	ieu-b-7	MR Egger	6	0.0914726	0.103281	0.42583	-0.110958	0.293903	1.09579	0.894976	1.34165
CD80 on monocyte	Parkinson's disease	ebi-a-GCST90002039	ieu-b-7	Weighted median	6	-0.0522521	0.050736	0.303065	-0.151695	0.0471904	0.94909	0.859251	1.04832
CD80 on monocyte	Parkinson's disease	ebi-a-GCST90002039	ieu-b-7	Inverse variance weighted	6	-0.00463273	0.0575021	0.935787	-0.117337	0.108071	0.995378	0.889286	1.11413
CD80 on granulocyte	Parkinson's disease	ebi-a-GCST90002040	ieu-b-7	MR Egger	6	0.232554	0.174305	0.253036	-0.109084	0.574191	1.26182	0.896655	1.77569
CD80 on granulocyte	Parkinson's disease	ebi-a-GCST90002040	ieu-b-7	Weighted median	6	0.0799642	0.0731018	0.27401	-0.0633154	0.223244	1.08325	0.938647	1.25013
CD80 on granulocyte	Parkinson's disease	ebi-a-GCST90002040	ieu-b-7	Inverse variance weighted	6	0.0532795	0.0684691	0.436479	-0.08092	0.187479	1.05472	0.922267	1.2062
CD45 on lymphocyte	Parkinson's disease	ebi-a-GCST90002041	ieu-b-7	Wald ratio	1	0.163643	0.139695	0.241427	-0.11016	0.437446	1.17779	0.895691	1.54875
CD45 on CD33br HLA DR+ CD14-	Parkinson's disease	ebi-a-GCST90002042	ieu-b-7	MR Egger	4	0.245113	0.390161	0.594026	-0.519603	1.00983	1.27777	0.594757	2.74513
CD45 on CD33br HLA DR+ CD14-	Parkinson's disease	ebi-a-GCST90002042	ieu-b-7	Weighted median	4	-0.0535201	0.0744166	0.47202	-0.199377	0.0923364	0.947887	0.819241	1.09673
CD45 on CD33br HLA DR+ CD14-	Parkinson's disease	ebi-a-GCST90002042	ieu-b-7	Inverse variance weighted	4	0.0145374	0.0997175	0.884091	-0.180909	0.209984	1.01464	0.834511	1.23366
CD45 on CD33br HLA DR+ CD14dim	Parkinson's disease	ebi-a-GCST90002043	ieu-b-7	Inverse variance weighted	2	-0.0311591	0.0465457	0.503221	-0.122389	0.0600704	0.969321	0.884804	1.06191
CD45 on CD33dim HLA DR+ CD11b-	Parkinson's disease	ebi-a-GCST90002044	ieu-b-7	Wald ratio	1	0.0116487	0.0869176	0.893386	-0.15871	0.182007	1.01172	0.853244	1.19962
CD45 on CD33- HLA DR-	Parkinson's disease	ebi-a-GCST90002045	ieu-b-7	Inverse variance weighted	2	-0.0371079	0.0607253	0.541148	-0.156129	0.0819137	0.963572	0.855448	1.08536
CD45 on CD33- HLA DR+	Parkinson's disease	ebi-a-GCST90002046	ieu-b-7	MR Egger	6	-0.031468	0.049121	0.556626	-0.127745	0.0648092	0.969022	0.880078	1.06696
CD45 on CD33- HLA DR+	Parkinson's disease	ebi-a-GCST90002046	ieu-b-7	Weighted median	6	0.00544889	0.036059	0.879889	-0.0652267	0.0761245	1.00546	0.936855	1.0791
CD45 on CD33- HLA DR+	Parkinson's disease	ebi-a-GCST90002046	ieu-b-7	Inverse variance weighted	6	0.0328596	0.0285049	0.249004	-0.02301	0.0887292	1.03341	0.977253	1.09278
CD45 on Gr MDSC	Parkinson's disease	ebi-a-GCST90002047	ieu-b-7	Inverse variance weighted	2	-0.0639206	0.0679302	0.346718	-0.197064	0.0692225	0.938079	0.821138	1.07167
CD45 on CD66b++ myelod cell	Parkinson's disease	ebi-a-GCST90002048	ieu-b-7	Wald ratio	1	-0.0341085	0.102842	0.740147	-0.23568	0.167463	0.966467	0.790034	1.1823
CD45 on Mo MDSC	Parkinson's disease	ebi-a-GCST90002049	ieu-b-7	Wald ratio	1	0.0684524	0.150198	0.648572	-0.225937	0.362841	1.07085	0.797769	1.43741
CD45 on CD33dim HLA DR-	Parkinson's disease	ebi-a-GCST90002050	ieu-b-7	Wald ratio	1	0.0180505	0.115523	0.875836	-0.208375	0.244477	1.01821	0.811902	1.27695
CD45 on basophil	Parkinson's disease	ebi-a-GCST90002051	ieu-b-7	Wald ratio	1	-0.0757026	0.100181	0.449855	-0.272058	0.120653	0.927092	0.76181	1.12823
CD45 on Im MDSC	Parkinson's disease	ebi-a-GCST90002052	ieu-b-7	Inverse variance weighted	2	-0.0505218	0.0319424	0.113728	-0.113129	0.0120853	0.950733	0.893036	1.01216
CD45 on CD33br HLA DR+	Parkinson's disease	ebi-a-GCST90002053	ieu-b-7	Wald ratio	1	-0.0602342	0.138595	0.663847	-0.33188	0.211411	0.941544	0.717574	1.23542
CD8 on CM CD8br	Parkinson's disease	ebi-a-GCST90002054	ieu-b-7	MR Egger	4	-0.251367	0.338259	0.534844	-0.914354	0.411621	0.777737	0.400775	1.50926
CD8 on CM CD8br	Parkinson's disease	ebi-a-GCST90002054	ieu-b-7	Weighted median	4	-0.0458668	0.0648395	0.479324	-0.172952	0.0812186	0.955169	0.841178	1.08461
CD8 on CM CD8br	Parkinson's disease	ebi-a-GCST90002054	ieu-b-7	Inverse variance weighted	4	-0.0630635	0.0893592	0.480356	-0.238208	0.112081	0.938884	0.788039	1.1186
CD8 on naive CD8br	Parkinson's disease	ebi-a-GCST90002055	ieu-b-7	Wald ratio	1	-0.0287547	0.0473728	0.54386	-0.121605	0.064096	0.971655	0.885498	1.06619
CD8 on EM CD8br	Parkinson's disease	ebi-a-GCST90002056	ieu-b-7	MR Egger	5	0.100828	0.0849611	0.320738	-0.0656954	0.267352	1.10609	0.936416	1.3065
CD8 on EM CD8br	Parkinson's disease	ebi-a-GCST90002056	ieu-b-7	Weighted median	5	-0.0333857	0.0543559	0.539079	-0.139923	0.0731517	0.967165	0.869425	1.07589
CD8 on EM CD8br	Parkinson's disease	ebi-a-GCST90002056	ieu-b-7	Inverse variance weighted	5	-0.011679	0.0568884	0.837341	-0.12318	0.0998223	0.988389	0.884104	1.10497
CD8 on TD CD8br	Parkinson's disease	ebi-a-GCST90002057	ieu-b-7	MR Egger	5	-0.171011	0.124824	0.264211	-0.415666	0.0736453	0.842813	0.6599	1.07642
CD8 on TD CD8br	Parkinson's disease	ebi-a-GCST90002057	ieu-b-7	Weighted median	5	-0.0939887	0.0534863	0.0788757	-0.198822	0.0108445	0.910293	0.819696	1.0109
CD8 on TD CD8br	Parkinson's disease	ebi-a-GCST90002057	ieu-b-7	Inverse variance weighted	5	-0.0844427	0.0472618	0.0739857	-0.177076	0.00819038	0.919024	0.837716	1.00822
CD8 on CD8br	Parkinson's disease	ebi-a-GCST90002058	ieu-b-7	MR Egger	3	-0.0397322	0.100561	0.760453	-0.236831	0.157367	0.961047	0.789124	1.17043
CD8 on CD8br	Parkinson's disease	ebi-a-GCST90002058	ieu-b-7	Weighted median	3	-0.0725716	0.0587555	0.216776	-0.187732	0.0425892	0.929999	0.828836	1.04351
CD8 on CD8br	Parkinson's disease	ebi-a-GCST90002058	ieu-b-7	Inverse variance weighted	3	-0.0830694	0.0542326	0.12559	-0.189365	0.0232265	0.920287	0.827484	1.0235
CD8 on NKT	Parkinson's disease	ebi-a-GCST90002059	ieu-b-7	MR Egger	3	0.403429	0.347499	0.452671	-0.277669	1.08453	1.49695	0.757548	2.95804
CD8 on NKT	Parkinson's disease	ebi-a-GCST90002059	ieu-b-7	Weighted median	3	-0.0693071	0.0743788	0.351433	-0.21509	0.0764753	0.93304	0.806469	1.07948
CD8 on NKT	Parkinson's disease	ebi-a-GCST90002059	ieu-b-7	Inverse variance weighted	3	-0.0779226	0.0598797	0.193149	-0.195287	0.0394417	0.925036	0.822599	1.04023
CD8 on HLA DR+ CD8br	Parkinson's disease	ebi-a-GCST90002060	ieu-b-7	MR Egger	3	0.067865	0.0586291	0.4536	-0.047048	0.182778	1.07022	0.954042	1.20055
CD8 on HLA DR+ CD8br	Parkinson's disease	ebi-a-GCST90002060	ieu-b-7	Weighted median	3	0.00323004	0.0495558	0.948031	-0.0938994	0.100359	1.00324	0.910374	1.10557
CD8 on HLA DR+ CD8br	Parkinson's disease	ebi-a-GCST90002060	ieu-b-7	Inverse variance weighted	3	0.00707371	0.0552297	0.898087	-0.101177	0.115324	1.0071	0.903773	1.12224
CD4 on CD39+ CD4+	Parkinson's disease	ebi-a-GCST90002061	ieu-b-7	MR Egger	7	0.0185383	0.0705982	0.803343	-0.119834	0.156911	1.01871	0.887068	1.16989
CD4 on CD39+ CD4+	Parkinson's disease	ebi-a-GCST90002061	ieu-b-7	Weighted median	7	-0.0102876	0.0356944	0.773184	-0.0802485	0.0596734	0.989765	0.922887	1.06149
CD4 on CD39+ CD4+	Parkinson's disease	ebi-a-GCST90002061	ieu-b-7	Inverse variance weighted	7	-0.0220927	0.0319909	0.489821	-0.0847949	0.0406095	0.97815	0.918701	1.04145
CD4 on CD28+ CD4+	Parkinson's disease	ebi-a-GCST90002062	ieu-b-7	MR Egger	3	-0.692855	0.989582	0.611136	-2.63243	1.24672	0.500146	0.0719032	3.47893
CD4 on CD28+ CD4+	Parkinson's disease	ebi-a-GCST90002062	ieu-b-7	Weighted median	3	-0.000646483	0.0808121	0.993617	-0.159038	0.157745	0.999354	0.852964	1.17087
CD4 on CD28+ CD4+	Parkinson's disease	ebi-a-GCST90002062	ieu-b-7	Inverse variance weighted	3	0.00536331	0.0830585	0.948514	-0.157431	0.168158	1.00538	0.854335	1.18312
CD4 on CD4 Treg	Parkinson's disease	ebi-a-GCST90002063	ieu-b-7	MR Egger	3	0.353425	0.278238	0.424578	-0.191922	0.898771	1.42394	0.825371	2.45658
CD4 on CD4 Treg	Parkinson's disease	ebi-a-GCST90002063	ieu-b-7	Weighted median	3	-0.0100306	0.0732368	0.891061	-0.153575	0.133514	0.99002	0.857637	1.14284
CD4 on CD4 Treg	Parkinson's disease	ebi-a-GCST90002063	ieu-b-7	Inverse variance weighted	3	-0.0174074	0.0645848	0.787524	-0.143994	0.109179	0.982743	0.865893	1.11536
CD4 on resting Treg	Parkinson's disease	ebi-a-GCST90002064	ieu-b-7	MR Egger	3	0.380303	0.462622	0.561975	-0.526437	1.28704	1.46273	0.590706	3.62206
CD4 on resting Treg	Parkinson's disease	ebi-a-GCST90002064	ieu-b-7	Weighted median	3	-0.0456836	0.0885735	0.606015	-0.219288	0.127921	0.955344	0.803091	1.13646
CD4 on resting Treg	Parkinson's disease	ebi-a-GCST90002064	ieu-b-7	Inverse variance weighted	3	-0.0574759	0.0792642	0.46838	-0.212834	0.097882	0.944145	0.80829	1.10283
CD4 on CD39+ resting Treg	Parkinson's disease	ebi-a-GCST90002065	ieu-b-7	MR Egger	3	-0.247717	0.18607	0.410129	-0.612414	0.11698	0.780581	0.542041	1.1241
CD4 on CD39+ resting Treg	Parkinson's disease	ebi-a-GCST90002065	ieu-b-7	Weighted median	3	-0.0446151	0.0756248	0.555222	-0.19284	0.10361	0.956366	0.824614	1.10917
CD4 on CD39+ resting Treg	Parkinson's disease	ebi-a-GCST90002065	ieu-b-7	Inverse variance weighted	3	-0.00849424	0.0758274	0.910807	-0.157116	0.140127	0.991542	0.854605	1.15042
CD4 on activated Treg	Parkinson's disease	ebi-a-GCST90002066	ieu-b-7	MR Egger	5	-0.273128	0.143272	0.152672	-0.553941	0.00768553	0.760996	0.574681	1.00772
CD4 on activated Treg	Parkinson's disease	ebi-a-GCST90002066	ieu-b-7	Weighted median	5	-0.0194675	0.0648239	0.763938	-0.146522	0.107587	0.980721	0.863706	1.11359
CD4 on activated Treg	Parkinson's disease	ebi-a-GCST90002066	ieu-b-7	Inverse variance weighted	5	-0.0348379	0.068299	0.609997	-0.168704	0.0990282	0.965762	0.844759	1.1041
CD4 on CD39+ activated Treg	Parkinson's disease	ebi-a-GCST90002067	ieu-b-7	MR Egger	4	0.168628	0.144857	0.364471	-0.115292	0.452548	1.18368	0.891106	1.57231
CD4 on CD39+ activated Treg	Parkinson's disease	ebi-a-GCST90002067	ieu-b-7	Weighted median	4	-0.0479153	0.0598743	0.423557	-0.165269	0.0694383	0.953215	0.847666	1.07191
CD4 on CD39+ activated Treg	Parkinson's disease	ebi-a-GCST90002067	ieu-b-7	Inverse variance weighted	4	-0.0184452	0.0507192	0.716103	-0.117855	0.0809645	0.981724	0.888825	1.08433
CD4 on secreting Treg	Parkinson's disease	ebi-a-GCST90002068	ieu-b-7	MR Egger	4	0.0232177	0.155493	0.895001	-0.281549	0.327984	1.02349	0.754614	1.38817
CD4 on secreting Treg	Parkinson's disease	ebi-a-GCST90002068	ieu-b-7	Weighted median	4	-0.0135193	0.0597984	0.821139	-0.130724	0.103686	0.986572	0.87746	1.10925
CD4 on secreting Treg	Parkinson's disease	ebi-a-GCST90002068	ieu-b-7	Inverse variance weighted	4	-0.0117029	0.0508067	0.817827	-0.111284	0.0878782	0.988365	0.894685	1.09186
CD4 on CD39+ secreting Treg	Parkinson's disease	ebi-a-GCST90002069	ieu-b-7	MR Egger	6	-0.224182	0.19832	0.321495	-0.612889	0.164526	0.79917	0.541783	1.17883
CD4 on CD39+ secreting Treg	Parkinson's disease	ebi-a-GCST90002069	ieu-b-7	Weighted median	6	-0.00258936	0.0567511	0.963608	-0.113822	0.108643	0.997414	0.892417	1.11476
CD4 on CD39+ secreting Treg	Parkinson's disease	ebi-a-GCST90002069	ieu-b-7	Inverse variance weighted	6	0.000342314	0.0561804	0.995138	-0.109771	0.110456	1.00034	0.896039	1.11679
CD4 on activated & secreting Treg	Parkinson's disease	ebi-a-GCST90002070	ieu-b-7	MR Egger	5	-0.0416253	0.0986343	0.701431	-0.234948	0.151698	0.959229	0.790612	1.16381
CD4 on activated & secreting Treg	Parkinson's disease	ebi-a-GCST90002070	ieu-b-7	Weighted median	5	-0.036902	0.0574277	0.520495	-0.14946	0.0756563	0.963771	0.861173	1.07859
CD4 on activated & secreting Treg	Parkinson's disease	ebi-a-GCST90002070	ieu-b-7	Inverse variance weighted	5	-0.0133421	0.0480345	0.781196	-0.10749	0.0808055	0.986747	0.898086	1.08416
SSC-A on myeloid DC	Parkinson's disease	ebi-a-GCST90002071	ieu-b-7	MR Egger	5	0.189229	0.323602	0.599782	-0.445032	0.82349	1.20832	0.640804	2.27844
SSC-A on myeloid DC	Parkinson's disease	ebi-a-GCST90002071	ieu-b-7	Weighted median	5	-0.0988699	0.0849695	0.244589	-0.26541	0.0676704	0.905861	0.766891	1.07001
SSC-A on myeloid DC	Parkinson's disease	ebi-a-GCST90002071	ieu-b-7	Inverse variance weighted	5	-0.105671	0.0813214	0.193797	-0.265061	0.0537186	0.89972	0.767159	1.05519
SSC-A on plasmacytoid DC	Parkinson's disease	ebi-a-GCST90002072	ieu-b-7	MR Egger	6	0.0471851	0.251415	0.860265	-0.445588	0.539958	1.04832	0.640447	1.71594
SSC-A on plasmacytoid DC	Parkinson's disease	ebi-a-GCST90002072	ieu-b-7	Weighted median	6	0.157797	0.0798004	0.0479973	0.00138789	0.314206	1.17093	1.00139	1.36917
SSC-A on plasmacytoid DC	Parkinson's disease	ebi-a-GCST90002072	ieu-b-7	Inverse variance weighted	6	0.107935	0.0634546	0.0889473	-0.0164362	0.232306	1.11398	0.983698	1.26151
SSC-A on monocyte	Parkinson's disease	ebi-a-GCST90002073	ieu-b-7	MR Egger	8	0.0359706	0.0353661	0.348355	-0.033347	0.105288	1.03663	0.967203	1.11103
SSC-A on monocyte	Parkinson's disease	ebi-a-GCST90002073	ieu-b-7	Weighted median	8	-0.0113678	0.0272454	0.676503	-0.0647687	0.0420331	0.988697	0.937284	1.04293
SSC-A on monocyte	Parkinson's disease	ebi-a-GCST90002073	ieu-b-7	Inverse variance weighted	8	-0.0371136	0.0306654	0.226174	-0.0972177	0.0229906	0.963567	0.907358	1.02326
SSC-A on CD14+ monocyte	Parkinson's disease	ebi-a-GCST90002074	ieu-b-7	MR Egger	9	-0.000852445	0.0373503	0.982428	-0.074059	0.0723542	0.999148	0.928617	1.07504
SSC-A on CD14+ monocyte	Parkinson's disease	ebi-a-GCST90002074	ieu-b-7	Weighted median	9	-0.00384257	0.0306531	0.900241	-0.0639227	0.0562375	0.996165	0.938078	1.05785
SSC-A on CD14+ monocyte	Parkinson's disease	ebi-a-GCST90002074	ieu-b-7	Inverse variance weighted	9	-0.0261581	0.0251351	0.298014	-0.0754229	0.0231066	0.974181	0.927351	1.02338
SSC-A on B cell	Parkinson's disease	ebi-a-GCST90002075	ieu-b-7	MR Egger	3	-0.423682	0.315376	0.407365	-1.04182	0.194455	0.654632	0.352813	1.21465
SSC-A on B cell	Parkinson's disease	ebi-a-GCST90002075	ieu-b-7	Weighted median	3	-0.0482326	0.138456	0.72757	-0.319607	0.223142	0.952912	0.726434	1.25
SSC-A on B cell	Parkinson's disease	ebi-a-GCST90002075	ieu-b-7	Inverse variance weighted	3	0.0132515	0.126291	0.916433	-0.234278	0.260781	1.01334	0.791142	1.29794
SSC-A on NK	Parkinson's disease	ebi-a-GCST90002076	ieu-b-7	MR Egger	5	-0.0769265	0.234333	0.764279	-0.53622	0.382367	0.925958	0.584955	1.46575
SSC-A on NK	Parkinson's disease	ebi-a-GCST90002076	ieu-b-7	Weighted median	5	0.0388437	0.0669247	0.561639	-0.0923287	0.170016	1.03961	0.911805	1.18532
SSC-A on NK	Parkinson's disease	ebi-a-GCST90002076	ieu-b-7	Inverse variance weighted	5	0.0788698	0.0904907	0.383438	-0.098492	0.256232	1.08206	0.906203	1.29205
SSC-A on HLA DR+ NK	Parkinson's disease	ebi-a-GCST90002077	ieu-b-7	MR Egger	7	0.182723	0.0741152	0.0568512	0.0374569	0.327989	1.20048	1.03817	1.38817
SSC-A on HLA DR+ NK	Parkinson's disease	ebi-a-GCST90002077	ieu-b-7	Weighted median	7	0.120269	0.0466183	0.0098838	0.0288972	0.211641	1.1278	1.02932	1.2357
SSC-A on HLA DR+ NK	Parkinson's disease	ebi-a-GCST90002077	ieu-b-7	Inverse variance weighted	7	0.0880442	0.0384305	0.0219636	0.0127204	0.163368	1.09204	1.0128	1.17747
SSC-A on granulocyte	Parkinson's disease	ebi-a-GCST90002078	ieu-b-7	MR Egger	5	0.00485862	0.0503152	0.929162	-0.0937593	0.103477	1.00487	0.910502	1.10902
SSC-A on granulocyte	Parkinson's disease	ebi-a-GCST90002078	ieu-b-7	Weighted median	5	0.0282072	0.042749	0.50936	-0.0555807	0.111995	1.02861	0.945936	1.11851
SSC-A on granulocyte	Parkinson's disease	ebi-a-GCST90002078	ieu-b-7	Inverse variance weighted	5	0.0364778	0.0347731	0.294168	-0.0316775	0.104633	1.03715	0.968819	1.1103
SSC-A on lymphocyte	Parkinson's disease	ebi-a-GCST90002079	ieu-b-7	MR Egger	4	0.195995	0.367385	0.647047	-0.52408	0.916069	1.21652	0.5921	2.49945
SSC-A on lymphocyte	Parkinson's disease	ebi-a-GCST90002079	ieu-b-7	Weighted median	4	0.0615353	0.113407	0.5874	-0.160742	0.283812	1.06347	0.851512	1.32818
SSC-A on lymphocyte	Parkinson's disease	ebi-a-GCST90002079	ieu-b-7	Inverse variance weighted	4	0.0177273	0.0900945	0.844013	-0.158858	0.194313	1.01789	0.853117	1.21448
SSC-A on T cell	Parkinson's disease	ebi-a-GCST90002080	ieu-b-7	MR Egger	4	-0.00270461	0.270407	0.992928	-0.532703	0.527294	0.997299	0.587016	1.69434
SSC-A on T cell	Parkinson's disease	ebi-a-GCST90002080	ieu-b-7	Weighted median	4	-0.0126516	0.108905	0.907517	-0.226106	0.200803	0.987428	0.797633	1.22238
SSC-A on T cell	Parkinson's disease	ebi-a-GCST90002080	ieu-b-7	Inverse variance weighted	4	-0.0587855	0.0918494	0.522159	-0.23881	0.121239	0.942909	0.787564	1.12889
SSC-A on CD4+	Parkinson's disease	ebi-a-GCST90002081	ieu-b-7	Inverse variance weighted	2	-0.0432891	0.160261	0.787071	-0.357401	0.270823	0.957634	0.699492	1.31104
SSC-A on CD8br	Parkinson's disease	ebi-a-GCST90002082	ieu-b-7	MR Egger	4	-0.0836512	0.073329	0.372157	-0.227376	0.0600736	0.919752	0.796621	1.06191
SSC-A on CD8br	Parkinson's disease	ebi-a-GCST90002082	ieu-b-7	Weighted median	4	-0.0499951	0.0723706	0.489678	-0.191842	0.0918513	0.951234	0.825438	1.0962
SSC-A on CD8br	Parkinson's disease	ebi-a-GCST90002082	ieu-b-7	Inverse variance weighted	4	-0.0480212	0.0622641	0.440559	-0.170059	0.0740165	0.953114	0.843615	1.07682
SSC-A on HLA DR+ T cell	Parkinson's disease	ebi-a-GCST90002083	ieu-b-7	MR Egger	4	-0.110738	0.10909	0.416878	-0.324554	0.103078	0.895173	0.72285	1.10858
SSC-A on HLA DR+ T cell	Parkinson's disease	ebi-a-GCST90002083	ieu-b-7	Weighted median	4	0.0385866	0.0718415	0.591193	-0.102223	0.179396	1.03934	0.902828	1.19649
SSC-A on HLA DR+ T cell	Parkinson's disease	ebi-a-GCST90002083	ieu-b-7	Inverse variance weighted	4	0.0423472	0.0563284	0.452177	-0.0680565	0.152751	1.04326	0.934208	1.16503
SSC-A on NKT	Parkinson's disease	ebi-a-GCST90002084	ieu-b-7	MR Egger	4	0.0925233	0.363022	0.822637	-0.618999	0.804045	1.09694	0.538483	2.23456
SSC-A on NKT	Parkinson's disease	ebi-a-GCST90002084	ieu-b-7	Weighted median	4	-0.00385824	0.0998254	0.969169	-0.199516	0.191799	0.996149	0.819127	1.21143
SSC-A on NKT	Parkinson's disease	ebi-a-GCST90002084	ieu-b-7	Inverse variance weighted	4	-0.0377643	0.0807832	0.640159	-0.196099	0.120571	0.96294	0.821931	1.12814
SSC-A on HLA DR+ CD4+	Parkinson's disease	ebi-a-GCST90002085	ieu-b-7	Inverse variance weighted	2	-0.077832	0.067511	0.24896	-0.210154	0.0544896	0.92512	0.81046	1.056
SSC-A on HLA DR+ CD8br	Parkinson's disease	ebi-a-GCST90002086	ieu-b-7	MR Egger	3	-0.288269	0.368009	0.576975	-1.00957	0.433029	0.74956	0.364377	1.54192
SSC-A on HLA DR+ CD8br	Parkinson's disease	ebi-a-GCST90002086	ieu-b-7	Weighted median	3	-0.00341388	0.111392	0.975551	-0.221743	0.214915	0.996592	0.801122	1.23976
SSC-A on HLA DR+ CD8br	Parkinson's disease	ebi-a-GCST90002086	ieu-b-7	Inverse variance weighted	3	0.0248853	0.0940584	0.791339	-0.159469	0.20924	1.0252	0.852596	1.23274
CD11c on myeloid DC	Parkinson's disease	ebi-a-GCST90002087	ieu-b-7	MR Egger	11	-0.293641	0.123508	0.0413963	-0.535716	-0.0515657	0.745544	0.58525	0.949741
CD11c on myeloid DC	Parkinson's disease	ebi-a-GCST90002087	ieu-b-7	Weighted median	11	0.023223	0.0583584	0.690676	-0.0911595	0.137605	1.02349	0.912872	1.14752
CD11c on myeloid DC	Parkinson's disease	ebi-a-GCST90002087	ieu-b-7	Inverse variance weighted	11	0.0783034	0.0694455	0.259509	-0.0578098	0.214417	1.08145	0.943829	1.23914
CD11c on CD62L+ myeloid DC	Parkinson's disease	ebi-a-GCST90002088	ieu-b-7	MR Egger	7	0.131683	0.140925	0.392981	-0.14453	0.407896	1.14075	0.865429	1.50365
CD11c on CD62L+ myeloid DC	Parkinson's disease	ebi-a-GCST90002088	ieu-b-7	Weighted median	7	0.0716272	0.0488879	0.142885	-0.0241931	0.167448	1.07425	0.976097	1.18228
CD11c on CD62L+ myeloid DC	Parkinson's disease	ebi-a-GCST90002088	ieu-b-7	Inverse variance weighted	7	0.0499232	0.0429279	0.244848	-0.0342155	0.134062	1.05119	0.966363	1.14346
CD11c on monocyte	Parkinson's disease	ebi-a-GCST90002089	ieu-b-7	MR Egger	7	0.73529	0.17258	0.00801056	0.397032	1.07355	2.08609	1.4874	2.92574
CD11c on monocyte	Parkinson's disease	ebi-a-GCST90002089	ieu-b-7	Weighted median	7	0.182681	0.06708	0.00646271	0.0512043	0.314158	1.20043	1.05254	1.36911
CD11c on monocyte	Parkinson's disease	ebi-a-GCST90002089	ieu-b-7	Inverse variance weighted	7	0.141417	0.0794956	0.075251	-0.0143941	0.297229	1.15191	0.985709	1.34612
CD11c on granulocyte	Parkinson's disease	ebi-a-GCST90002090	ieu-b-7	MR Egger	5	0.00454801	0.246065	0.986414	-0.477739	0.486835	1.00456	0.620184	1.62716
CD11c on granulocyte	Parkinson's disease	ebi-a-GCST90002090	ieu-b-7	Weighted median	5	0.00223134	0.0697629	0.974484	-0.134504	0.138967	1.00223	0.874149	1.14909
CD11c on granulocyte	Parkinson's disease	ebi-a-GCST90002090	ieu-b-7	Inverse variance weighted	5	0.128394	0.0719371	0.0742922	-0.0126027	0.269391	1.137	0.987476	1.30917
CD11b on CD14+ monocyte	Parkinson's disease	ebi-a-GCST90002091	ieu-b-7	MR Egger	3	0.318805	0.196461	0.35159	-0.0662577	0.703868	1.37548	0.93589	2.02156
CD11b on CD14+ monocyte	Parkinson's disease	ebi-a-GCST90002091	ieu-b-7	Weighted median	3	0.0886462	0.0260379	0.000662827	0.037612	0.13968	1.09269	1.03833	1.14991
CD11b on CD14+ monocyte	Parkinson's disease	ebi-a-GCST90002091	ieu-b-7	Inverse variance weighted	3	0.08952	0.0412622	0.0300419	0.00864601	0.170394	1.09365	1.00868	1.18577
CD11b on Gr MDSC	Parkinson's disease	ebi-a-GCST90002092	ieu-b-7	Wald ratio	1	-0.394973	0.300669	0.188964	-0.984284	0.194337	0.673698	0.373707	1.21451
CD11b on CD66b++ myeloid cell	Parkinson's disease	ebi-a-GCST90002093	ieu-b-7	Inverse variance weighted	2	-0.00869226	0.115701	0.940114	-0.235467	0.218082	0.991345	0.790202	1.24369
CD11b on Mo MDSC	Parkinson's disease	ebi-a-GCST90002094	ieu-b-7	Inverse variance weighted	2	0.138609	0.0390889	0.000391146	0.0619946	0.215223	1.14867	1.06396	1.24014
CD11b on CD33dim HLA DR-	Parkinson's disease	ebi-a-GCST90002095	ieu-b-7	MR Egger	6	0.153883	0.123007	0.27911	-0.087212	0.394977	1.16635	0.916483	1.48435
CD11b on CD33dim HLA DR-	Parkinson's disease	ebi-a-GCST90002095	ieu-b-7	Weighted median	6	0.0407575	0.0542463	0.452447	-0.0655652	0.14708	1.0416	0.936538	1.15845
CD11b on CD33dim HLA DR-	Parkinson's disease	ebi-a-GCST90002095	ieu-b-7	Inverse variance weighted	6	0.0240117	0.0432038	0.578362	-0.0606676	0.108691	1.0243	0.941136	1.11482
CD11b on basophil	Parkinson's disease	ebi-a-GCST90002096	ieu-b-7	MR Egger	5	0.000423018	0.130555	0.997618	-0.255466	0.256312	1.00042	0.774556	1.29216
CD11b on basophil	Parkinson's disease	ebi-a-GCST90002096	ieu-b-7	Weighted median	5	0.0378042	0.0512308	0.460563	-0.0626082	0.138217	1.03853	0.939311	1.14822
CD11b on basophil	Parkinson's disease	ebi-a-GCST90002096	ieu-b-7	Inverse variance weighted	5	0.0290711	0.0432119	0.501101	-0.0556241	0.113766	1.0295	0.945895	1.12049
CD11b on CD33br HLA DR+ CD14dim	Parkinson's disease	ebi-a-GCST90002097	ieu-b-7	MR Egger	5	0.10685	0.106764	0.390668	-0.102407	0.316107	1.11277	0.902662	1.37178
CD11b on CD33br HLA DR+ CD14dim	Parkinson's disease	ebi-a-GCST90002097	ieu-b-7	Weighted median	5	0.141677	0.0345817	4.18788e-05	0.0738964	0.209457	1.1522	1.0767	1.23301
CD11b on CD33br HLA DR+ CD14dim	Parkinson's disease	ebi-a-GCST90002097	ieu-b-7	Inverse variance weighted	5	0.114338	0.0358688	0.00143424	0.0440351	0.184641	1.12113	1.04502	1.20279
CD45RA on naive CD4+	Parkinson's disease	ebi-a-GCST90002098	ieu-b-7	MR Egger	16	0.0153475	0.032733	0.646381	-0.0488092	0.0795042	1.01547	0.952363	1.08275
CD45RA on naive CD4+	Parkinson's disease	ebi-a-GCST90002098	ieu-b-7	Weighted median	16	0.0494154	0.0318046	0.120252	-0.0129217	0.111752	1.05066	0.987161	1.11824
CD45RA on naive CD4+	Parkinson's disease	ebi-a-GCST90002098	ieu-b-7	Inverse variance weighted	16	0.00616253	0.022437	0.783578	-0.037814	0.050139	1.00618	0.962892	1.05142
CD4RA on TD CD4+	Parkinson's disease	ebi-a-GCST90002099	ieu-b-7	MR Egger	5	-0.0264515	0.0559737	0.668772	-0.13616	0.0832569	0.973895	0.872703	1.08682
CD4RA on TD CD4+	Parkinson's disease	ebi-a-GCST90002099	ieu-b-7	Weighted median	5	-0.00889876	0.0367063	0.808446	-0.0808432	0.0630456	0.991141	0.922338	1.06508
CD4RA on TD CD4+	Parkinson's disease	ebi-a-GCST90002099	ieu-b-7	Inverse variance weighted	5	-0.0259901	0.0347347	0.454312	-0.0940701	0.0420899	0.974345	0.910219	1.04299
CD45RA on naive CD8br	Parkinson's disease	ebi-a-GCST90002100	ieu-b-7	Inverse variance weighted	2	-0.0372051	0.0699136	0.594616	-0.174236	0.0998256	0.963479	0.840099	1.10498
CD45RA on TD CD8br	Parkinson's disease	ebi-a-GCST90002101	ieu-b-7	Wald ratio	1	-0.080945	0.136716	0.553805	-0.348908	0.187018	0.922244	0.705458	1.20565
CD45RA on resting Treg	Parkinson's disease	ebi-a-GCST90002102	ieu-b-7	MR Egger	8	0.0416323	0.03139	0.232991	-0.0198921	0.103157	1.04251	0.980304	1.10867
CD45RA on resting Treg	Parkinson's disease	ebi-a-GCST90002102	ieu-b-7	Weighted median	8	0.00118906	0.0309543	0.969358	-0.0594813	0.0618595	1.00119	0.942253	1.06381
CD45RA on resting Treg	Parkinson's disease	ebi-a-GCST90002102	ieu-b-7	Inverse variance weighted	8	0.00159632	0.0251445	0.94938	-0.0476869	0.0508795	1.0016	0.953432	1.0522
CD45RA on CD39+ resting Treg	Parkinson's disease	ebi-a-GCST90002103	ieu-b-7	Wald ratio	1	0.0895562	0.258305	0.728811	-0.416721	0.595833	1.09369	0.659205	1.81454
HLA DR on myeloid DC	Parkinson's disease	ebi-a-GCST90002104	ieu-b-7	MR Egger	5	0.315849	0.178994	0.175823	-0.0349791	0.666677	1.37142	0.965626	1.94775
HLA DR on myeloid DC	Parkinson's disease	ebi-a-GCST90002104	ieu-b-7	Weighted median	5	0.113127	0.0497253	0.0229038	0.0156653	0.210589	1.11977	1.01579	1.2344
HLA DR on myeloid DC	Parkinson's disease	ebi-a-GCST90002104	ieu-b-7	Inverse variance weighted	5	0.100669	0.0506355	0.0468006	0.00142287	0.199914	1.10591	1.00142	1.2213
HLA DR on plasmacytoid DC	Parkinson's disease	ebi-a-GCST90002105	ieu-b-7	MR Egger	11	-0.181036	0.0519161	0.00686155	-0.282791	-0.0792803	0.834405	0.753677	0.923781
HLA DR on plasmacytoid DC	Parkinson's disease	ebi-a-GCST90002105	ieu-b-7	Weighted median	11	-0.143347	0.0356294	5.73917e-05	-0.213181	-0.0735136	0.866453	0.80801	0.929124
HLA DR on plasmacytoid DC	Parkinson's disease	ebi-a-GCST90002105	ieu-b-7	Inverse variance weighted	11	-0.0752447	0.0379998	0.0476886	-0.149724	-0.000765039	0.927517	0.860945	0.999235
HLA DR on DC	Parkinson's disease	ebi-a-GCST90002106	ieu-b-7	MR Egger	10	-0.245737	0.0716512	0.0089598	-0.386173	-0.1053	0.782128	0.679653	0.900054
HLA DR on DC	Parkinson's disease	ebi-a-GCST90002106	ieu-b-7	Weighted median	10	-0.124852	0.0459596	0.00659638	-0.214933	-0.0347713	0.882627	0.806595	0.965826
HLA DR on DC	Parkinson's disease	ebi-a-GCST90002106	ieu-b-7	Inverse variance weighted	10	-0.0686224	0.048641	0.158306	-0.163959	0.026714	0.933679	0.848777	1.02707
HLA DR on CD33br HLA DR+ CD14-	Parkinson's disease	ebi-a-GCST90002108	ieu-b-7	MR Egger	6	-0.0855871	0.124237	0.528764	-0.329092	0.157918	0.917973	0.719576	1.17107
HLA DR on CD33br HLA DR+ CD14-	Parkinson's disease	ebi-a-GCST90002108	ieu-b-7	Weighted median	6	-0.0917152	0.0318209	0.00394864	-0.154084	-0.0293463	0.912365	0.8572	0.97108
HLA DR on CD33br HLA DR+ CD14-	Parkinson's disease	ebi-a-GCST90002108	ieu-b-7	Inverse variance weighted	6	-0.0820433	0.0387599	0.0342848	-0.158013	-0.00607391	0.921232	0.853839	0.993944
HLA DR on CD33br HLA DR+ CD14dim	Parkinson's disease	ebi-a-GCST90002109	ieu-b-7	MR Egger	5	-0.170509	0.154537	0.350432	-0.473401	0.132383	0.843235	0.62288	1.14155
HLA DR on CD33br HLA DR+ CD14dim	Parkinson's disease	ebi-a-GCST90002109	ieu-b-7	Weighted median	5	-0.112864	0.0455972	0.0133146	-0.202235	-0.0234936	0.893272	0.816903	0.97678
HLA DR on CD33br HLA DR+ CD14dim	Parkinson's disease	ebi-a-GCST90002109	ieu-b-7	Inverse variance weighted	5	-0.087161	0.0388967	0.025037	-0.163399	-0.0109234	0.916529	0.849253	0.989136
HLA DR on CD33dim HLA DR+ CD11b+	Parkinson's disease	ebi-a-GCST90002110	ieu-b-7	MR Egger	4	0.0702548	0.111519	0.593083	-0.148321	0.288831	1.07278	0.862154	1.33487
HLA DR on CD33dim HLA DR+ CD11b+	Parkinson's disease	ebi-a-GCST90002110	ieu-b-7	Weighted median	4	-0.0339165	0.0464794	0.465567	-0.125016	0.0571831	0.966652	0.882483	1.05885
HLA DR on CD33dim HLA DR+ CD11b+	Parkinson's disease	ebi-a-GCST90002110	ieu-b-7	Inverse variance weighted	4	-0.054438	0.0416878	0.191603	-0.136146	0.0272701	0.947017	0.872715	1.02765
HLA DR on CD33dim HLA DR+ CD11b-	Parkinson's disease	ebi-a-GCST90002111	ieu-b-7	MR Egger	3	0.0697559	0.165366	0.745873	-0.254361	0.393872	1.07225	0.775412	1.48271
HLA DR on CD33dim HLA DR+ CD11b-	Parkinson's disease	ebi-a-GCST90002111	ieu-b-7	Weighted median	3	-0.0467365	0.0436581	0.284389	-0.132306	0.0388334	0.954339	0.876073	1.0396
HLA DR on CD33dim HLA DR+ CD11b-	Parkinson's disease	ebi-a-GCST90002111	ieu-b-7	Inverse variance weighted	3	-0.0502535	0.0425083	0.237124	-0.13357	0.0330627	0.950988	0.874966	1.03362
HLA DR on CD33- HLA DR+	Parkinson's disease	ebi-a-GCST90002112	ieu-b-7	MR Egger	4	0.19213	0.305952	0.594166	-0.407535	0.791795	1.21183	0.665288	2.20736
HLA DR on CD33- HLA DR+	Parkinson's disease	ebi-a-GCST90002112	ieu-b-7	Weighted median	4	-0.044059	0.0601093	0.463569	-0.161873	0.0737552	0.956897	0.850549	1.07654
HLA DR on CD33- HLA DR+	Parkinson's disease	ebi-a-GCST90002112	ieu-b-7	Inverse variance weighted	4	-0.0268704	0.0524286	0.608291	-0.12963	0.0758897	0.973487	0.87842	1.07884
HLA DR on HLA DR+ T cell	Parkinson's disease	ebi-a-GCST90002113	ieu-b-7	Inverse variance weighted	2	-0.043518	0.0705701	0.537457	-0.181835	0.0947994	0.957415	0.833739	1.09944
HLA DR on HLA DR+ CD4+	Parkinson's disease	ebi-a-GCST90002114	ieu-b-7	Inverse variance weighted	2	0.0329111	0.0990861	0.739779	-0.161298	0.22712	1.03346	0.851039	1.25498
HLA DR on HLA DR+ CD8br	Parkinson's disease	ebi-a-GCST90002115	ieu-b-7	Wald ratio	1	-0.0386714	0.120996	0.749266	-0.275824	0.198482	0.962067	0.758946	1.21955
HLA DR on B cell	Parkinson's disease	ebi-a-GCST90002116	ieu-b-7	MR Egger	10	-0.0258063	0.0681754	0.714886	-0.15943	0.107817	0.974524	0.85263	1.11384
HLA DR on B cell	Parkinson's disease	ebi-a-GCST90002116	ieu-b-7	Weighted median	10	-0.064689	0.0360275	0.0725668	-0.135303	0.00592489	0.937359	0.873451	1.00594
HLA DR on B cell	Parkinson's disease	ebi-a-GCST90002116	ieu-b-7	Inverse variance weighted	10	-0.0476897	0.026266	0.0694255	-0.0991711	0.00379174	0.95343	0.905588	1.0038
HLA DR on HLA DR+ NK	Parkinson's disease	ebi-a-GCST90002117	ieu-b-7	MR Egger	5	0.155749	0.151553	0.379712	-0.141295	0.452792	1.16853	0.868233	1.5727
HLA DR on HLA DR+ NK	Parkinson's disease	ebi-a-GCST90002117	ieu-b-7	Weighted median	5	-0.0270724	0.041125	0.510348	-0.107677	0.0535326	0.973291	0.897917	1.05499
HLA DR on HLA DR+ NK	Parkinson's disease	ebi-a-GCST90002117	ieu-b-7	Inverse variance weighted	5	0.012497	0.0450617	0.781526	-0.0758239	0.100818	1.01258	0.926979	1.10608
CD8 on CD28+ CD45RA- CD8br	Parkinson's disease	ebi-a-GCST90002118	ieu-b-7	MR Egger	4	-0.217239	0.128677	0.23342	-0.469446	0.0349679	0.804738	0.625349	1.03559
CD8 on CD28+ CD45RA- CD8br	Parkinson's disease	ebi-a-GCST90002118	ieu-b-7	Weighted median	4	-0.0659693	0.0620644	0.287819	-0.187615	0.0556769	0.93616	0.828933	1.05726
CD8 on CD28+ CD45RA- CD8br	Parkinson's disease	ebi-a-GCST90002118	ieu-b-7	Inverse variance weighted	4	-0.0287314	0.0774531	0.710674	-0.180539	0.123077	0.971677	0.83482	1.13097
CD8 on CD28+ CD45RA+ CD8br	Parkinson's disease	ebi-a-GCST90002119	ieu-b-7	MR Egger	8	0.00794063	0.0748191	0.918938	-0.138705	0.154586	1.00797	0.870485	1.16717
CD8 on CD28+ CD45RA+ CD8br	Parkinson's disease	ebi-a-GCST90002119	ieu-b-7	Weighted median	8	0.00205712	0.0334318	0.950936	-0.0634692	0.0675835	1.00206	0.938503	1.06992
CD8 on CD28+ CD45RA+ CD8br	Parkinson's disease	ebi-a-GCST90002119	ieu-b-7	Inverse variance weighted	8	-0.00657944	0.0282207	0.815651	-0.0618921	0.0487332	0.993442	0.939984	1.04994
CD8 on CD28- CD8br	Parkinson's disease	ebi-a-GCST90002120	ieu-b-7	MR Egger	5	0.450668	0.358573	0.297765	-0.252136	1.15347	1.56936	0.777139	3.16918
CD8 on CD28- CD8br	Parkinson's disease	ebi-a-GCST90002120	ieu-b-7	Weighted median	5	-0.141859	0.0815649	0.081998	-0.301726	0.0180088	0.867744	0.739541	1.01817
CD8 on CD28- CD8br	Parkinson's disease	ebi-a-GCST90002120	ieu-b-7	Inverse variance weighted	5	-0.107133	0.0659365	0.104206	-0.236369	0.0221022	0.898406	0.789489	1.02235
CD8 on CD39+ CD8br	Parkinson's disease	ebi-a-GCST90002121	ieu-b-7	MR Egger	6	0.156115	0.306943	0.637793	-0.445493	0.757723	1.16896	0.640508	2.13341
CD8 on CD39+ CD8br	Parkinson's disease	ebi-a-GCST90002121	ieu-b-7	Weighted median	6	0.0316399	0.0671578	0.637549	-0.0999894	0.163269	1.03215	0.904847	1.17735
CD8 on CD39+ CD8br	Parkinson's disease	ebi-a-GCST90002121	ieu-b-7	Inverse variance weighted	6	0.00853361	0.0715206	0.905024	-0.131647	0.148714	1.00857	0.876651	1.16034
