# Supplementary material for: Peripheral immune cell traits and Parkinson’s disease: A Mendelian randomization study
Source: PLoS One. 2024 Mar 5;19(3):e0299026. doi: 10.1371/journal.pone.0299026 (PMC10914262; doi:10.1371/journal.pone.0299026)
Supplement: S4 Table — (XLSX) [file pone.0299026.s006.xlsx]

## Sheet: IVW_FDR
S4 Table. Results of Inverse variance weighted analysis post-FDR correction.
id.exposure	id.outcome	outcome	exposure	method	nsnp	b	se	pval	FDR	lo_ci	up_ci	or	or_lci95	or_uci95
ebi-a-GCST90001391	ieu-b-7	Parkinson's disease || id:ieu-b-7	|| id:ebi-a-GCST90001391	Inverse variance weighted	2	0.0391797	0.0576143	0.496483	0.93471	-0.0737444	0.152104	1.03996	0.928909	1.16428
ebi-a-GCST90001392	ieu-b-7	Parkinson's disease || id:ieu-b-7	|| id:ebi-a-GCST90001392	Inverse variance weighted	6	0.0411234	0.0886002	0.642543	0.956162	-0.132533	0.21478	1.04198	0.875874	1.23959
ebi-a-GCST90001393	ieu-b-7	Parkinson's disease || id:ieu-b-7	|| id:ebi-a-GCST90001393	Inverse variance weighted	5	0.141746	0.0878073	0.106467	0.796692	-0.0303567	0.313848	1.15228	0.970099	1.36868
ebi-a-GCST90001394	ieu-b-7	Parkinson's disease || id:ieu-b-7	|| id:ebi-a-GCST90001394	Inverse variance weighted	3	0.000836475	0.0271996	0.975466	0.992181	-0.0524747	0.0541477	1.00084	0.948878	1.05564
ebi-a-GCST90001395	ieu-b-7	Parkinson's disease || id:ieu-b-7	|| id:ebi-a-GCST90001395	Inverse variance weighted	6	0.140014	0.0705004	0.0470324	0.647203	0.00183361	0.278195	1.15029	1.00184	1.32074
ebi-a-GCST90001396	ieu-b-7	Parkinson's disease || id:ieu-b-7	|| id:ebi-a-GCST90001396	Inverse variance weighted	3	0.122385	0.136105	0.368549	0.93471	-0.144381	0.38915	1.13019	0.865558	1.47573
ebi-a-GCST90001397	ieu-b-7	Parkinson's disease || id:ieu-b-7	|| id:ebi-a-GCST90001397	Inverse variance weighted	3	0.183164	0.126098	0.146349	0.867854	-0.0639884	0.430316	1.20101	0.938016	1.53774
ebi-a-GCST90001398	ieu-b-7	Parkinson's disease || id:ieu-b-7	|| id:ebi-a-GCST90001398	Inverse variance weighted	5	0.145429	0.0908784	0.109542	0.796692	-0.0326931	0.32355	1.15654	0.967836	1.38203
ebi-a-GCST90001399	ieu-b-7	Parkinson's disease || id:ieu-b-7	|| id:ebi-a-GCST90001399	Inverse variance weighted	4	-0.0482513	0.0608662	0.427927	0.93471	-0.167549	0.0710464	0.952894	0.845735	1.07363
ebi-a-GCST90001400	ieu-b-7	Parkinson's disease || id:ieu-b-7	|| id:ebi-a-GCST90001400	Inverse variance weighted	3	-0.130848	0.0869625	0.132415	0.86299	-0.301294	0.0395985	0.877351	0.73986	1.04039
ebi-a-GCST90001401	ieu-b-7	Parkinson's disease || id:ieu-b-7	|| id:ebi-a-GCST90001401	Inverse variance weighted	5	-0.0994875	0.0544106	0.0674808	0.758211	-0.206132	0.00715725	0.905301	0.813726	1.00718
ebi-a-GCST90001402	ieu-b-7	Parkinson's disease || id:ieu-b-7	|| id:ebi-a-GCST90001402	Inverse variance weighted	2	-0.206786	0.153795	0.178767	0.883111	-0.508223	0.0946513	0.813194	0.601563	1.09928
ebi-a-GCST90001403	ieu-b-7	Parkinson's disease || id:ieu-b-7	|| id:ebi-a-GCST90001403	Inverse variance weighted	4	-0.036668	0.0790136	0.642596	0.956162	-0.191535	0.118199	0.963996	0.825691	1.12547
ebi-a-GCST90001404	ieu-b-7	Parkinson's disease || id:ieu-b-7	|| id:ebi-a-GCST90001404	Inverse variance weighted	6	-0.00496437	0.038752	0.898065	0.982637	-0.0809184	0.0709896	0.995048	0.922269	1.07357
ebi-a-GCST90001406	ieu-b-7	Parkinson's disease || id:ieu-b-7	|| id:ebi-a-GCST90001406	Inverse variance weighted	8	-0.063519	0.0728291	0.383118	0.93471	-0.206264	0.0792259	0.938456	0.813618	1.08245
ebi-a-GCST90001407	ieu-b-7	Parkinson's disease || id:ieu-b-7	|| id:ebi-a-GCST90001407	Inverse variance weighted	2	0.122305	0.298848	0.682353	0.959697	-0.463436	0.708046	1.1301	0.629118	2.03002
ebi-a-GCST90001408	ieu-b-7	Parkinson's disease || id:ieu-b-7	|| id:ebi-a-GCST90001408	Inverse variance weighted	8	0.0606564	0.074304	0.414313	0.93471	-0.0849795	0.206292	1.06253	0.918531	1.22911
ebi-a-GCST90001409	ieu-b-7	Parkinson's disease || id:ieu-b-7	|| id:ebi-a-GCST90001409	Inverse variance weighted	4	-0.000859265	0.0815242	0.99159	0.995138	-0.160647	0.158928	0.999141	0.851593	1.17225
ebi-a-GCST90001410	ieu-b-7	Parkinson's disease || id:ieu-b-7	|| id:ebi-a-GCST90001410	Inverse variance weighted	5	0.0292518	0.0877274	0.738802	0.971751	-0.142694	0.201197	1.02968	0.86702	1.22287
ebi-a-GCST90001411	ieu-b-7	Parkinson's disease || id:ieu-b-7	|| id:ebi-a-GCST90001411	Inverse variance weighted	3	0.0847746	0.121255	0.484463	0.93471	-0.152885	0.322434	1.08847	0.858228	1.38048
ebi-a-GCST90001412	ieu-b-7	Parkinson's disease || id:ieu-b-7	|| id:ebi-a-GCST90001412	Inverse variance weighted	6	-0.0442839	0.108415	0.68293	0.959697	-0.256776	0.168209	0.956682	0.773541	1.18318
ebi-a-GCST90001413	ieu-b-7	Parkinson's disease || id:ieu-b-7	|| id:ebi-a-GCST90001413	Inverse variance weighted	2	0.0994746	0.0966891	0.30357	0.93471	-0.0900361	0.288985	1.10459	0.913898	1.33507
ebi-a-GCST90001414	ieu-b-7	Parkinson's disease || id:ieu-b-7	|| id:ebi-a-GCST90001414	Inverse variance weighted	2	0.0957002	0.131733	0.46755	0.93471	-0.162496	0.353897	1.10043	0.850019	1.42461
ebi-a-GCST90001415	ieu-b-7	Parkinson's disease || id:ieu-b-7	|| id:ebi-a-GCST90001415	Inverse variance weighted	2	-0.0846528	0.267467	0.751624	0.971751	-0.608888	0.439582	0.918831	0.543956	1.55206
ebi-a-GCST90001417	ieu-b-7	Parkinson's disease || id:ieu-b-7	|| id:ebi-a-GCST90001417	Inverse variance weighted	5	-0.0735253	0.130826	0.574112	0.938075	-0.329945	0.182895	0.929113	0.718963	1.20069
ebi-a-GCST90001418	ieu-b-7	Parkinson's disease || id:ieu-b-7	|| id:ebi-a-GCST90001418	Inverse variance weighted	3	-0.19821	0.13392	0.138857	0.86299	-0.460695	0.0642737	0.820197	0.630845	1.06638
ebi-a-GCST90001419	ieu-b-7	Parkinson's disease || id:ieu-b-7	|| id:ebi-a-GCST90001419	Inverse variance weighted	3	0.0304446	0.188803	0.871896	0.981237	-0.339609	0.400498	1.03091	0.712049	1.49257
ebi-a-GCST90001420	ieu-b-7	Parkinson's disease || id:ieu-b-7	|| id:ebi-a-GCST90001420	Inverse variance weighted	3	0.021481	0.0972501	0.825183	0.975075	-0.169129	0.212091	1.02171	0.8444	1.23626
ebi-a-GCST90001421	ieu-b-7	Parkinson's disease || id:ieu-b-7	|| id:ebi-a-GCST90001421	Inverse variance weighted	2	0.00727663	0.0493694	0.882823	0.981237	-0.0894874	0.104041	1.0073	0.9144	1.10965
ebi-a-GCST90001423	ieu-b-7	Parkinson's disease || id:ieu-b-7	|| id:ebi-a-GCST90001423	Inverse variance weighted	2	0.106079	0.131002	0.418084	0.93471	-0.150685	0.362843	1.11191	0.860118	1.43741
ebi-a-GCST90001424	ieu-b-7	Parkinson's disease || id:ieu-b-7	|| id:ebi-a-GCST90001424	Inverse variance weighted	4	0.0743708	0.0943491	0.43055	0.93471	-0.110553	0.259295	1.07721	0.895338	1.29602
ebi-a-GCST90001425	ieu-b-7	Parkinson's disease || id:ieu-b-7	|| id:ebi-a-GCST90001425	Inverse variance weighted	2	0.0140427	0.0892772	0.875014	0.981237	-0.160941	0.189026	1.01414	0.851343	1.20807
ebi-a-GCST90001426	ieu-b-7	Parkinson's disease || id:ieu-b-7	|| id:ebi-a-GCST90001426	Inverse variance weighted	7	-0.0612684	0.0696375	0.378957	0.93471	-0.197758	0.075221	0.940571	0.820569	1.07812
ebi-a-GCST90001427	ieu-b-7	Parkinson's disease || id:ieu-b-7	|| id:ebi-a-GCST90001427	Inverse variance weighted	5	-0.0397889	0.0849604	0.639554	0.956162	-0.206311	0.126733	0.960992	0.81358	1.13511
ebi-a-GCST90001428	ieu-b-7	Parkinson's disease || id:ieu-b-7	|| id:ebi-a-GCST90001428	Inverse variance weighted	3	0.0545467	0.0533935	0.306971	0.93471	-0.0501046	0.159198	1.05606	0.95113	1.17257
ebi-a-GCST90001429	ieu-b-7	Parkinson's disease || id:ieu-b-7	|| id:ebi-a-GCST90001429	Inverse variance weighted	5	0.00203877	0.11036	0.985261	0.995138	-0.214266	0.218344	1.00204	0.807134	1.24401
ebi-a-GCST90001430	ieu-b-7	Parkinson's disease || id:ieu-b-7	|| id:ebi-a-GCST90001430	Inverse variance weighted	5	0.0123537	0.0346794	0.721671	0.966619	-0.0556179	0.0803254	1.01243	0.9459	1.08364
ebi-a-GCST90001431	ieu-b-7	Parkinson's disease || id:ieu-b-7	|| id:ebi-a-GCST90001431	Inverse variance weighted	3	0.10085	0.130779	0.440622	0.93471	-0.155478	0.357177	1.10611	0.856006	1.42929
ebi-a-GCST90001432	ieu-b-7	Parkinson's disease || id:ieu-b-7	|| id:ebi-a-GCST90001432	Inverse variance weighted	6	0.0541076	0.0760589	0.476842	0.93471	-0.0949678	0.203183	1.0556	0.909402	1.2253
ebi-a-GCST90001433	ieu-b-7	Parkinson's disease || id:ieu-b-7	|| id:ebi-a-GCST90001433	Inverse variance weighted	3	-0.0824218	0.0602	0.170957	0.883111	-0.200414	0.0355701	0.920883	0.818392	1.03621
ebi-a-GCST90001434	ieu-b-7	Parkinson's disease || id:ieu-b-7	|| id:ebi-a-GCST90001434	Inverse variance weighted	5	-0.101467	0.0713206	0.154827	0.867854	-0.241255	0.0383215	0.903511	0.785641	1.03907
ebi-a-GCST90001435	ieu-b-7	Parkinson's disease || id:ieu-b-7	|| id:ebi-a-GCST90001435	Inverse variance weighted	2	0.174672	0.153461	0.255031	0.93471	-0.126112	0.475456	1.19086	0.881516	1.60875
ebi-a-GCST90001436	ieu-b-7	Parkinson's disease || id:ieu-b-7	|| id:ebi-a-GCST90001436	Inverse variance weighted	6	-0.0935908	0.0964817	0.332028	0.93471	-0.282695	0.0955134	0.910655	0.75375	1.10022
ebi-a-GCST90001437	ieu-b-7	Parkinson's disease || id:ieu-b-7	|| id:ebi-a-GCST90001437	Inverse variance weighted	2	-0.046389	0.104032	0.655662	0.956451	-0.250292	0.157514	0.954671	0.778574	1.1706
ebi-a-GCST90001438	ieu-b-7	Parkinson's disease || id:ieu-b-7	|| id:ebi-a-GCST90001438	Inverse variance weighted	2	-0.154778	0.131884	0.24056	0.93471	-0.413271	0.103715	0.856605	0.661483	1.10928
ebi-a-GCST90001439	ieu-b-7	Parkinson's disease || id:ieu-b-7	|| id:ebi-a-GCST90001439	Inverse variance weighted	5	-0.0051658	0.103048	0.960019	0.988254	-0.207139	0.196807	0.994848	0.812907	1.21751
ebi-a-GCST90001441	ieu-b-7	Parkinson's disease || id:ieu-b-7	|| id:ebi-a-GCST90001441	Inverse variance weighted	4	0.0916333	0.0762127	0.229233	0.93471	-0.0577436	0.24101	1.09596	0.943892	1.27253
ebi-a-GCST90001442	ieu-b-7	Parkinson's disease || id:ieu-b-7	|| id:ebi-a-GCST90001442	Inverse variance weighted	6	0.0703753	0.0820387	0.390986	0.93471	-0.0904206	0.231171	1.07291	0.913547	1.26007
ebi-a-GCST90001444	ieu-b-7	Parkinson's disease || id:ieu-b-7	|| id:ebi-a-GCST90001444	Inverse variance weighted	3	0.0390133	0.0921194	0.671925	0.956451	-0.141541	0.219567	1.03978	0.86802	1.24554
ebi-a-GCST90001445	ieu-b-7	Parkinson's disease || id:ieu-b-7	|| id:ebi-a-GCST90001445	Inverse variance weighted	2	-0.135561	0.157618	0.389756	0.93471	-0.444493	0.173371	0.873226	0.641149	1.18931
ebi-a-GCST90001446	ieu-b-7	Parkinson's disease || id:ieu-b-7	|| id:ebi-a-GCST90001446	Inverse variance weighted	6	0.014758	0.0638186	0.817121	0.974718	-0.110326	0.139842	1.01487	0.895542	1.15009
ebi-a-GCST90001447	ieu-b-7	Parkinson's disease || id:ieu-b-7	|| id:ebi-a-GCST90001447	Inverse variance weighted	4	0.0215031	0.0836373	0.797102	0.971751	-0.142426	0.185432	1.02174	0.867252	1.20374
ebi-a-GCST90001449	ieu-b-7	Parkinson's disease || id:ieu-b-7	|| id:ebi-a-GCST90001449	Inverse variance weighted	5	0.0833977	0.0970679	0.390247	0.93471	-0.106855	0.273651	1.08697	0.898656	1.31476
ebi-a-GCST90001450	ieu-b-7	Parkinson's disease || id:ieu-b-7	|| id:ebi-a-GCST90001450	Inverse variance weighted	5	-0.0227191	0.0430978	0.598088	0.939421	-0.107191	0.0617525	0.977537	0.898354	1.0637
ebi-a-GCST90001451	ieu-b-7	Parkinson's disease || id:ieu-b-7	|| id:ebi-a-GCST90001451	Inverse variance weighted	10	-0.014575	0.0357078	0.683147	0.959697	-0.0845623	0.0554124	0.985531	0.918914	1.05698
ebi-a-GCST90001452	ieu-b-7	Parkinson's disease || id:ieu-b-7	|| id:ebi-a-GCST90001452	Inverse variance weighted	3	0.230809	0.149449	0.122492	0.823643	-0.0621113	0.52373	1.25962	0.939778	1.68831
ebi-a-GCST90001453	ieu-b-7	Parkinson's disease || id:ieu-b-7	|| id:ebi-a-GCST90001453	Inverse variance weighted	4	0.168692	0.0679757	0.0130776	0.331281	0.0354594	0.301924	1.18376	1.0361	1.35246
ebi-a-GCST90001454	ieu-b-7	Parkinson's disease || id:ieu-b-7	|| id:ebi-a-GCST90001454	Inverse variance weighted	2	0.0877051	0.141373	0.535008	0.93471	-0.189387	0.364797	1.09167	0.827466	1.44022
ebi-a-GCST90001457	ieu-b-7	Parkinson's disease || id:ieu-b-7	|| id:ebi-a-GCST90001457	Inverse variance weighted	2	0.232549	0.164138	0.156544	0.867854	-0.089161	0.55426	1.26181	0.914698	1.74065
ebi-a-GCST90001458	ieu-b-7	Parkinson's disease || id:ieu-b-7	|| id:ebi-a-GCST90001458	Inverse variance weighted	3	-0.081594	0.0510582	0.11003	0.796692	-0.181668	0.0184801	0.921646	0.833878	1.01865
ebi-a-GCST90001459	ieu-b-7	Parkinson's disease || id:ieu-b-7	|| id:ebi-a-GCST90001459	Inverse variance weighted	6	-0.116962	0.0384653	0.00236024	0.219445	-0.192354	-0.0415697	0.889619	0.825015	0.959282
ebi-a-GCST90001460	ieu-b-7	Parkinson's disease || id:ieu-b-7	|| id:ebi-a-GCST90001460	Inverse variance weighted	5	0.0101792	0.0532152	0.848304	0.981237	-0.0941227	0.114481	1.01023	0.910171	1.12129
ebi-a-GCST90001461	ieu-b-7	Parkinson's disease || id:ieu-b-7	|| id:ebi-a-GCST90001461	Inverse variance weighted	4	-0.126804	0.042381	0.00277143	0.219445	-0.209871	-0.0437378	0.880906	0.810689	0.957205
ebi-a-GCST90001462	ieu-b-7	Parkinson's disease || id:ieu-b-7	|| id:ebi-a-GCST90001462	Inverse variance weighted	4	-0.0957478	0.0340916	0.00497661	0.219445	-0.162567	-0.0289282	0.908693	0.849959	0.971486
ebi-a-GCST90001463	ieu-b-7	Parkinson's disease || id:ieu-b-7	|| id:ebi-a-GCST90001463	Inverse variance weighted	5	-0.0959949	0.0348732	0.00591085	0.219445	-0.164346	-0.0276435	0.908469	0.848448	0.972735
ebi-a-GCST90001464	ieu-b-7	Parkinson's disease || id:ieu-b-7	|| id:ebi-a-GCST90001464	Inverse variance weighted	3	-0.0932745	0.0336431	0.00556322	0.219445	-0.159215	-0.0273341	0.910943	0.852813	0.973036
ebi-a-GCST90001465	ieu-b-7	Parkinson's disease || id:ieu-b-7	|| id:ebi-a-GCST90001465	Inverse variance weighted	5	-0.0762432	0.0372485	0.0406699	0.621303	-0.14925	-0.00323613	0.926591	0.861353	0.996769
ebi-a-GCST90001466	ieu-b-7	Parkinson's disease || id:ieu-b-7	|| id:ebi-a-GCST90001466	Inverse variance weighted	3	0.0398615	0.0741261	0.590748	0.939421	-0.105426	0.185149	1.04067	0.899941	1.2034
ebi-a-GCST90001467	ieu-b-7	Parkinson's disease || id:ieu-b-7	|| id:ebi-a-GCST90001467	Inverse variance weighted	5	0.0137599	0.0833695	0.868907	0.981237	-0.149644	0.177164	1.01386	0.861014	1.19383
ebi-a-GCST90001468	ieu-b-7	Parkinson's disease || id:ieu-b-7	|| id:ebi-a-GCST90001468	Inverse variance weighted	5	-0.0860873	0.0314955	0.00626987	0.219445	-0.147818	-0.0243562	0.917514	0.862588	0.975938
ebi-a-GCST90001469	ieu-b-7	Parkinson's disease || id:ieu-b-7	|| id:ebi-a-GCST90001469	Inverse variance weighted	6	-0.0901301	0.0314293	0.00413453	0.219445	-0.151731	-0.0285287	0.913812	0.859219	0.971874
ebi-a-GCST90001470	ieu-b-7	Parkinson's disease || id:ieu-b-7	|| id:ebi-a-GCST90001470	Inverse variance weighted	4	0.015149	0.0646579	0.814756	0.974718	-0.11158	0.141878	1.01526	0.894419	1.15244
ebi-a-GCST90001471	ieu-b-7	Parkinson's disease || id:ieu-b-7	|| id:ebi-a-GCST90001471	Inverse variance weighted	3	0.124195	0.0705345	0.0782783	0.765515	-0.014053	0.262442	1.13224	0.986045	1.3001
ebi-a-GCST90001472	ieu-b-7	Parkinson's disease || id:ieu-b-7	|| id:ebi-a-GCST90001472	Inverse variance weighted	5	-0.0727424	0.0283028	0.0101656	0.299261	-0.128216	-0.0172688	0.92984	0.879663	0.982879
ebi-a-GCST90001473	ieu-b-7	Parkinson's disease || id:ieu-b-7	|| id:ebi-a-GCST90001473	Inverse variance weighted	7	-0.0572325	0.0241462	0.0177761	0.40323	-0.104559	-0.00990594	0.944374	0.900722	0.990143
ebi-a-GCST90001474	ieu-b-7	Parkinson's disease || id:ieu-b-7	|| id:ebi-a-GCST90001474	Inverse variance weighted	5	0.0893141	0.0462922	0.0536866	0.677331	-0.00141855	0.180047	1.09342	0.998582	1.19727
ebi-a-GCST90001475	ieu-b-7	Parkinson's disease || id:ieu-b-7	|| id:ebi-a-GCST90001475	Inverse variance weighted	3	-0.00693804	0.0692899	0.920241	0.982637	-0.142746	0.12887	0.993086	0.866974	1.13754
ebi-a-GCST90001476	ieu-b-7	Parkinson's disease || id:ieu-b-7	|| id:ebi-a-GCST90001476	Inverse variance weighted	2	0.0529928	0.100754	0.598913	0.939421	-0.144484	0.25047	1.05442	0.865468	1.28463
ebi-a-GCST90001477	ieu-b-7	Parkinson's disease || id:ieu-b-7	|| id:ebi-a-GCST90001477	Inverse variance weighted	5	0.120652	0.0865018	0.163078	0.867854	-0.0488913	0.290196	1.12823	0.952285	1.33669
ebi-a-GCST90001478	ieu-b-7	Parkinson's disease || id:ieu-b-7	|| id:ebi-a-GCST90001478	Inverse variance weighted	3	-0.160928	0.0838841	0.0550527	0.677964	-0.325341	0.00348456	0.851353	0.722281	1.00349
ebi-a-GCST90001479	ieu-b-7	Parkinson's disease || id:ieu-b-7	|| id:ebi-a-GCST90001479	Inverse variance weighted	3	-0.0407939	0.0917937	0.656748	0.956451	-0.220709	0.139122	0.960027	0.80195	1.14926
ebi-a-GCST90001480	ieu-b-7	Parkinson's disease || id:ieu-b-7	|| id:ebi-a-GCST90001480	Inverse variance weighted	11	0.0449481	0.0358232	0.209581	0.922988	-0.0252654	0.115162	1.04597	0.975051	1.12205
ebi-a-GCST90001481	ieu-b-7	Parkinson's disease || id:ieu-b-7	|| id:ebi-a-GCST90001481	Inverse variance weighted	11	0.00667982	0.021703	0.758247	0.971751	-0.035858	0.0492177	1.0067	0.964777	1.05045
ebi-a-GCST90001482	ieu-b-7	Parkinson's disease || id:ieu-b-7	|| id:ebi-a-GCST90001482	Inverse variance weighted	11	0.0215533	0.0243888	0.376838	0.93471	-0.0262488	0.0693554	1.02179	0.974093	1.07182
ebi-a-GCST90001483	ieu-b-7	Parkinson's disease || id:ieu-b-7	|| id:ebi-a-GCST90001483	Inverse variance weighted	14	0.0465277	0.0241455	0.0539828	0.677331	-0.000797416	0.0938528	1.04763	0.999203	1.0984
ebi-a-GCST90001484	ieu-b-7	Parkinson's disease || id:ieu-b-7	|| id:ebi-a-GCST90001484	Inverse variance weighted	8	0.00417578	0.0183161	0.819658	0.974718	-0.0317237	0.0400753	1.00418	0.968774	1.04089
ebi-a-GCST90001485	ieu-b-7	Parkinson's disease || id:ieu-b-7	|| id:ebi-a-GCST90001485	Inverse variance weighted	15	0.0129509	0.0168417	0.441907	0.93471	-0.0200589	0.0459607	1.01304	0.980141	1.04703
ebi-a-GCST90001486	ieu-b-7	Parkinson's disease || id:ieu-b-7	|| id:ebi-a-GCST90001486	Inverse variance weighted	2	-0.0160292	0.0476218	0.736423	0.971751	-0.109368	0.0773096	0.984099	0.8964	1.08038
ebi-a-GCST90001487	ieu-b-7	Parkinson's disease || id:ieu-b-7	|| id:ebi-a-GCST90001487	Inverse variance weighted	5	-0.0453638	0.0383804	0.237226	0.93471	-0.120589	0.0298619	0.95565	0.886398	1.03031
ebi-a-GCST90001488	ieu-b-7	Parkinson's disease || id:ieu-b-7	|| id:ebi-a-GCST90001488	Inverse variance weighted	4	-0.0179781	0.0516789	0.72793	0.966619	-0.119269	0.0833126	0.982183	0.887569	1.08688
ebi-a-GCST90001489	ieu-b-7	Parkinson's disease || id:ieu-b-7	|| id:ebi-a-GCST90001489	Inverse variance weighted	7	0.0154468	0.0219068	0.48074	0.93471	-0.0274906	0.0583842	1.01557	0.972884	1.06012
ebi-a-GCST90001491	ieu-b-7	Parkinson's disease || id:ieu-b-7	|| id:ebi-a-GCST90001491	Inverse variance weighted	7	0.0135275	0.0211418	0.522274	0.93471	-0.0279104	0.0549653	1.01362	0.972475	1.0565
ebi-a-GCST90001492	ieu-b-7	Parkinson's disease || id:ieu-b-7	|| id:ebi-a-GCST90001492	Inverse variance weighted	5	-0.0385658	0.0278596	0.166269	0.874898	-0.0931706	0.016039	0.962168	0.911038	1.01617
ebi-a-GCST90001493	ieu-b-7	Parkinson's disease || id:ieu-b-7	|| id:ebi-a-GCST90001493	Inverse variance weighted	6	-0.0247069	0.023188	0.286647	0.93471	-0.0701554	0.0207415	0.975596	0.932249	1.02096
ebi-a-GCST90001494	ieu-b-7	Parkinson's disease || id:ieu-b-7	|| id:ebi-a-GCST90001494	Inverse variance weighted	11	-0.0188197	0.0249783	0.451183	0.93471	-0.0677772	0.0301377	0.981356	0.934469	1.0306
ebi-a-GCST90001495	ieu-b-7	Parkinson's disease || id:ieu-b-7	|| id:ebi-a-GCST90001495	Inverse variance weighted	6	0.0109015	0.024786	0.660064	0.956451	-0.0376791	0.059482	1.01096	0.963022	1.06129
ebi-a-GCST90001496	ieu-b-7	Parkinson's disease || id:ieu-b-7	|| id:ebi-a-GCST90001496	Inverse variance weighted	9	0.0372868	0.0352596	0.290286	0.93471	-0.031822	0.106396	1.03799	0.968679	1.11226
ebi-a-GCST90001497	ieu-b-7	Parkinson's disease || id:ieu-b-7	|| id:ebi-a-GCST90001497	Inverse variance weighted	8	-0.00314728	0.0262141	0.904435	0.982637	-0.0545269	0.0482323	0.996858	0.946933	1.04941
ebi-a-GCST90001498	ieu-b-7	Parkinson's disease || id:ieu-b-7	|| id:ebi-a-GCST90001498	Inverse variance weighted	7	0.151449	0.0856388	0.0769844	0.764099	-0.0164035	0.3193	1.16352	0.98373	1.37616
ebi-a-GCST90001499	ieu-b-7	Parkinson's disease || id:ieu-b-7	|| id:ebi-a-GCST90001499	Inverse variance weighted	7	0.0243569	0.0227006	0.283288	0.93471	-0.0201363	0.0688501	1.02466	0.980065	1.07128
ebi-a-GCST90001500	ieu-b-7	Parkinson's disease || id:ieu-b-7	|| id:ebi-a-GCST90001500	Inverse variance weighted	5	0.0549587	0.0390486	0.159296	0.867854	-0.0215766	0.131494	1.0565	0.978655	1.14053
ebi-a-GCST90001501	ieu-b-7	Parkinson's disease || id:ieu-b-7	|| id:ebi-a-GCST90001501	Inverse variance weighted	5	-0.0378996	0.0279085	0.174465	0.883111	-0.0926002	0.016801	0.96281	0.911558	1.01694
ebi-a-GCST90001502	ieu-b-7	Parkinson's disease || id:ieu-b-7	|| id:ebi-a-GCST90001502	Inverse variance weighted	11	-0.0219929	0.0199695	0.270757	0.93471	-0.0611331	0.0171474	0.978247	0.940698	1.0173
ebi-a-GCST90001503	ieu-b-7	Parkinson's disease || id:ieu-b-7	|| id:ebi-a-GCST90001503	Inverse variance weighted	11	-0.0278061	0.0223251	0.212945	0.924223	-0.0715632	0.0159511	0.972577	0.930937	1.01608
ebi-a-GCST90001504	ieu-b-7	Parkinson's disease || id:ieu-b-7	|| id:ebi-a-GCST90001504	Inverse variance weighted	2	-0.0403473	0.09278	0.663656	0.956451	-0.222196	0.141502	0.960456	0.800758	1.152
ebi-a-GCST90001505	ieu-b-7	Parkinson's disease || id:ieu-b-7	|| id:ebi-a-GCST90001505	Inverse variance weighted	4	-0.0299243	0.0582831	0.60765	0.939421	-0.144159	0.0843106	0.970519	0.86575	1.08797
ebi-a-GCST90001506	ieu-b-7	Parkinson's disease || id:ieu-b-7	|| id:ebi-a-GCST90001506	Inverse variance weighted	2	0.00932099	0.109466	0.932142	0.98389	-0.205232	0.223874	1.00936	0.814459	1.25091
ebi-a-GCST90001507	ieu-b-7	Parkinson's disease || id:ieu-b-7	|| id:ebi-a-GCST90001507	Inverse variance weighted	8	-0.0675863	0.039248	0.0850639	0.78566	-0.144512	0.00933982	0.934647	0.865444	1.00938
ebi-a-GCST90001508	ieu-b-7	Parkinson's disease || id:ieu-b-7	|| id:ebi-a-GCST90001508	Inverse variance weighted	9	-0.0206772	0.0237108	0.383176	0.93471	-0.0671504	0.025796	0.979535	0.935055	1.02613
ebi-a-GCST90001509	ieu-b-7	Parkinson's disease || id:ieu-b-7	|| id:ebi-a-GCST90001509	Inverse variance weighted	8	-0.0237423	0.02649	0.370106	0.93471	-0.0756626	0.0281781	0.976537	0.927129	1.02858
ebi-a-GCST90001510	ieu-b-7	Parkinson's disease || id:ieu-b-7	|| id:ebi-a-GCST90001510	Inverse variance weighted	5	-0.0525286	0.030623	0.0862844	0.786015	-0.11255	0.00749246	0.948827	0.893553	1.00752
ebi-a-GCST90001511	ieu-b-7	Parkinson's disease || id:ieu-b-7	|| id:ebi-a-GCST90001511	Inverse variance weighted	6	-0.034553	0.039938	0.386947	0.93471	-0.112831	0.0437254	0.966037	0.893301	1.0447
ebi-a-GCST90001512	ieu-b-7	Parkinson's disease || id:ieu-b-7	|| id:ebi-a-GCST90001512	Inverse variance weighted	3	-0.0748103	0.0316763	0.0181908	0.40323	-0.136896	-0.0127247	0.92792	0.872061	0.987356
ebi-a-GCST90001513	ieu-b-7	Parkinson's disease || id:ieu-b-7	|| id:ebi-a-GCST90001513	Inverse variance weighted	2	0.245398	0.14017	0.0799942	0.770959	-0.0293348	0.520131	1.27813	0.971091	1.68225
ebi-a-GCST90001514	ieu-b-7	Parkinson's disease || id:ieu-b-7	|| id:ebi-a-GCST90001514	Inverse variance weighted	3	-0.0344307	0.0412387	0.403767	0.93471	-0.115259	0.0463971	0.966155	0.891136	1.04749
ebi-a-GCST90001515	ieu-b-7	Parkinson's disease || id:ieu-b-7	|| id:ebi-a-GCST90001515	Inverse variance weighted	6	0.0630107	0.0383672	0.100526	0.796692	-0.012189	0.13821	1.06504	0.987885	1.14822
ebi-a-GCST90001516	ieu-b-7	Parkinson's disease || id:ieu-b-7	|| id:ebi-a-GCST90001516	Inverse variance weighted	2	0.093523	0.0523709	0.0741346	0.758211	-0.00912397	0.19617	1.09804	0.990918	1.21673
ebi-a-GCST90001517	ieu-b-7	Parkinson's disease || id:ieu-b-7	|| id:ebi-a-GCST90001517	Inverse variance weighted	4	-0.0110705	0.0356082	0.755879	0.971751	-0.0808626	0.0587217	0.988991	0.92232	1.06048
ebi-a-GCST90001519	ieu-b-7	Parkinson's disease || id:ieu-b-7	|| id:ebi-a-GCST90001519	Inverse variance weighted	4	0.00703222	0.0459822	0.878451	0.981237	-0.083093	0.0971574	1.00706	0.920266	1.10203
ebi-a-GCST90001520	ieu-b-7	Parkinson's disease || id:ieu-b-7	|| id:ebi-a-GCST90001520	Inverse variance weighted	7	-0.0507641	0.0353878	0.151427	0.867854	-0.120124	0.018596	0.950503	0.88681	1.01877
ebi-a-GCST90001521	ieu-b-7	Parkinson's disease || id:ieu-b-7	|| id:ebi-a-GCST90001521	Inverse variance weighted	4	0.0300651	0.0503879	0.550727	0.938075	-0.0686953	0.128825	1.03052	0.933611	1.13749
ebi-a-GCST90001522	ieu-b-7	Parkinson's disease || id:ieu-b-7	|| id:ebi-a-GCST90001522	Inverse variance weighted	2	0.128367	0.0799646	0.108427	0.796692	-0.0283633	0.285098	1.13697	0.972035	1.32989
ebi-a-GCST90001523	ieu-b-7	Parkinson's disease || id:ieu-b-7	|| id:ebi-a-GCST90001523	Inverse variance weighted	2	0.0918739	0.0613893	0.134503	0.86299	-0.0284491	0.212197	1.09623	0.971952	1.23639
ebi-a-GCST90001524	ieu-b-7	Parkinson's disease || id:ieu-b-7	|| id:ebi-a-GCST90001524	Inverse variance weighted	3	0.00907624	0.0400723	0.820815	0.974718	-0.0694655	0.087618	1.00912	0.932892	1.09157
ebi-a-GCST90001525	ieu-b-7	Parkinson's disease || id:ieu-b-7	|| id:ebi-a-GCST90001525	Inverse variance weighted	7	0.123643	0.075886	0.103243	0.796692	-0.0250932	0.27238	1.13161	0.975219	1.31309
ebi-a-GCST90001526	ieu-b-7	Parkinson's disease || id:ieu-b-7	|| id:ebi-a-GCST90001526	Inverse variance weighted	4	0.0790211	0.0361468	0.0288071	0.517749	0.00817339	0.149869	1.08223	1.00821	1.16168
ebi-a-GCST90001527	ieu-b-7	Parkinson's disease || id:ieu-b-7	|| id:ebi-a-GCST90001527	Inverse variance weighted	4	-0.0426245	0.11115	0.701358	0.966619	-0.260478	0.175229	0.958271	0.770683	1.19152
ebi-a-GCST90001528	ieu-b-7	Parkinson's disease || id:ieu-b-7	|| id:ebi-a-GCST90001528	Inverse variance weighted	3	-0.0833844	0.0426181	0.0504005	0.670327	-0.166916	0.000147084	0.919997	0.846271	1.00015
ebi-a-GCST90001529	ieu-b-7	Parkinson's disease || id:ieu-b-7	|| id:ebi-a-GCST90001529	Inverse variance weighted	2	-0.0449753	0.10175	0.658477	0.956451	-0.244406	0.154455	0.956021	0.78317	1.16702
ebi-a-GCST90001530	ieu-b-7	Parkinson's disease || id:ieu-b-7	|| id:ebi-a-GCST90001530	Inverse variance weighted	3	0.0311423	0.0393249	0.428405	0.93471	-0.0459344	0.108219	1.03163	0.955105	1.11429
ebi-a-GCST90001531	ieu-b-7	Parkinson's disease || id:ieu-b-7	|| id:ebi-a-GCST90001531	Inverse variance weighted	8	-0.0112821	0.0186787	0.545836	0.935518	-0.0478923	0.0253281	0.988781	0.953236	1.02565
ebi-a-GCST90001532	ieu-b-7	Parkinson's disease || id:ieu-b-7	|| id:ebi-a-GCST90001532	Inverse variance weighted	11	-0.0149491	0.0183517	0.415306	0.93471	-0.0509184	0.0210202	0.985162	0.950356	1.02124
ebi-a-GCST90001533	ieu-b-7	Parkinson's disease || id:ieu-b-7	|| id:ebi-a-GCST90001533	Inverse variance weighted	4	0.00812986	0.0330522	0.805705	0.974484	-0.0566524	0.0729121	1.00816	0.944923	1.07564
ebi-a-GCST90001534	ieu-b-7	Parkinson's disease || id:ieu-b-7	|| id:ebi-a-GCST90001534	Inverse variance weighted	6	0.0165001	0.0650052	0.799629	0.972127	-0.11091	0.14391	1.01664	0.895019	1.15478
ebi-a-GCST90001535	ieu-b-7	Parkinson's disease || id:ieu-b-7	|| id:ebi-a-GCST90001535	Inverse variance weighted	7	-0.0211528	0.0499421	0.671897	0.956451	-0.119039	0.0767338	0.979069	0.887773	1.07975
ebi-a-GCST90001536	ieu-b-7	Parkinson's disease || id:ieu-b-7	|| id:ebi-a-GCST90001536	Inverse variance weighted	7	-0.00379782	0.0361825	0.916405	0.982637	-0.0747156	0.06712	0.996209	0.928007	1.06942
ebi-a-GCST90001537	ieu-b-7	Parkinson's disease || id:ieu-b-7	|| id:ebi-a-GCST90001537	Inverse variance weighted	4	0.0251472	0.0707484	0.722256	0.966619	-0.11352	0.163814	1.02547	0.892687	1.178
ebi-a-GCST90001538	ieu-b-7	Parkinson's disease || id:ieu-b-7	|| id:ebi-a-GCST90001538	Inverse variance weighted	5	-0.0308166	0.0718683	0.668074	0.956451	-0.171679	0.110045	0.969653	0.84225	1.11633
ebi-a-GCST90001539	ieu-b-7	Parkinson's disease || id:ieu-b-7	|| id:ebi-a-GCST90001539	Inverse variance weighted	3	0.0900636	0.110144	0.413535	0.93471	-0.125819	0.305946	1.09424	0.881775	1.35791
ebi-a-GCST90001540	ieu-b-7	Parkinson's disease || id:ieu-b-7	|| id:ebi-a-GCST90001540	Inverse variance weighted	3	-0.0506592	0.0750904	0.499903	0.93471	-0.197837	0.0965181	0.950603	0.820504	1.10133
ebi-a-GCST90001541	ieu-b-7	Parkinson's disease || id:ieu-b-7	|| id:ebi-a-GCST90001541	Inverse variance weighted	5	-0.0124017	0.0809268	0.878204	0.981237	-0.171018	0.146215	0.987675	0.842806	1.15744
ebi-a-GCST90001542	ieu-b-7	Parkinson's disease || id:ieu-b-7	|| id:ebi-a-GCST90001542	Inverse variance weighted	3	0.00411078	0.0890912	0.963198	0.988467	-0.170508	0.17873	1.00412	0.843236	1.1957
ebi-a-GCST90001543	ieu-b-7	Parkinson's disease || id:ieu-b-7	|| id:ebi-a-GCST90001543	Inverse variance weighted	6	-0.0465015	0.0673076	0.489641	0.93471	-0.178424	0.0854215	0.954563	0.836587	1.08918
ebi-a-GCST90001544	ieu-b-7	Parkinson's disease || id:ieu-b-7	|| id:ebi-a-GCST90001544	Inverse variance weighted	8	-0.0878045	0.0488734	0.0724041	0.758211	-0.183596	0.00798743	0.91594	0.832272	1.00802
ebi-a-GCST90001545	ieu-b-7	Parkinson's disease || id:ieu-b-7	|| id:ebi-a-GCST90001545	Inverse variance weighted	2	0.101995	0.0698233	0.144082	0.867854	-0.0348587	0.238849	1.10738	0.965742	1.26979
ebi-a-GCST90001546	ieu-b-7	Parkinson's disease || id:ieu-b-7	|| id:ebi-a-GCST90001546	Inverse variance weighted	4	0.0019819	0.0652505	0.975769	0.992181	-0.125909	0.129873	1.00198	0.881695	1.13868
ebi-a-GCST90001547	ieu-b-7	Parkinson's disease || id:ieu-b-7	|| id:ebi-a-GCST90001547	Inverse variance weighted	5	0.0697928	0.0527799	0.186056	0.894965	-0.0336558	0.173241	1.07229	0.966904	1.18915
ebi-a-GCST90001548	ieu-b-7	Parkinson's disease || id:ieu-b-7	|| id:ebi-a-GCST90001548	Inverse variance weighted	5	-0.0490397	0.0681438	0.47174	0.93471	-0.182601	0.0845221	0.952143	0.8331	1.0882
ebi-a-GCST90001549	ieu-b-7	Parkinson's disease || id:ieu-b-7	|| id:ebi-a-GCST90001549	Inverse variance weighted	5	0.174319	0.076675	0.0229971	0.436944	0.0240363	0.324602	1.19044	1.02433	1.38348
ebi-a-GCST90001551	ieu-b-7	Parkinson's disease || id:ieu-b-7	|| id:ebi-a-GCST90001551	Inverse variance weighted	6	0.0359063	0.0874184	0.681263	0.959697	-0.135434	0.207246	1.03656	0.873337	1.23029
ebi-a-GCST90001552	ieu-b-7	Parkinson's disease || id:ieu-b-7	|| id:ebi-a-GCST90001552	Inverse variance weighted	5	0.00434078	0.0520891	0.933586	0.98389	-0.0977538	0.106435	1.00435	0.906872	1.11231
ebi-a-GCST90001553	ieu-b-7	Parkinson's disease || id:ieu-b-7	|| id:ebi-a-GCST90001553	Inverse variance weighted	8	0.0456035	0.0647604	0.481316	0.93471	-0.0813268	0.172534	1.04666	0.921892	1.18831
ebi-a-GCST90001554	ieu-b-7	Parkinson's disease || id:ieu-b-7	|| id:ebi-a-GCST90001554	Inverse variance weighted	6	-0.0229608	0.03501	0.511929	0.93471	-0.0915804	0.0456588	0.977301	0.912488	1.04672
ebi-a-GCST90001555	ieu-b-7	Parkinson's disease || id:ieu-b-7	|| id:ebi-a-GCST90001555	Inverse variance weighted	8	-0.017318	0.0253198	0.493994	0.93471	-0.0669447	0.0323088	0.982831	0.935247	1.03284
ebi-a-GCST90001556	ieu-b-7	Parkinson's disease || id:ieu-b-7	|| id:ebi-a-GCST90001556	Inverse variance weighted	3	-0.0229776	0.0292626	0.432324	0.93471	-0.0803322	0.034377	0.977284	0.92281	1.03497
ebi-a-GCST90001558	ieu-b-7	Parkinson's disease || id:ieu-b-7	|| id:ebi-a-GCST90001558	Inverse variance weighted	3	-0.0484795	0.0763133	0.525253	0.93471	-0.198054	0.101095	0.952677	0.820326	1.10638
ebi-a-GCST90001559	ieu-b-7	Parkinson's disease || id:ieu-b-7	|| id:ebi-a-GCST90001559	Inverse variance weighted	3	0.0167094	0.0797431	0.834027	0.979908	-0.139587	0.173006	1.01685	0.869717	1.18887
ebi-a-GCST90001560	ieu-b-7	Parkinson's disease || id:ieu-b-7	|| id:ebi-a-GCST90001560	Inverse variance weighted	7	0.0179656	0.0224115	0.422769	0.93471	-0.0259609	0.0618921	1.01813	0.974373	1.06385
ebi-a-GCST90001561	ieu-b-7	Parkinson's disease || id:ieu-b-7	|| id:ebi-a-GCST90001561	Inverse variance weighted	8	0.0191896	0.0255176	0.452042	0.93471	-0.0308249	0.0692041	1.01937	0.969645	1.07165
ebi-a-GCST90001562	ieu-b-7	Parkinson's disease || id:ieu-b-7	|| id:ebi-a-GCST90001562	Inverse variance weighted	10	-0.0252683	0.033311	0.448118	0.93471	-0.0905579	0.0400213	0.975048	0.913421	1.04083
ebi-a-GCST90001565	ieu-b-7	Parkinson's disease || id:ieu-b-7	|| id:ebi-a-GCST90001565	Inverse variance weighted	3	-0.0536964	0.0393836	0.17275	0.883111	-0.130888	0.0234955	0.94772	0.877316	1.02377
ebi-a-GCST90001566	ieu-b-7	Parkinson's disease || id:ieu-b-7	|| id:ebi-a-GCST90001566	Inverse variance weighted	2	-0.0631775	0.129158	0.624736	0.954782	-0.316327	0.189972	0.938777	0.728821	1.20922
ebi-a-GCST90001567	ieu-b-7	Parkinson's disease || id:ieu-b-7	|| id:ebi-a-GCST90001567	Inverse variance weighted	3	0.00407357	0.0711898	0.954369	0.987691	-0.135458	0.143606	1.00408	0.873315	1.15443
ebi-a-GCST90001568	ieu-b-7	Parkinson's disease || id:ieu-b-7	|| id:ebi-a-GCST90001568	Inverse variance weighted	2	-0.0549856	0.117939	0.641058	0.956162	-0.286146	0.176175	0.946499	0.751153	1.19265
ebi-a-GCST90001569	ieu-b-7	Parkinson's disease || id:ieu-b-7	|| id:ebi-a-GCST90001569	Inverse variance weighted	5	-0.00610452	0.0649868	0.925161	0.982637	-0.133479	0.12127	0.993914	0.875046	1.12893
ebi-a-GCST90001570	ieu-b-7	Parkinson's disease || id:ieu-b-7	|| id:ebi-a-GCST90001570	Inverse variance weighted	6	-0.00353398	0.0670828	0.957986	0.987691	-0.135016	0.127948	0.996472	0.873702	1.13649
ebi-a-GCST90001571	ieu-b-7	Parkinson's disease || id:ieu-b-7	|| id:ebi-a-GCST90001571	Inverse variance weighted	5	-0.0152869	0.0663104	0.817676	0.974718	-0.145255	0.114682	0.984829	0.864801	1.12152
ebi-a-GCST90001572	ieu-b-7	Parkinson's disease || id:ieu-b-7	|| id:ebi-a-GCST90001572	Inverse variance weighted	3	-0.0939763	0.159881	0.556674	0.938075	-0.407343	0.219391	0.910304	0.665416	1.24532
ebi-a-GCST90001573	ieu-b-7	Parkinson's disease || id:ieu-b-7	|| id:ebi-a-GCST90001573	Inverse variance weighted	8	-0.00533997	0.0526389	0.919197	0.982637	-0.108512	0.0978323	0.994674	0.897168	1.10278
ebi-a-GCST90001574	ieu-b-7	Parkinson's disease || id:ieu-b-7	|| id:ebi-a-GCST90001574	Inverse variance weighted	5	0.119904	0.0745477	0.107743	0.796692	-0.0262095	0.266017	1.12739	0.974131	1.30476
ebi-a-GCST90001575	ieu-b-7	Parkinson's disease || id:ieu-b-7	|| id:ebi-a-GCST90001575	Inverse variance weighted	5	-0.100432	0.0905846	0.267554	0.93471	-0.277978	0.0771135	0.904446	0.757313	1.08016
ebi-a-GCST90001577	ieu-b-7	Parkinson's disease || id:ieu-b-7	|| id:ebi-a-GCST90001577	Inverse variance weighted	6	-0.0164385	0.0739665	0.824126	0.975075	-0.161413	0.128536	0.983696	0.850941	1.13716
ebi-a-GCST90001578	ieu-b-7	Parkinson's disease || id:ieu-b-7	|| id:ebi-a-GCST90001578	Inverse variance weighted	7	-0.0175427	0.0765713	0.818789	0.974718	-0.167623	0.132537	0.98261	0.845673	1.14172
ebi-a-GCST90001579	ieu-b-7	Parkinson's disease || id:ieu-b-7	|| id:ebi-a-GCST90001579	Inverse variance weighted	3	0.01744	0.0605669	0.773388	0.971751	-0.101271	0.136151	1.01759	0.903688	1.14586
ebi-a-GCST90001580	ieu-b-7	Parkinson's disease || id:ieu-b-7	|| id:ebi-a-GCST90001580	Inverse variance weighted	4	0.0775511	0.0545313	0.154986	0.867854	-0.0293303	0.184432	1.08064	0.971096	1.20254
ebi-a-GCST90001581	ieu-b-7	Parkinson's disease || id:ieu-b-7	|| id:ebi-a-GCST90001581	Inverse variance weighted	2	-0.031652	0.0772762	0.682102	0.959697	-0.183113	0.119809	0.968844	0.832674	1.12728
ebi-a-GCST90001582	ieu-b-7	Parkinson's disease || id:ieu-b-7	|| id:ebi-a-GCST90001582	Inverse variance weighted	6	0.0535158	0.0620808	0.388668	0.93471	-0.0681626	0.175194	1.05497	0.934109	1.19148
ebi-a-GCST90001583	ieu-b-7	Parkinson's disease || id:ieu-b-7	|| id:ebi-a-GCST90001583	Inverse variance weighted	7	0.0147766	0.0280009	0.597694	0.939421	-0.0401051	0.0696584	1.01489	0.960688	1.07214
ebi-a-GCST90001584	ieu-b-7	Parkinson's disease || id:ieu-b-7	|| id:ebi-a-GCST90001584	Inverse variance weighted	4	0.0382912	0.062105	0.537528	0.93471	-0.0834347	0.160017	1.03903	0.919951	1.17353
ebi-a-GCST90001585	ieu-b-7	Parkinson's disease || id:ieu-b-7	|| id:ebi-a-GCST90001585	Inverse variance weighted	8	0.0963675	0.0346507	0.00541727	0.219445	0.0284522	0.164283	1.10116	1.02886	1.17855
ebi-a-GCST90001586	ieu-b-7	Parkinson's disease || id:ieu-b-7	|| id:ebi-a-GCST90001586	Inverse variance weighted	2	-0.0219435	0.0592598	0.711163	0.966619	-0.138093	0.0942056	0.978295	0.871018	1.09879
ebi-a-GCST90001587	ieu-b-7	Parkinson's disease || id:ieu-b-7	|| id:ebi-a-GCST90001587	Inverse variance weighted	2	0.0218264	0.0594679	0.713598	0.966619	-0.0947307	0.138384	1.02207	0.909618	1.14842
ebi-a-GCST90001588	ieu-b-7	Parkinson's disease || id:ieu-b-7	|| id:ebi-a-GCST90001588	Inverse variance weighted	7	0.0457517	0.050656	0.366428	0.93471	-0.0535341	0.145038	1.04681	0.947874	1.15608
ebi-a-GCST90001590	ieu-b-7	Parkinson's disease || id:ieu-b-7	|| id:ebi-a-GCST90001590	Inverse variance weighted	3	0.0563683	0.0603975	0.350671	0.93471	-0.0620108	0.174747	1.05799	0.939873	1.19095
ebi-a-GCST90001591	ieu-b-7	Parkinson's disease || id:ieu-b-7	|| id:ebi-a-GCST90001591	Inverse variance weighted	2	0.0946413	0.93964	0.919772	0.982637	-1.74705	1.93634	1.09926	0.174287	6.9333
ebi-a-GCST90001592	ieu-b-7	Parkinson's disease || id:ieu-b-7	|| id:ebi-a-GCST90001592	Inverse variance weighted	3	0.0675998	0.0745881	0.364773	0.93471	-0.0785929	0.213793	1.06994	0.924416	1.23837
ebi-a-GCST90001593	ieu-b-7	Parkinson's disease || id:ieu-b-7	|| id:ebi-a-GCST90001593	Inverse variance weighted	2	-0.160618	0.108049	0.137141	0.86299	-0.372395	0.0511588	0.851617	0.689082	1.05249
ebi-a-GCST90001594	ieu-b-7	Parkinson's disease || id:ieu-b-7	|| id:ebi-a-GCST90001594	Inverse variance weighted	2	0.0308299	0.0610151	0.61336	0.941996	-0.0887596	0.150419	1.03131	0.915066	1.16232
ebi-a-GCST90001596	ieu-b-7	Parkinson's disease || id:ieu-b-7	|| id:ebi-a-GCST90001596	Inverse variance weighted	4	0.0214758	0.0721351	0.76592	0.971751	-0.119909	0.162861	1.02171	0.887001	1.17687
ebi-a-GCST90001597	ieu-b-7	Parkinson's disease || id:ieu-b-7	|| id:ebi-a-GCST90001597	Inverse variance weighted	4	0.118747	0.0703582	0.0914585	0.787265	-0.0191548	0.25665	1.12609	0.981028	1.29259
ebi-a-GCST90001598	ieu-b-7	Parkinson's disease || id:ieu-b-7	|| id:ebi-a-GCST90001598	Inverse variance weighted	5	0.0144409	0.0587315	0.805776	0.974484	-0.100673	0.129555	1.01455	0.904229	1.13832
ebi-a-GCST90001599	ieu-b-7	Parkinson's disease || id:ieu-b-7	|| id:ebi-a-GCST90001599	Inverse variance weighted	3	0.16272	0.097531	0.0952387	0.791671	-0.0284412	0.35388	1.17671	0.971959	1.42458
ebi-a-GCST90001600	ieu-b-7	Parkinson's disease || id:ieu-b-7	|| id:ebi-a-GCST90001600	Inverse variance weighted	3	-0.050766	0.0651116	0.435581	0.93471	-0.178385	0.0768527	0.950501	0.836621	1.07988
ebi-a-GCST90001601	ieu-b-7	Parkinson's disease || id:ieu-b-7	|| id:ebi-a-GCST90001601	Inverse variance weighted	3	0.0217529	0.0699205	0.755718	0.971751	-0.115291	0.158797	1.02199	0.891106	1.1721
ebi-a-GCST90001602	ieu-b-7	Parkinson's disease || id:ieu-b-7	|| id:ebi-a-GCST90001602	Inverse variance weighted	3	-0.0758949	0.131359	0.563422	0.938075	-0.333359	0.181569	0.926914	0.716513	1.1991
ebi-a-GCST90001603	ieu-b-7	Parkinson's disease || id:ieu-b-7	|| id:ebi-a-GCST90001603	Inverse variance weighted	3	-0.0133326	0.0977456	0.891504	0.981237	-0.204914	0.178249	0.986756	0.814717	1.19512
ebi-a-GCST90001604	ieu-b-7	Parkinson's disease || id:ieu-b-7	|| id:ebi-a-GCST90001604	Inverse variance weighted	5	-0.0509394	0.0581363	0.380917	0.93471	-0.164886	0.0630077	0.950336	0.84799	1.06503
ebi-a-GCST90001605	ieu-b-7	Parkinson's disease || id:ieu-b-7	|| id:ebi-a-GCST90001605	Inverse variance weighted	2	-0.128439	0.145503	0.377385	0.93471	-0.413625	0.156747	0.879467	0.661249	1.1697
ebi-a-GCST90001607	ieu-b-7	Parkinson's disease || id:ieu-b-7	|| id:ebi-a-GCST90001607	Inverse variance weighted	3	-0.0793347	0.0763173	0.298555	0.93471	-0.228917	0.0702472	0.923731	0.795395	1.07277
ebi-a-GCST90001608	ieu-b-7	Parkinson's disease || id:ieu-b-7	|| id:ebi-a-GCST90001608	Inverse variance weighted	3	0.030644	0.0561391	0.585163	0.939421	-0.0793886	0.140677	1.03112	0.923681	1.15105
ebi-a-GCST90001609	ieu-b-7	Parkinson's disease || id:ieu-b-7	|| id:ebi-a-GCST90001609	Inverse variance weighted	5	0.0701139	0.106174	0.509017	0.93471	-0.137987	0.278214	1.07263	0.87111	1.32077
ebi-a-GCST90001610	ieu-b-7	Parkinson's disease || id:ieu-b-7	|| id:ebi-a-GCST90001610	Inverse variance weighted	7	0.0467403	0.0821696	0.569474	0.938075	-0.114312	0.207793	1.04785	0.891979	1.23096
ebi-a-GCST90001611	ieu-b-7	Parkinson's disease || id:ieu-b-7	|| id:ebi-a-GCST90001611	Inverse variance weighted	6	0.0435881	0.0961774	0.650401	0.956451	-0.14492	0.232096	1.04455	0.865092	1.26124
ebi-a-GCST90001612	ieu-b-7	Parkinson's disease || id:ieu-b-7	|| id:ebi-a-GCST90001612	Inverse variance weighted	4	0.0713594	0.0654654	0.275699	0.93471	-0.0569529	0.199672	1.07397	0.944639	1.221
ebi-a-GCST90001613	ieu-b-7	Parkinson's disease || id:ieu-b-7	|| id:ebi-a-GCST90001613	Inverse variance weighted	4	0.0652513	0.0842027	0.43838	0.93471	-0.0997859	0.230289	1.06743	0.905031	1.25896
ebi-a-GCST90001614	ieu-b-7	Parkinson's disease || id:ieu-b-7	|| id:ebi-a-GCST90001614	Inverse variance weighted	5	-0.087844	0.072752	0.227261	0.93471	-0.230438	0.05475	0.915904	0.794186	1.05628
ebi-a-GCST90001615	ieu-b-7	Parkinson's disease || id:ieu-b-7	|| id:ebi-a-GCST90001615	Inverse variance weighted	3	-0.0322523	0.0889759	0.71699	0.966619	-0.206645	0.14214	0.968262	0.813308	1.15274
ebi-a-GCST90001616	ieu-b-7	Parkinson's disease || id:ieu-b-7	|| id:ebi-a-GCST90001616	Inverse variance weighted	2	-0.216952	0.138644	0.117627	0.81481	-0.488694	0.0547902	0.804969	0.613427	1.05632
ebi-a-GCST90001617	ieu-b-7	Parkinson's disease || id:ieu-b-7	|| id:ebi-a-GCST90001617	Inverse variance weighted	3	-0.00987934	0.0515986	0.848161	0.981237	-0.111013	0.0912538	0.990169	0.894928	1.09555
ebi-a-GCST90001618	ieu-b-7	Parkinson's disease || id:ieu-b-7	|| id:ebi-a-GCST90001618	Inverse variance weighted	6	0.0405407	0.0369416	0.272455	0.93471	-0.0318648	0.112946	1.04137	0.968638	1.11957
ebi-a-GCST90001619	ieu-b-7	Parkinson's disease || id:ieu-b-7	|| id:ebi-a-GCST90001619	Inverse variance weighted	8	0.0408831	0.0332106	0.218314	0.93471	-0.0242097	0.105976	1.04173	0.976081	1.11179
ebi-a-GCST90001620	ieu-b-7	Parkinson's disease || id:ieu-b-7	|| id:ebi-a-GCST90001620	Inverse variance weighted	6	0.032729	0.0369716	0.376024	0.93471	-0.0397353	0.105193	1.03327	0.961044	1.11093
ebi-a-GCST90001621	ieu-b-7	Parkinson's disease || id:ieu-b-7	|| id:ebi-a-GCST90001621	Inverse variance weighted	12	-0.00283715	0.0513867	0.95597	0.987691	-0.103555	0.0978807	0.997167	0.901626	1.10283
ebi-a-GCST90001622	ieu-b-7	Parkinson's disease || id:ieu-b-7	|| id:ebi-a-GCST90001622	Inverse variance weighted	8	0.0459819	0.0575491	0.424289	0.93471	-0.0668143	0.158778	1.04706	0.935369	1.17208
ebi-a-GCST90001623	ieu-b-7	Parkinson's disease || id:ieu-b-7	|| id:ebi-a-GCST90001623	Inverse variance weighted	10	0.0260006	0.046212	0.573682	0.938075	-0.0645749	0.116576	1.02634	0.937466	1.12364
ebi-a-GCST90001624	ieu-b-7	Parkinson's disease || id:ieu-b-7	|| id:ebi-a-GCST90001624	Inverse variance weighted	3	0.0332625	0.063068	0.597911	0.939421	-0.0903508	0.156876	1.03382	0.913611	1.16985
ebi-a-GCST90001625	ieu-b-7	Parkinson's disease || id:ieu-b-7	|| id:ebi-a-GCST90001625	Inverse variance weighted	2	0.046937	0.065429	0.473144	0.93471	-0.0813039	0.175178	1.04806	0.921913	1.19146
ebi-a-GCST90001626	ieu-b-7	Parkinson's disease || id:ieu-b-7	|| id:ebi-a-GCST90001626	Inverse variance weighted	2	0.0547976	0.0569707	0.336122	0.93471	-0.0568649	0.16646	1.05633	0.944722	1.18112
ebi-a-GCST90001627	ieu-b-7	Parkinson's disease || id:ieu-b-7	|| id:ebi-a-GCST90001627	Inverse variance weighted	9	0.0191866	0.0325679	0.555777	0.938075	-0.0446465	0.0830197	1.01937	0.956335	1.08656
ebi-a-GCST90001628	ieu-b-7	Parkinson's disease || id:ieu-b-7	|| id:ebi-a-GCST90001628	Inverse variance weighted	9	-0.0214052	0.0286311	0.454689	0.93471	-0.0775223	0.0347118	0.978822	0.925406	1.03532
ebi-a-GCST90001629	ieu-b-7	Parkinson's disease || id:ieu-b-7	|| id:ebi-a-GCST90001629	Inverse variance weighted	7	-0.0121804	0.0352503	0.729688	0.966619	-0.081271	0.0569102	0.987893	0.921944	1.05856
ebi-a-GCST90001630	ieu-b-7	Parkinson's disease || id:ieu-b-7	|| id:ebi-a-GCST90001630	Inverse variance weighted	4	0.0438004	0.0767499	0.56821	0.938075	-0.106629	0.19423	1.04477	0.898859	1.21438
ebi-a-GCST90001631	ieu-b-7	Parkinson's disease || id:ieu-b-7	|| id:ebi-a-GCST90001631	Inverse variance weighted	3	0.0739508	0.108171	0.494197	0.93471	-0.138064	0.285965	1.07675	0.871043	1.33105
ebi-a-GCST90001632	ieu-b-7	Parkinson's disease || id:ieu-b-7	|| id:ebi-a-GCST90001632	Inverse variance weighted	3	0.0315371	0.108903	0.77213	0.971751	-0.181912	0.244987	1.03204	0.833674	1.2776
ebi-a-GCST90001633	ieu-b-7	Parkinson's disease || id:ieu-b-7	|| id:ebi-a-GCST90001633	Inverse variance weighted	7	-0.0197523	0.0730647	0.786898	0.971751	-0.162959	0.123454	0.980441	0.849626	1.1314
ebi-a-GCST90001634	ieu-b-7	Parkinson's disease || id:ieu-b-7	|| id:ebi-a-GCST90001634	Inverse variance weighted	5	0.0131097	0.0741286	0.859626	0.981237	-0.132182	0.158402	1.0132	0.876181	1.17164
ebi-a-GCST90001635	ieu-b-7	Parkinson's disease || id:ieu-b-7	|| id:ebi-a-GCST90001635	Inverse variance weighted	5	0.000691306	0.0747383	0.99262	0.995138	-0.145796	0.147178	1.00069	0.864334	1.15856
ebi-a-GCST90001636	ieu-b-7	Parkinson's disease || id:ieu-b-7	|| id:ebi-a-GCST90001636	Inverse variance weighted	2	0.0272208	0.0886158	0.758708	0.971751	-0.146466	0.200908	1.02759	0.863755	1.22251
ebi-a-GCST90001637	ieu-b-7	Parkinson's disease || id:ieu-b-7	|| id:ebi-a-GCST90001637	Inverse variance weighted	5	-0.0136372	0.0811097	0.866479	0.981237	-0.172612	0.145338	0.986455	0.841464	1.15643
ebi-a-GCST90001638	ieu-b-7	Parkinson's disease || id:ieu-b-7	|| id:ebi-a-GCST90001638	Inverse variance weighted	5	0.0146057	0.0773268	0.850185	0.981237	-0.136955	0.166166	1.01471	0.87201	1.18077
ebi-a-GCST90001639	ieu-b-7	Parkinson's disease || id:ieu-b-7	|| id:ebi-a-GCST90001639	Inverse variance weighted	3	-0.0210088	0.0638843	0.742263	0.971751	-0.146222	0.104204	0.97921	0.863966	1.10983
ebi-a-GCST90001641	ieu-b-7	Parkinson's disease || id:ieu-b-7	|| id:ebi-a-GCST90001641	Inverse variance weighted	2	0.0184598	0.118145	0.875838	0.981237	-0.213104	0.250024	1.01863	0.808072	1.28406
ebi-a-GCST90001642	ieu-b-7	Parkinson's disease || id:ieu-b-7	|| id:ebi-a-GCST90001642	Inverse variance weighted	6	-0.0507459	0.0523841	0.332682	0.93471	-0.153419	0.051927	0.95052	0.85777	1.0533
ebi-a-GCST90001643	ieu-b-7	Parkinson's disease || id:ieu-b-7	|| id:ebi-a-GCST90001643	Inverse variance weighted	10	-0.00338405	0.0227116	0.881553	0.981237	-0.0478987	0.0411306	0.996622	0.95323	1.04199
ebi-a-GCST90001644	ieu-b-7	Parkinson's disease || id:ieu-b-7	|| id:ebi-a-GCST90001644	Inverse variance weighted	9	-0.0628005	0.044675	0.159807	0.867854	-0.150364	0.0247624	0.939131	0.860395	1.02507
ebi-a-GCST90001645	ieu-b-7	Parkinson's disease || id:ieu-b-7	|| id:ebi-a-GCST90001645	Inverse variance weighted	4	-0.0188867	0.0663119	0.775784	0.971751	-0.148858	0.111085	0.98129	0.861691	1.11749
ebi-a-GCST90001646	ieu-b-7	Parkinson's disease || id:ieu-b-7	|| id:ebi-a-GCST90001646	Inverse variance weighted	8	0.0233789	0.0432682	0.588973	0.939421	-0.0614268	0.108185	1.02365	0.940422	1.11425
ebi-a-GCST90001647	ieu-b-7	Parkinson's disease || id:ieu-b-7	|| id:ebi-a-GCST90001647	Inverse variance weighted	4	0.0375731	0.0833999	0.652338	0.956451	-0.125891	0.201037	1.03829	0.881711	1.22267
ebi-a-GCST90001648	ieu-b-7	Parkinson's disease || id:ieu-b-7	|| id:ebi-a-GCST90001648	Inverse variance weighted	2	0.100997	0.0408626	0.0134505	0.331281	0.0209058	0.181087	1.10627	1.02113	1.19852
ebi-a-GCST90001649	ieu-b-7	Parkinson's disease || id:ieu-b-7	|| id:ebi-a-GCST90001649	Inverse variance weighted	7	0.014451	0.058831	0.805964	0.974484	-0.100858	0.12976	1.01456	0.904062	1.13855
ebi-a-GCST90001650	ieu-b-7	Parkinson's disease || id:ieu-b-7	|| id:ebi-a-GCST90001650	Inverse variance weighted	2	0.101237	0.0402174	0.011828	0.327733	0.0224106	0.180063	1.10654	1.02266	1.19729
ebi-a-GCST90001651	ieu-b-7	Parkinson's disease || id:ieu-b-7	|| id:ebi-a-GCST90001651	Inverse variance weighted	3	-0.117389	0.0913308	0.198683	0.907628	-0.296397	0.0616197	0.889239	0.743492	1.06356
ebi-a-GCST90001652	ieu-b-7	Parkinson's disease || id:ieu-b-7	|| id:ebi-a-GCST90001652	Inverse variance weighted	3	0.015349	0.0986882	0.876403	0.981237	-0.17808	0.208778	1.01547	0.836876	1.23217
ebi-a-GCST90001653	ieu-b-7	Parkinson's disease || id:ieu-b-7	|| id:ebi-a-GCST90001653	Inverse variance weighted	3	-0.0693891	0.0840843	0.40924	0.93471	-0.234194	0.0954163	0.932964	0.791208	1.10012
ebi-a-GCST90001654	ieu-b-7	Parkinson's disease || id:ieu-b-7	|| id:ebi-a-GCST90001654	Inverse variance weighted	4	0.0456314	0.0710425	0.520671	0.93471	-0.0936119	0.184875	1.04669	0.910636	1.20307
ebi-a-GCST90001655	ieu-b-7	Parkinson's disease || id:ieu-b-7	|| id:ebi-a-GCST90001655	Inverse variance weighted	5	0.0447398	0.0921805	0.627428	0.954782	-0.135934	0.225414	1.04576	0.8729	1.25284
ebi-a-GCST90001656	ieu-b-7	Parkinson's disease || id:ieu-b-7	|| id:ebi-a-GCST90001656	Inverse variance weighted	3	0.0693891	0.0840843	0.40924	0.93471	-0.0954163	0.234194	1.07185	0.908994	1.26389
ebi-a-GCST90001657	ieu-b-7	Parkinson's disease || id:ieu-b-7	|| id:ebi-a-GCST90001657	Inverse variance weighted	3	-0.0224888	0.0790401	0.776009	0.971751	-0.177407	0.13243	0.977762	0.837438	1.1416
ebi-a-GCST90001658	ieu-b-7	Parkinson's disease || id:ieu-b-7	|| id:ebi-a-GCST90001658	Inverse variance weighted	9	0.0351777	0.0342337	0.30415	0.93471	-0.0319204	0.102276	1.0358	0.968584	1.10769
ebi-a-GCST90001659	ieu-b-7	Parkinson's disease || id:ieu-b-7	|| id:ebi-a-GCST90001659	Inverse variance weighted	10	0.0459698	0.0386095	0.233797	0.93471	-0.0297048	0.121644	1.04704	0.970732	1.12935
ebi-a-GCST90001660	ieu-b-7	Parkinson's disease || id:ieu-b-7	|| id:ebi-a-GCST90001660	Inverse variance weighted	11	0.0413936	0.0358635	0.248419	0.93471	-0.0288988	0.111686	1.04226	0.971515	1.11816
ebi-a-GCST90001661	ieu-b-7	Parkinson's disease || id:ieu-b-7	|| id:ebi-a-GCST90001661	Inverse variance weighted	6	-0.169458	0.0659316	0.0101636	0.299261	-0.298684	-0.0402323	0.844122	0.741794	0.960566
ebi-a-GCST90001662	ieu-b-7	Parkinson's disease || id:ieu-b-7	|| id:ebi-a-GCST90001662	Inverse variance weighted	3	-0.11273	0.0795637	0.156525	0.867854	-0.268675	0.0432146	0.893392	0.764391	1.04416
ebi-a-GCST90001663	ieu-b-7	Parkinson's disease || id:ieu-b-7	|| id:ebi-a-GCST90001663	Inverse variance weighted	3	-0.086158	0.0943095	0.360945	0.93471	-0.271005	0.0986886	0.917449	0.762613	1.10372
ebi-a-GCST90001664	ieu-b-7	Parkinson's disease || id:ieu-b-7	|| id:ebi-a-GCST90001664	Inverse variance weighted	13	0.00763898	0.0144646	0.597419	0.939421	-0.0207117	0.0359896	1.00767	0.979501	1.03665
ebi-a-GCST90001665	ieu-b-7	Parkinson's disease || id:ieu-b-7	|| id:ebi-a-GCST90001665	Inverse variance weighted	7	0.0317813	0.0367367	0.386979	0.93471	-0.0402227	0.103785	1.03229	0.960576	1.10936
ebi-a-GCST90001666	ieu-b-7	Parkinson's disease || id:ieu-b-7	|| id:ebi-a-GCST90001666	Inverse variance weighted	12	0.0188736	0.0164772	0.252027	0.93471	-0.0134217	0.051169	1.01905	0.986668	1.0525
ebi-a-GCST90001667	ieu-b-7	Parkinson's disease || id:ieu-b-7	|| id:ebi-a-GCST90001667	Inverse variance weighted	5	-0.0140618	0.071397	0.843864	0.981237	-0.154	0.125876	0.986037	0.857272	1.13414
ebi-a-GCST90001668	ieu-b-7	Parkinson's disease || id:ieu-b-7	|| id:ebi-a-GCST90001668	Inverse variance weighted	5	-0.0290691	0.046693	0.533576	0.93471	-0.120587	0.0624492	0.971349	0.8864	1.06444
ebi-a-GCST90001669	ieu-b-7	Parkinson's disease || id:ieu-b-7	|| id:ebi-a-GCST90001669	Inverse variance weighted	5	-0.0127304	0.0208071	0.540652	0.93471	-0.0535124	0.0280516	0.98735	0.947894	1.02845
ebi-a-GCST90001670	ieu-b-7	Parkinson's disease || id:ieu-b-7	|| id:ebi-a-GCST90001670	Inverse variance weighted	8	-0.0337499	0.0483734	0.485368	0.93471	-0.128562	0.0610619	0.966813	0.879359	1.06296
ebi-a-GCST90001671	ieu-b-7	Parkinson's disease || id:ieu-b-7	|| id:ebi-a-GCST90001671	Inverse variance weighted	7	-0.0418333	0.0511521	0.413459	0.93471	-0.142091	0.0584249	0.95903	0.867542	1.06017
ebi-a-GCST90001672	ieu-b-7	Parkinson's disease || id:ieu-b-7	|| id:ebi-a-GCST90001672	Inverse variance weighted	11	-0.0456871	0.0347959	0.189183	0.894965	-0.113887	0.0225129	0.955341	0.892359	1.02277
ebi-a-GCST90001673	ieu-b-7	Parkinson's disease || id:ieu-b-7	|| id:ebi-a-GCST90001673	Inverse variance weighted	2	-0.0715235	0.146882	0.626296	0.954782	-0.359411	0.216364	0.930974	0.698087	1.24155
ebi-a-GCST90001674	ieu-b-7	Parkinson's disease || id:ieu-b-7	|| id:ebi-a-GCST90001674	Inverse variance weighted	2	-0.0745633	0.153144	0.626341	0.954782	-0.374726	0.225599	0.928149	0.687478	1.25307
ebi-a-GCST90001675	ieu-b-7	Parkinson's disease || id:ieu-b-7	|| id:ebi-a-GCST90001675	Inverse variance weighted	4	0.0511877	0.0926083	0.580446	0.939165	-0.130325	0.2327	1.05252	0.87781	1.262
ebi-a-GCST90001676	ieu-b-7	Parkinson's disease || id:ieu-b-7	|| id:ebi-a-GCST90001676	Inverse variance weighted	2	-0.254836	0.110929	0.0216022	0.434206	-0.472257	-0.0374153	0.775044	0.623593	0.963276
ebi-a-GCST90001677	ieu-b-7	Parkinson's disease || id:ieu-b-7	|| id:ebi-a-GCST90001677	Inverse variance weighted	2	0.0774733	0.138501	0.575909	0.938075	-0.193989	0.348935	1.08055	0.823667	1.41756
ebi-a-GCST90001678	ieu-b-7	Parkinson's disease || id:ieu-b-7	|| id:ebi-a-GCST90001678	Inverse variance weighted	3	-0.081594	0.120975	0.500013	0.93471	-0.318705	0.155517	0.921646	0.72709	1.16826
ebi-a-GCST90001679	ieu-b-7	Parkinson's disease || id:ieu-b-7	|| id:ebi-a-GCST90001679	Inverse variance weighted	4	-0.0297977	0.0517418	0.564688	0.938075	-0.131212	0.0716162	0.970642	0.877032	1.07424
ebi-a-GCST90001680	ieu-b-7	Parkinson's disease || id:ieu-b-7	|| id:ebi-a-GCST90001680	Inverse variance weighted	7	0.00430983	0.047481	0.927676	0.982637	-0.0887529	0.0973725	1.00432	0.915072	1.10227
ebi-a-GCST90001681	ieu-b-7	Parkinson's disease || id:ieu-b-7	|| id:ebi-a-GCST90001681	Inverse variance weighted	7	0.0101366	0.0751513	0.892704	0.981237	-0.13716	0.157433	1.01019	0.871831	1.1705
ebi-a-GCST90001682	ieu-b-7	Parkinson's disease || id:ieu-b-7	|| id:ebi-a-GCST90001682	Inverse variance weighted	2	0.0448525	0.099435	0.651937	0.956451	-0.15004	0.239745	1.04587	0.860673	1.27093
ebi-a-GCST90001683	ieu-b-7	Parkinson's disease || id:ieu-b-7	|| id:ebi-a-GCST90001683	Inverse variance weighted	3	-0.112893	0.108023	0.295988	0.93471	-0.324619	0.0988334	0.893247	0.722803	1.10388
ebi-a-GCST90001684	ieu-b-7	Parkinson's disease || id:ieu-b-7	|| id:ebi-a-GCST90001684	Inverse variance weighted	2	0.07443	0.0861191	0.387441	0.93471	-0.0943635	0.243224	1.07727	0.909952	1.27535
ebi-a-GCST90001685	ieu-b-7	Parkinson's disease || id:ieu-b-7	|| id:ebi-a-GCST90001685	Inverse variance weighted	2	-0.0441006	0.117755	0.708023	0.966619	-0.274899	0.186698	0.956858	0.759648	1.20526
ebi-a-GCST90001686	ieu-b-7	Parkinson's disease || id:ieu-b-7	|| id:ebi-a-GCST90001686	Inverse variance weighted	5	-0.112593	0.0834699	0.177369	0.883111	-0.276194	0.0510083	0.893515	0.758666	1.05233
ebi-a-GCST90001687	ieu-b-7	Parkinson's disease || id:ieu-b-7	|| id:ebi-a-GCST90001687	Inverse variance weighted	5	-0.0453859	0.062424	0.46719	0.93471	-0.167737	0.076965	0.955629	0.845576	1.08
ebi-a-GCST90001688	ieu-b-7	Parkinson's disease || id:ieu-b-7	|| id:ebi-a-GCST90001688	Inverse variance weighted	38	-0.00451185	0.00522966	0.388279	0.93471	-0.014762	0.00573829	0.995498	0.985346	1.00575
ebi-a-GCST90001689	ieu-b-7	Parkinson's disease || id:ieu-b-7	|| id:ebi-a-GCST90001689	Inverse variance weighted	6	0.0481041	0.0678582	0.478392	0.93471	-0.084898	0.181106	1.04928	0.918606	1.19854
ebi-a-GCST90001690	ieu-b-7	Parkinson's disease || id:ieu-b-7	|| id:ebi-a-GCST90001690	Inverse variance weighted	7	0.0883406	0.0763391	0.247185	0.93471	-0.061284	0.237965	1.09236	0.940556	1.26866
ebi-a-GCST90001691	ieu-b-7	Parkinson's disease || id:ieu-b-7	|| id:ebi-a-GCST90001691	Inverse variance weighted	8	-0.0203987	0.0393007	0.603731	0.939421	-0.0974282	0.0566307	0.979808	0.907168	1.05826
ebi-a-GCST90001692	ieu-b-7	Parkinson's disease || id:ieu-b-7	|| id:ebi-a-GCST90001692	Inverse variance weighted	6	-0.0458352	0.0327971	0.162252	0.867854	-0.110118	0.0184472	0.955199	0.895729	1.01862
ebi-a-GCST90001693	ieu-b-7	Parkinson's disease || id:ieu-b-7	|| id:ebi-a-GCST90001693	Inverse variance weighted	8	-0.0232263	0.0284492	0.414264	0.93471	-0.0789868	0.0325342	0.977041	0.924052	1.03307
ebi-a-GCST90001694	ieu-b-7	Parkinson's disease || id:ieu-b-7	|| id:ebi-a-GCST90001694	Inverse variance weighted	5	0.00934401	0.0923814	0.919435	0.982637	-0.171724	0.190412	1.00939	0.842212	1.20975
ebi-a-GCST90001696	ieu-b-7	Parkinson's disease || id:ieu-b-7	|| id:ebi-a-GCST90001696	Inverse variance weighted	2	-0.00120786	0.00115036	0.293724	0.93471	-0.00346257	0.00104684	0.998793	0.996543	1.00105
ebi-a-GCST90001697	ieu-b-7	Parkinson's disease || id:ieu-b-7	|| id:ebi-a-GCST90001697	Inverse variance weighted	88	-0.000421032	0.000597682	0.481157	0.93471	-0.00159249	0.000750423	0.999579	0.998409	1.00075
ebi-a-GCST90001700	ieu-b-7	Parkinson's disease || id:ieu-b-7	|| id:ebi-a-GCST90001700	Inverse variance weighted	110	0.000236846	0.000454128	0.60199	0.939421	-0.000653245	0.00112694	1.00024	0.999347	1.00113
ebi-a-GCST90001701	ieu-b-7	Parkinson's disease || id:ieu-b-7	|| id:ebi-a-GCST90001701	Inverse variance weighted	3	-0.0281604	0.0533535	0.597632	0.939421	-0.132733	0.0764124	0.972232	0.875699	1.07941
ebi-a-GCST90001702	ieu-b-7	Parkinson's disease || id:ieu-b-7	|| id:ebi-a-GCST90001702	Inverse variance weighted	10	-0.021925	0.0293547	0.455125	0.93471	-0.0794603	0.0356103	0.978314	0.923615	1.03625
ebi-a-GCST90001703	ieu-b-7	Parkinson's disease || id:ieu-b-7	|| id:ebi-a-GCST90001703	Inverse variance weighted	8	-0.0290562	0.0315162	0.356558	0.93471	-0.090828	0.0327156	0.971362	0.913175	1.03326
ebi-a-GCST90001704	ieu-b-7	Parkinson's disease || id:ieu-b-7	|| id:ebi-a-GCST90001704	Inverse variance weighted	9	-0.0274149	0.028125	0.329684	0.93471	-0.0825399	0.0277101	0.972957	0.920775	1.0281
ebi-a-GCST90001705	ieu-b-7	Parkinson's disease || id:ieu-b-7	|| id:ebi-a-GCST90001705	Inverse variance weighted	9	-0.0239678	0.0291142	0.410374	0.93471	-0.0810316	0.033096	0.976317	0.922165	1.03365
ebi-a-GCST90001706	ieu-b-7	Parkinson's disease || id:ieu-b-7	|| id:ebi-a-GCST90001706	Inverse variance weighted	10	-0.0147981	0.0179275	0.409121	0.93471	-0.049936	0.0203398	0.985311	0.95129	1.02055
ebi-a-GCST90001707	ieu-b-7	Parkinson's disease || id:ieu-b-7	|| id:ebi-a-GCST90001707	Inverse variance weighted	8	-0.0164634	0.0196239	0.401498	0.93471	-0.0549262	0.0219994	0.983671	0.946555	1.02224
ebi-a-GCST90001708	ieu-b-7	Parkinson's disease || id:ieu-b-7	|| id:ebi-a-GCST90001708	Inverse variance weighted	10	-0.0282155	0.0284906	0.322007	0.93471	-0.0840571	0.0276262	0.972179	0.919379	1.02801
ebi-a-GCST90001709	ieu-b-7	Parkinson's disease || id:ieu-b-7	|| id:ebi-a-GCST90001709	Inverse variance weighted	10	-0.0256797	0.026712	0.336373	0.93471	-0.0780351	0.0266757	0.974647	0.924932	1.02703
ebi-a-GCST90001710	ieu-b-7	Parkinson's disease || id:ieu-b-7	|| id:ebi-a-GCST90001710	Inverse variance weighted	9	-0.0257843	0.0303078	0.39491	0.93471	-0.0851876	0.0336191	0.974545	0.91834	1.03419
ebi-a-GCST90001711	ieu-b-7	Parkinson's disease || id:ieu-b-7	|| id:ebi-a-GCST90001711	Inverse variance weighted	10	-0.0235076	0.0288163	0.414629	0.93471	-0.0799875	0.0329723	0.976767	0.923128	1.03352
ebi-a-GCST90001712	ieu-b-7	Parkinson's disease || id:ieu-b-7	|| id:ebi-a-GCST90001712	Inverse variance weighted	10	-0.0273528	0.0280381	0.329283	0.93471	-0.0823074	0.0276018	0.973018	0.920989	1.02799
ebi-a-GCST90001713	ieu-b-7	Parkinson's disease || id:ieu-b-7	|| id:ebi-a-GCST90001713	Inverse variance weighted	4	-0.0471761	0.0527921	0.371526	0.93471	-0.150649	0.0562965	0.953919	0.86015	1.05791
ebi-a-GCST90001715	ieu-b-7	Parkinson's disease || id:ieu-b-7	|| id:ebi-a-GCST90001715	Inverse variance weighted	11	-0.0161948	0.0266563	0.543493	0.935518	-0.0684411	0.0360516	0.983936	0.933848	1.03671
ebi-a-GCST90001716	ieu-b-7	Parkinson's disease || id:ieu-b-7	|| id:ebi-a-GCST90001716	Inverse variance weighted	9	-0.0280184	0.0282218	0.320811	0.93471	-0.0833331	0.0272963	0.97237	0.920045	1.02767
ebi-a-GCST90001717	ieu-b-7	Parkinson's disease || id:ieu-b-7	|| id:ebi-a-GCST90001717	Inverse variance weighted	7	-0.0127265	0.019505	0.514097	0.93471	-0.0509563	0.0255034	0.987354	0.95032	1.02583
ebi-a-GCST90001718	ieu-b-7	Parkinson's disease || id:ieu-b-7	|| id:ebi-a-GCST90001718	Inverse variance weighted	12	-0.0188064	0.0282911	0.506212	0.93471	-0.074257	0.0366441	0.981369	0.928433	1.03732
ebi-a-GCST90001719	ieu-b-7	Parkinson's disease || id:ieu-b-7	|| id:ebi-a-GCST90001719	Inverse variance weighted	9	-0.026651	0.0283703	0.347526	0.93471	-0.0822567	0.0289547	0.973701	0.921035	1.02938
ebi-a-GCST90001720	ieu-b-7	Parkinson's disease || id:ieu-b-7	|| id:ebi-a-GCST90001720	Inverse variance weighted	9	-0.0278106	0.0311118	0.37138	0.93471	-0.0887898	0.0331686	0.972573	0.915038	1.03372
ebi-a-GCST90001721	ieu-b-7	Parkinson's disease || id:ieu-b-7	|| id:ebi-a-GCST90001721	Inverse variance weighted	3	0.065651	0.0470745	0.163131	0.867854	-0.026615	0.157917	1.06785	0.973736	1.17107
ebi-a-GCST90001723	ieu-b-7	Parkinson's disease || id:ieu-b-7	|| id:ebi-a-GCST90001723	Inverse variance weighted	10	-0.0102393	0.0640979	0.873082	0.981237	-0.135871	0.115393	0.989813	0.872955	1.12231
ebi-a-GCST90001724	ieu-b-7	Parkinson's disease || id:ieu-b-7	|| id:ebi-a-GCST90001724	Inverse variance weighted	7	-0.0475756	0.0714669	0.505602	0.93471	-0.187651	0.0924995	0.953538	0.828904	1.09691
ebi-a-GCST90001725	ieu-b-7	Parkinson's disease || id:ieu-b-7	|| id:ebi-a-GCST90001725	Inverse variance weighted	7	0.00794224	0.0464836	0.864333	0.981237	-0.0831655	0.09905	1.00797	0.920199	1.10412
ebi-a-GCST90001726	ieu-b-7	Parkinson's disease || id:ieu-b-7	|| id:ebi-a-GCST90001726	Inverse variance weighted	3	0.0192958	0.130619	0.882559	0.981237	-0.236717	0.275309	1.01948	0.789214	1.31694
ebi-a-GCST90001727	ieu-b-7	Parkinson's disease || id:ieu-b-7	|| id:ebi-a-GCST90001727	Inverse variance weighted	5	-0.0753289	0.134855	0.576441	0.938075	-0.339645	0.188987	0.927438	0.712023	1.20803
ebi-a-GCST90001728	ieu-b-7	Parkinson's disease || id:ieu-b-7	|| id:ebi-a-GCST90001728	Inverse variance weighted	4	-0.031867	0.0743304	0.668127	0.956451	-0.177555	0.113821	0.968635	0.837315	1.12055
ebi-a-GCST90001729	ieu-b-7	Parkinson's disease || id:ieu-b-7	|| id:ebi-a-GCST90001729	Inverse variance weighted	7	0.00367886	0.064195	0.9543	0.987691	-0.122143	0.129501	1.00369	0.885021	1.13826
ebi-a-GCST90001730	ieu-b-7	Parkinson's disease || id:ieu-b-7	|| id:ebi-a-GCST90001730	Inverse variance weighted	4	0.0285002	0.096576	0.767912	0.971751	-0.160789	0.217789	1.02891	0.851472	1.24332
ebi-a-GCST90001733	ieu-b-7	Parkinson's disease || id:ieu-b-7	|| id:ebi-a-GCST90001733	Inverse variance weighted	2	0.203974	0.296601	0.491639	0.93471	-0.377364	0.785313	1.22627	0.685666	2.19309
ebi-a-GCST90001734	ieu-b-7	Parkinson's disease || id:ieu-b-7	|| id:ebi-a-GCST90001734	Inverse variance weighted	4	0.000714274	0.0829091	0.993126	0.995138	-0.161788	0.163216	1.00071	0.850622	1.17729
ebi-a-GCST90001735	ieu-b-7	Parkinson's disease || id:ieu-b-7	|| id:ebi-a-GCST90001735	Inverse variance weighted	2	-0.0445003	0.125311	0.7225	0.966619	-0.290109	0.201109	0.956475	0.748182	1.22276
ebi-a-GCST90001736	ieu-b-7	Parkinson's disease || id:ieu-b-7	|| id:ebi-a-GCST90001736	Inverse variance weighted	6	-0.108235	0.0847689	0.201664	0.907628	-0.274382	0.0579118	0.897417	0.760042	1.05962
ebi-a-GCST90001737	ieu-b-7	Parkinson's disease || id:ieu-b-7	|| id:ebi-a-GCST90001737	Inverse variance weighted	4	-0.126377	0.110616	0.253253	0.93471	-0.343185	0.0904306	0.881283	0.709507	1.09465
ebi-a-GCST90001738	ieu-b-7	Parkinson's disease || id:ieu-b-7	|| id:ebi-a-GCST90001738	Inverse variance weighted	6	-0.0753406	0.0761805	0.322675	0.93471	-0.224654	0.0739732	0.927428	0.798792	1.07678
ebi-a-GCST90001739	ieu-b-7	Parkinson's disease || id:ieu-b-7	|| id:ebi-a-GCST90001739	Inverse variance weighted	3	0.293624	0.160268	0.0669388	0.758211	-0.0205007	0.607749	1.34128	0.979708	1.83629
ebi-a-GCST90001740	ieu-b-7	Parkinson's disease || id:ieu-b-7	|| id:ebi-a-GCST90001740	Inverse variance weighted	6	0.0844758	0.0899176	0.347485	0.93471	-0.0917627	0.260714	1.08815	0.912322	1.29786
ebi-a-GCST90001741	ieu-b-7	Parkinson's disease || id:ieu-b-7	|| id:ebi-a-GCST90001741	Inverse variance weighted	7	-0.0281811	0.0598801	0.637908	0.956162	-0.145546	0.0891839	0.972212	0.86455	1.09328
ebi-a-GCST90001742	ieu-b-7	Parkinson's disease || id:ieu-b-7	|| id:ebi-a-GCST90001742	Inverse variance weighted	6	0.0272999	0.104693	0.794277	0.971751	-0.177899	0.232499	1.02768	0.837027	1.26175
ebi-a-GCST90001743	ieu-b-7	Parkinson's disease || id:ieu-b-7	|| id:ebi-a-GCST90001743	Inverse variance weighted	6	0.0155637	0.0523427	0.766205	0.971751	-0.087028	0.118155	1.01569	0.916651	1.12542
ebi-a-GCST90001744	ieu-b-7	Parkinson's disease || id:ieu-b-7	|| id:ebi-a-GCST90001744	Inverse variance weighted	2	-0.0751716	0.193479	0.697626	0.966619	-0.45439	0.304047	0.927584	0.634835	1.35533
ebi-a-GCST90001745	ieu-b-7	Parkinson's disease || id:ieu-b-7	|| id:ebi-a-GCST90001745	Inverse variance weighted	9	0.0254858	0.0489188	0.60238	0.939421	-0.0703952	0.121367	1.02581	0.932025	1.12904
ebi-a-GCST90001746	ieu-b-7	Parkinson's disease || id:ieu-b-7	|| id:ebi-a-GCST90001746	Inverse variance weighted	8	0.0950109	0.0594856	0.110219	0.796692	-0.0215808	0.211603	1.09967	0.97865	1.23566
ebi-a-GCST90001747	ieu-b-7	Parkinson's disease || id:ieu-b-7	|| id:ebi-a-GCST90001747	Inverse variance weighted	8	0.0329144	0.0516309	0.523803	0.93471	-0.0682822	0.134111	1.03346	0.933997	1.14352
ebi-a-GCST90001748	ieu-b-7	Parkinson's disease || id:ieu-b-7	|| id:ebi-a-GCST90001748	Inverse variance weighted	5	-0.0524138	0.0634431	0.408716	0.93471	-0.176762	0.0719346	0.948936	0.837979	1.07459
ebi-a-GCST90001749	ieu-b-7	Parkinson's disease || id:ieu-b-7	|| id:ebi-a-GCST90001749	Inverse variance weighted	2	0.0771518	0.0757147	0.308212	0.93471	-0.071249	0.225553	1.08021	0.93123	1.25302
ebi-a-GCST90001750	ieu-b-7	Parkinson's disease || id:ieu-b-7	|| id:ebi-a-GCST90001750	Inverse variance weighted	4	0.0743706	0.0700749	0.288553	0.93471	-0.0629762	0.211717	1.07721	0.938966	1.2358
ebi-a-GCST90001751	ieu-b-7	Parkinson's disease || id:ieu-b-7	|| id:ebi-a-GCST90001751	Inverse variance weighted	6	-0.0334748	0.0506377	0.50857	0.93471	-0.132725	0.065775	0.967079	0.875706	1.06799
ebi-a-GCST90001752	ieu-b-7	Parkinson's disease || id:ieu-b-7	|| id:ebi-a-GCST90001752	Inverse variance weighted	11	-0.0901187	0.150615	0.549614	0.938075	-0.385324	0.205087	0.913823	0.68023	1.22763
ebi-a-GCST90001753	ieu-b-7	Parkinson's disease || id:ieu-b-7	|| id:ebi-a-GCST90001753	Inverse variance weighted	3	0.0825963	0.096761	0.39332	0.93471	-0.107055	0.272248	1.0861	0.898476	1.31291
ebi-a-GCST90001754	ieu-b-7	Parkinson's disease || id:ieu-b-7	|| id:ebi-a-GCST90001754	Inverse variance weighted	7	0.0328485	0.0542267	0.544673	0.935518	-0.0734359	0.139133	1.03339	0.929196	1.14928
ebi-a-GCST90001755	ieu-b-7	Parkinson's disease || id:ieu-b-7	|| id:ebi-a-GCST90001755	Inverse variance weighted	9	0.0574172	0.0462083	0.214025	0.924223	-0.033151	0.147985	1.0591	0.967392	1.1595
ebi-a-GCST90001757	ieu-b-7	Parkinson's disease || id:ieu-b-7	|| id:ebi-a-GCST90001757	Inverse variance weighted	8	0.0371309	0.0548904	0.498752	0.93471	-0.0704544	0.144716	1.03783	0.93197	1.15571
ebi-a-GCST90001758	ieu-b-7	Parkinson's disease || id:ieu-b-7	|| id:ebi-a-GCST90001758	Inverse variance weighted	6	-0.0998061	0.143295	0.486112	0.93471	-0.380665	0.181053	0.905013	0.683407	1.19848
ebi-a-GCST90001759	ieu-b-7	Parkinson's disease || id:ieu-b-7	|| id:ebi-a-GCST90001759	Inverse variance weighted	6	0.0390765	0.0535803	0.465813	0.93471	-0.0659408	0.144094	1.03985	0.936186	1.15499
ebi-a-GCST90001760	ieu-b-7	Parkinson's disease || id:ieu-b-7	|| id:ebi-a-GCST90001760	Inverse variance weighted	8	0.0482889	0.0491466	0.32583	0.93471	-0.0480384	0.144616	1.04947	0.953097	1.1556
ebi-a-GCST90001761	ieu-b-7	Parkinson's disease || id:ieu-b-7	|| id:ebi-a-GCST90001761	Inverse variance weighted	8	0.0248187	0.0436684	0.569801	0.938075	-0.0607714	0.110409	1.02513	0.941038	1.11673
ebi-a-GCST90001762	ieu-b-7	Parkinson's disease || id:ieu-b-7	|| id:ebi-a-GCST90001762	Inverse variance weighted	4	0.00859501	0.0885273	0.922656	0.982637	-0.164918	0.182108	1.00863	0.847963	1.19974
ebi-a-GCST90001763	ieu-b-7	Parkinson's disease || id:ieu-b-7	|| id:ebi-a-GCST90001763	Inverse variance weighted	4	0.0462546	0.0611418	0.449341	0.93471	-0.0735832	0.166092	1.04734	0.929059	1.18068
ebi-a-GCST90001765	ieu-b-7	Parkinson's disease || id:ieu-b-7	|| id:ebi-a-GCST90001765	Inverse variance weighted	4	0.00160034	0.0454568	0.971916	0.992181	-0.087495	0.0906957	1.0016	0.916223	1.09494
ebi-a-GCST90001766	ieu-b-7	Parkinson's disease || id:ieu-b-7	|| id:ebi-a-GCST90001766	Inverse variance weighted	5	-0.0531159	0.053725	0.322828	0.93471	-0.158417	0.0521851	0.94827	0.853494	1.05357
ebi-a-GCST90001767	ieu-b-7	Parkinson's disease || id:ieu-b-7	|| id:ebi-a-GCST90001767	Inverse variance weighted	3	-0.04748	0.0673332	0.480718	0.93471	-0.179453	0.0844932	0.95363	0.835727	1.08817
ebi-a-GCST90001768	ieu-b-7	Parkinson's disease || id:ieu-b-7	|| id:ebi-a-GCST90001768	Inverse variance weighted	3	-0.046521	0.0882842	0.598231	0.939421	-0.219558	0.126516	0.954545	0.802874	1.13487
ebi-a-GCST90001769	ieu-b-7	Parkinson's disease || id:ieu-b-7	|| id:ebi-a-GCST90001769	Inverse variance weighted	2	-0.0394302	0.0670254	0.55634	0.938075	-0.1708	0.0919396	0.961337	0.84299	1.0963
ebi-a-GCST90001770	ieu-b-7	Parkinson's disease || id:ieu-b-7	|| id:ebi-a-GCST90001770	Inverse variance weighted	3	-0.0954281	0.0850445	0.261822	0.93471	-0.262115	0.0712592	0.908984	0.769422	1.07386
ebi-a-GCST90001771	ieu-b-7	Parkinson's disease || id:ieu-b-7	|| id:ebi-a-GCST90001771	Inverse variance weighted	5	0.0403219	0.0641868	0.529875	0.93471	-0.0854842	0.166128	1.04115	0.918068	1.18072
ebi-a-GCST90001772	ieu-b-7	Parkinson's disease || id:ieu-b-7	|| id:ebi-a-GCST90001772	Inverse variance weighted	4	-0.00974142	0.0655596	0.881878	0.981237	-0.138238	0.118755	0.990306	0.870891	1.12609
ebi-a-GCST90001773	ieu-b-7	Parkinson's disease || id:ieu-b-7	|| id:ebi-a-GCST90001773	Inverse variance weighted	6	0.00266038	0.0427579	0.950388	0.987691	-0.0811452	0.0864659	1.00266	0.92206	1.09031
ebi-a-GCST90001774	ieu-b-7	Parkinson's disease || id:ieu-b-7	|| id:ebi-a-GCST90001774	Inverse variance weighted	2	-0.0965812	0.0952345	0.310516	0.93471	-0.283241	0.0900785	0.907936	0.753338	1.09426
ebi-a-GCST90001775	ieu-b-7	Parkinson's disease || id:ieu-b-7	|| id:ebi-a-GCST90001775	Inverse variance weighted	6	0.0263702	0.0262863	0.315769	0.93471	-0.025151	0.0778914	1.02672	0.975163	1.08101
ebi-a-GCST90001776	ieu-b-7	Parkinson's disease || id:ieu-b-7	|| id:ebi-a-GCST90001776	Inverse variance weighted	2	0.126708	0.119606	0.289428	0.93471	-0.10772	0.361136	1.13509	0.897879	1.43496
ebi-a-GCST90001777	ieu-b-7	Parkinson's disease || id:ieu-b-7	|| id:ebi-a-GCST90001777	Inverse variance weighted	6	-0.00140686	0.0392251	0.971389	0.992181	-0.0782881	0.0754744	0.998594	0.924698	1.0784
ebi-a-GCST90001778	ieu-b-7	Parkinson's disease || id:ieu-b-7	|| id:ebi-a-GCST90001778	Inverse variance weighted	7	0.0483481	0.0472004	0.305687	0.93471	-0.0441647	0.140861	1.04954	0.956796	1.15126
ebi-a-GCST90001779	ieu-b-7	Parkinson's disease || id:ieu-b-7	|| id:ebi-a-GCST90001779	Inverse variance weighted	6	0.0246912	0.0255336	0.33354	0.93471	-0.0253547	0.0747371	1.025	0.974964	1.0776
ebi-a-GCST90001780	ieu-b-7	Parkinson's disease || id:ieu-b-7	|| id:ebi-a-GCST90001780	Inverse variance weighted	5	0.077216	0.0723952	0.286157	0.93471	-0.0646786	0.219111	1.08028	0.937369	1.24497
ebi-a-GCST90001781	ieu-b-7	Parkinson's disease || id:ieu-b-7	|| id:ebi-a-GCST90001781	Inverse variance weighted	7	0.0126304	0.0475034	0.790328	0.971751	-0.0804762	0.105737	1.01271	0.922677	1.11153
ebi-a-GCST90001783	ieu-b-7	Parkinson's disease || id:ieu-b-7	|| id:ebi-a-GCST90001783	Inverse variance weighted	5	0.0199645	0.0693838	0.773545	0.971751	-0.116028	0.155957	1.02017	0.890451	1.16878
ebi-a-GCST90001784	ieu-b-7	Parkinson's disease || id:ieu-b-7	|| id:ebi-a-GCST90001784	Inverse variance weighted	7	0.0109688	0.0259997	0.673111	0.956451	-0.0399906	0.0619282	1.01103	0.960798	1.06389
ebi-a-GCST90001785	ieu-b-7	Parkinson's disease || id:ieu-b-7	|| id:ebi-a-GCST90001785	Inverse variance weighted	4	0.0821241	0.080007	0.304674	0.93471	-0.0746896	0.238938	1.08559	0.928031	1.2699
ebi-a-GCST90001786	ieu-b-7	Parkinson's disease || id:ieu-b-7	|| id:ebi-a-GCST90001786	Inverse variance weighted	4	-0.0427441	0.0486534	0.379649	0.93471	-0.138105	0.0526166	0.958157	0.871007	1.05403
ebi-a-GCST90001787	ieu-b-7	Parkinson's disease || id:ieu-b-7	|| id:ebi-a-GCST90001787	Inverse variance weighted	4	0.0334841	0.0472057	0.478123	0.93471	-0.059039	0.126007	1.03405	0.94267	1.13429
ebi-a-GCST90001788	ieu-b-7	Parkinson's disease || id:ieu-b-7	|| id:ebi-a-GCST90001788	Inverse variance weighted	2	0.0707298	0.0894876	0.429302	0.93471	-0.104666	0.246125	1.07329	0.900625	1.27906
ebi-a-GCST90001789	ieu-b-7	Parkinson's disease || id:ieu-b-7	|| id:ebi-a-GCST90001789	Inverse variance weighted	5	-0.0570836	0.0507806	0.260962	0.93471	-0.156614	0.0424464	0.944515	0.855034	1.04336
ebi-a-GCST90001790	ieu-b-7	Parkinson's disease || id:ieu-b-7	|| id:ebi-a-GCST90001790	Inverse variance weighted	7	0.00555622	0.0387258	0.885914	0.981237	-0.0703464	0.0814588	1.00557	0.932071	1.08487
ebi-a-GCST90001791	ieu-b-7	Parkinson's disease || id:ieu-b-7	|| id:ebi-a-GCST90001791	Inverse variance weighted	7	-0.0228534	0.0540762	0.672577	0.956451	-0.128843	0.0831361	0.977406	0.879112	1.08669
ebi-a-GCST90001792	ieu-b-7	Parkinson's disease || id:ieu-b-7	|| id:ebi-a-GCST90001792	Inverse variance weighted	8	-0.0150421	0.0379158	0.691572	0.966167	-0.0893571	0.059273	0.985071	0.914519	1.06106
ebi-a-GCST90001793	ieu-b-7	Parkinson's disease || id:ieu-b-7	|| id:ebi-a-GCST90001793	Inverse variance weighted	6	-0.0352113	0.0497513	0.479102	0.93471	-0.132724	0.0623012	0.965401	0.875707	1.06428
ebi-a-GCST90001794	ieu-b-7	Parkinson's disease || id:ieu-b-7	|| id:ebi-a-GCST90001794	Inverse variance weighted	6	0.0278425	0.0264923	0.293274	0.93471	-0.0240824	0.0797673	1.02823	0.976205	1.08304
ebi-a-GCST90001795	ieu-b-7	Parkinson's disease || id:ieu-b-7	|| id:ebi-a-GCST90001795	Inverse variance weighted	4	-0.00929111	0.0877426	0.915669	0.982637	-0.181267	0.162684	0.990752	0.834213	1.17667
ebi-a-GCST90001798	ieu-b-7	Parkinson's disease || id:ieu-b-7	|| id:ebi-a-GCST90001798	Inverse variance weighted	13	0.000985977	0.0296971	0.973514	0.992181	-0.0572204	0.0591924	1.00099	0.944386	1.06098
ebi-a-GCST90001799	ieu-b-7	Parkinson's disease || id:ieu-b-7	|| id:ebi-a-GCST90001799	Inverse variance weighted	5	-0.106069	0.0750855	0.157759	0.867854	-0.253237	0.0410982	0.899362	0.776284	1.04195
ebi-a-GCST90001800	ieu-b-7	Parkinson's disease || id:ieu-b-7	|| id:ebi-a-GCST90001800	Inverse variance weighted	11	0.0309673	0.0230586	0.179278	0.883111	-0.0142276	0.0761622	1.03145	0.985873	1.07914
ebi-a-GCST90001801	ieu-b-7	Parkinson's disease || id:ieu-b-7	|| id:ebi-a-GCST90001801	Inverse variance weighted	8	0.0107151	0.0248897	0.66683	0.956451	-0.0380688	0.059499	1.01077	0.962647	1.0613
ebi-a-GCST90001802	ieu-b-7	Parkinson's disease || id:ieu-b-7	|| id:ebi-a-GCST90001802	Inverse variance weighted	14	0.00829066	0.0318684	0.794746	0.971751	-0.0541714	0.0707527	1.00833	0.94727	1.07332
ebi-a-GCST90001803	ieu-b-7	Parkinson's disease || id:ieu-b-7	|| id:ebi-a-GCST90001803	Inverse variance weighted	4	0.166486	0.0727991	0.0222	0.434206	0.0238001	0.309172	1.18115	1.02409	1.3623
ebi-a-GCST90001804	ieu-b-7	Parkinson's disease || id:ieu-b-7	|| id:ebi-a-GCST90001804	Inverse variance weighted	12	0.000201892	0.0260825	0.993824	0.995138	-0.0509198	0.0513236	1.0002	0.950355	1.05266
ebi-a-GCST90001805	ieu-b-7	Parkinson's disease || id:ieu-b-7	|| id:ebi-a-GCST90001805	Inverse variance weighted	10	0.0151369	0.0228821	0.50828	0.93471	-0.029712	0.0599857	1.01525	0.970725	1.06182
ebi-a-GCST90001806	ieu-b-7	Parkinson's disease || id:ieu-b-7	|| id:ebi-a-GCST90001806	Inverse variance weighted	10	-0.0142573	0.0497406	0.774393	0.971751	-0.111749	0.0832342	0.985844	0.894269	1.0868
ebi-a-GCST90001807	ieu-b-7	Parkinson's disease || id:ieu-b-7	|| id:ebi-a-GCST90001807	Inverse variance weighted	2	-0.367937	0.137957	0.00765222	0.254436	-0.638333	-0.0975414	0.692161	0.528172	0.907065
ebi-a-GCST90001808	ieu-b-7	Parkinson's disease || id:ieu-b-7	|| id:ebi-a-GCST90001808	Inverse variance weighted	12	-0.00612229	0.0291068	0.833403	0.979908	-0.0631716	0.0509271	0.993896	0.938782	1.05225
ebi-a-GCST90001809	ieu-b-7	Parkinson's disease || id:ieu-b-7	|| id:ebi-a-GCST90001809	Inverse variance weighted	2	0.028215	0.231565	0.903022	0.982637	-0.425652	0.482082	1.02862	0.653344	1.61944
ebi-a-GCST90001810	ieu-b-7	Parkinson's disease || id:ieu-b-7	|| id:ebi-a-GCST90001810	Inverse variance weighted	4	0.00825343	0.122233	0.946166	0.987691	-0.231323	0.24783	1.00829	0.793483	1.28124
ebi-a-GCST90001811	ieu-b-7	Parkinson's disease || id:ieu-b-7	|| id:ebi-a-GCST90001811	Inverse variance weighted	3	0.0179191	0.130313	0.890629	0.981237	-0.237493	0.273332	1.01808	0.788602	1.31434
ebi-a-GCST90001812	ieu-b-7	Parkinson's disease || id:ieu-b-7	|| id:ebi-a-GCST90001812	Inverse variance weighted	4	0.224741	0.0768699	0.0034595	0.219445	0.074076	0.375406	1.252	1.07689	1.45558
ebi-a-GCST90001813	ieu-b-7	Parkinson's disease || id:ieu-b-7	|| id:ebi-a-GCST90001813	Inverse variance weighted	6	0.00276421	0.0743175	0.97033	0.992181	-0.142898	0.148426	1.00277	0.866842	1.16001
ebi-a-GCST90001815	ieu-b-7	Parkinson's disease || id:ieu-b-7	|| id:ebi-a-GCST90001815	Inverse variance weighted	6	0.0011816	0.0651021	0.985519	0.995138	-0.126419	0.128782	1.00118	0.881246	1.13744
ebi-a-GCST90001816	ieu-b-7	Parkinson's disease || id:ieu-b-7	|| id:ebi-a-GCST90001816	Inverse variance weighted	6	0.0163511	0.070351	0.81621	0.974718	-0.121537	0.154239	1.01649	0.885558	1.16677
ebi-a-GCST90001817	ieu-b-7	Parkinson's disease || id:ieu-b-7	|| id:ebi-a-GCST90001817	Inverse variance weighted	4	-0.217695	0.175199	0.214031	0.924223	-0.561085	0.125695	0.804371	0.570589	1.13394
ebi-a-GCST90001819	ieu-b-7	Parkinson's disease || id:ieu-b-7	|| id:ebi-a-GCST90001819	Inverse variance weighted	7	0.0165781	0.0573797	0.772643	0.971751	-0.0958861	0.129042	1.01672	0.908568	1.13774
ebi-a-GCST90001820	ieu-b-7	Parkinson's disease || id:ieu-b-7	|| id:ebi-a-GCST90001820	Inverse variance weighted	8	-0.0134534	0.0504975	0.789918	0.971751	-0.112428	0.0855216	0.986637	0.893661	1.08929
ebi-a-GCST90001821	ieu-b-7	Parkinson's disease || id:ieu-b-7	|| id:ebi-a-GCST90001821	Inverse variance weighted	7	-0.103746	0.0404643	0.0103504	0.299261	-0.183057	-0.0244363	0.901454	0.832721	0.97586
ebi-a-GCST90001822	ieu-b-7	Parkinson's disease || id:ieu-b-7	|| id:ebi-a-GCST90001822	Inverse variance weighted	3	0.0265509	0.121227	0.826636	0.975075	-0.211055	0.264156	1.02691	0.80973	1.30233
ebi-a-GCST90001823	ieu-b-7	Parkinson's disease || id:ieu-b-7	|| id:ebi-a-GCST90001823	Inverse variance weighted	2	-0.0722147	0.159068	0.649839	0.956451	-0.383988	0.239559	0.930331	0.681139	1.27069
ebi-a-GCST90001824	ieu-b-7	Parkinson's disease || id:ieu-b-7	|| id:ebi-a-GCST90001824	Inverse variance weighted	7	-0.0916841	0.0544709	0.0923408	0.787265	-0.198447	0.0150788	0.912393	0.820003	1.01519
ebi-a-GCST90001825	ieu-b-7	Parkinson's disease || id:ieu-b-7	|| id:ebi-a-GCST90001825	Inverse variance weighted	5	-0.0992929	0.0699669	0.155858	0.867854	-0.236428	0.0378421	0.905477	0.789443	1.03857
ebi-a-GCST90001826	ieu-b-7	Parkinson's disease || id:ieu-b-7	|| id:ebi-a-GCST90001826	Inverse variance weighted	6	-0.0202064	0.0781008	0.79585	0.971751	-0.173284	0.132871	0.979996	0.840899	1.1421
ebi-a-GCST90001827	ieu-b-7	Parkinson's disease || id:ieu-b-7	|| id:ebi-a-GCST90001827	Inverse variance weighted	4	-0.163225	0.0799169	0.0411088	0.621303	-0.319862	-0.00658762	0.8494	0.726249	0.993434
ebi-a-GCST90001828	ieu-b-7	Parkinson's disease || id:ieu-b-7	|| id:ebi-a-GCST90001828	Inverse variance weighted	5	-0.0780657	0.0858917	0.363411	0.93471	-0.246413	0.090282	0.924904	0.781599	1.09448
ebi-a-GCST90001829	ieu-b-7	Parkinson's disease || id:ieu-b-7	|| id:ebi-a-GCST90001829	Inverse variance weighted	9	-0.0269923	0.0285442	0.344337	0.93471	-0.082939	0.0289543	0.973369	0.920407	1.02938
ebi-a-GCST90001830	ieu-b-7	Parkinson's disease || id:ieu-b-7	|| id:ebi-a-GCST90001830	Inverse variance weighted	3	-0.0097353	0.0679856	0.886135	0.981237	-0.142987	0.123517	0.990312	0.866765	1.13147
ebi-a-GCST90001831	ieu-b-7	Parkinson's disease || id:ieu-b-7	|| id:ebi-a-GCST90001831	Inverse variance weighted	3	0.071639	0.0518512	0.167086	0.874898	-0.0299892	0.173267	1.07427	0.970456	1.18918
ebi-a-GCST90001832	ieu-b-7	Parkinson's disease || id:ieu-b-7	|| id:ebi-a-GCST90001832	Inverse variance weighted	6	-0.0280571	0.0477896	0.557138	0.938075	-0.121725	0.0656105	0.972333	0.885392	1.06781
ebi-a-GCST90001833	ieu-b-7	Parkinson's disease || id:ieu-b-7	|| id:ebi-a-GCST90001833	Inverse variance weighted	7	0.0634391	0.0498724	0.203363	0.907628	-0.0343109	0.161189	1.06549	0.966271	1.17491
ebi-a-GCST90001834	ieu-b-7	Parkinson's disease || id:ieu-b-7	|| id:ebi-a-GCST90001834	Inverse variance weighted	2	0.0267271	0.0402721	0.506905	0.93471	-0.0522061	0.10566	1.02709	0.949133	1.11144
ebi-a-GCST90001836	ieu-b-7	Parkinson's disease || id:ieu-b-7	|| id:ebi-a-GCST90001836	Inverse variance weighted	3	0.022203	0.0691057	0.74799	0.971751	-0.113244	0.15765	1.02245	0.892933	1.17076
ebi-a-GCST90001837	ieu-b-7	Parkinson's disease || id:ieu-b-7	|| id:ebi-a-GCST90001837	Inverse variance weighted	2	0.075853	0.06502	0.243368	0.93471	-0.0515862	0.203292	1.0788	0.949722	1.22543
ebi-a-GCST90001838	ieu-b-7	Parkinson's disease || id:ieu-b-7	|| id:ebi-a-GCST90001838	Inverse variance weighted	7	0.00675092	0.0483015	0.888845	0.981237	-0.0879201	0.101422	1.00677	0.915834	1.10674
ebi-a-GCST90001839	ieu-b-7	Parkinson's disease || id:ieu-b-7	|| id:ebi-a-GCST90001839	Inverse variance weighted	4	0.0827524	0.0464158	0.0746106	0.758211	-0.00822251	0.173727	1.08627	0.991811	1.18973
ebi-a-GCST90001840	ieu-b-7	Parkinson's disease || id:ieu-b-7	|| id:ebi-a-GCST90001840	Inverse variance weighted	3	0.15668	0.0928268	0.0914358	0.787265	-0.0252607	0.33862	1.16962	0.975056	1.40301
ebi-a-GCST90001841	ieu-b-7	Parkinson's disease || id:ieu-b-7	|| id:ebi-a-GCST90001841	Inverse variance weighted	8	0.0561448	0.0277968	0.0434015	0.631289	0.00166296	0.110627	1.05775	1.00166	1.11698
ebi-a-GCST90001842	ieu-b-7	Parkinson's disease || id:ieu-b-7	|| id:ebi-a-GCST90001842	Inverse variance weighted	10	0.0311557	0.0208517	0.135135	0.86299	-0.00971366	0.0720251	1.03165	0.990333	1.07468
ebi-a-GCST90001843	ieu-b-7	Parkinson's disease || id:ieu-b-7	|| id:ebi-a-GCST90001843	Inverse variance weighted	6	0.0232194	0.0635537	0.71485	0.966619	-0.101346	0.147785	1.02349	0.90362	1.15926
ebi-a-GCST90001844	ieu-b-7	Parkinson's disease || id:ieu-b-7	|| id:ebi-a-GCST90001844	Inverse variance weighted	4	0.145773	0.0521503	0.005186	0.219445	0.0435584	0.247988	1.15693	1.04452	1.28144
ebi-a-GCST90001845	ieu-b-7	Parkinson's disease || id:ieu-b-7	|| id:ebi-a-GCST90001845	Inverse variance weighted	10	0.0414573	0.0286448	0.147815	0.867854	-0.0146864	0.0976011	1.04233	0.985421	1.10252
ebi-a-GCST90001846	ieu-b-7	Parkinson's disease || id:ieu-b-7	|| id:ebi-a-GCST90001846	Inverse variance weighted	5	0.061929	0.0469621	0.187269	0.894965	-0.0301167	0.153975	1.06389	0.970332	1.16646
ebi-a-GCST90001847	ieu-b-7	Parkinson's disease || id:ieu-b-7	|| id:ebi-a-GCST90001847	Inverse variance weighted	5	0.0568959	0.0446555	0.202626	0.907628	-0.030629	0.144421	1.05855	0.969835	1.15537
ebi-a-GCST90001848	ieu-b-7	Parkinson's disease || id:ieu-b-7	|| id:ebi-a-GCST90001848	Inverse variance weighted	6	-0.0647155	0.182602	0.723034	0.966619	-0.422616	0.293185	0.937334	0.65533	1.34069
ebi-a-GCST90001849	ieu-b-7	Parkinson's disease || id:ieu-b-7	|| id:ebi-a-GCST90001849	Inverse variance weighted	9	-0.0157959	0.0521761	0.762086	0.971751	-0.118061	0.0864692	0.984328	0.888642	1.09032
ebi-a-GCST90001850	ieu-b-7	Parkinson's disease || id:ieu-b-7	|| id:ebi-a-GCST90001850	Inverse variance weighted	4	0.0754549	0.0509494	0.138613	0.86299	-0.024406	0.175316	1.07837	0.975889	1.19162
ebi-a-GCST90001851	ieu-b-7	Parkinson's disease || id:ieu-b-7	|| id:ebi-a-GCST90001851	Inverse variance weighted	9	-0.0300099	0.0336735	0.37282	0.93471	-0.09601	0.0359901	0.970436	0.908455	1.03665
ebi-a-GCST90001852	ieu-b-7	Parkinson's disease || id:ieu-b-7	|| id:ebi-a-GCST90001852	Inverse variance weighted	3	0.0706974	0.0680857	0.299104	0.93471	-0.0627507	0.204145	1.07326	0.939178	1.22648
ebi-a-GCST90001853	ieu-b-7	Parkinson's disease || id:ieu-b-7	|| id:ebi-a-GCST90001853	Inverse variance weighted	3	0.0293694	0.0464096	0.526844	0.93471	-0.0615934	0.120332	1.0298	0.940265	1.12787
ebi-a-GCST90001854	ieu-b-7	Parkinson's disease || id:ieu-b-7	|| id:ebi-a-GCST90001854	Inverse variance weighted	4	0.0491239	0.0302574	0.104476	0.796692	-0.0101807	0.108428	1.05035	0.989871	1.11453
ebi-a-GCST90001855	ieu-b-7	Parkinson's disease || id:ieu-b-7	|| id:ebi-a-GCST90001855	Inverse variance weighted	8	0.0302876	0.0288978	0.294595	0.93471	-0.0263521	0.0869274	1.03075	0.973992	1.09082
ebi-a-GCST90001856	ieu-b-7	Parkinson's disease || id:ieu-b-7	|| id:ebi-a-GCST90001856	Inverse variance weighted	4	0.0625102	0.0341387	0.0670909	0.758211	-0.00440169	0.129422	1.06451	0.995608	1.13817
ebi-a-GCST90001857	ieu-b-7	Parkinson's disease || id:ieu-b-7	|| id:ebi-a-GCST90001857	Inverse variance weighted	3	0.0294105	0.0454147	0.517245	0.93471	-0.0596023	0.118423	1.02985	0.942139	1.12572
ebi-a-GCST90001858	ieu-b-7	Parkinson's disease || id:ieu-b-7	|| id:ebi-a-GCST90001858	Inverse variance weighted	9	0.0362128	0.0213588	0.0899892	0.787265	-0.00565037	0.078076	1.03688	0.994366	1.0812
ebi-a-GCST90001859	ieu-b-7	Parkinson's disease || id:ieu-b-7	|| id:ebi-a-GCST90001859	Inverse variance weighted	5	0.0550973	0.0421746	0.191413	0.894965	-0.0275649	0.137759	1.05664	0.972812	1.1477
ebi-a-GCST90001860	ieu-b-7	Parkinson's disease || id:ieu-b-7	|| id:ebi-a-GCST90001860	Inverse variance weighted	4	0.0568441	0.0265929	0.0325523	0.555058	0.0047219	0.108966	1.05849	1.00473	1.11512
ebi-a-GCST90001861	ieu-b-7	Parkinson's disease || id:ieu-b-7	|| id:ebi-a-GCST90001861	Inverse variance weighted	8	0.0875789	0.0319483	0.00612028	0.219445	0.0249602	0.150198	1.09153	1.02527	1.16206
ebi-a-GCST90001863	ieu-b-7	Parkinson's disease || id:ieu-b-7	|| id:ebi-a-GCST90001863	Inverse variance weighted	5	0.0728468	0.043937	0.0973208	0.796692	-0.0132697	0.158963	1.07557	0.986818	1.17229
ebi-a-GCST90001864	ieu-b-7	Parkinson's disease || id:ieu-b-7	|| id:ebi-a-GCST90001864	Inverse variance weighted	8	0.0721415	0.0533413	0.176231	0.883111	-0.0324074	0.17669	1.07481	0.968112	1.19326
ebi-a-GCST90001865	ieu-b-7	Parkinson's disease || id:ieu-b-7	|| id:ebi-a-GCST90001865	Inverse variance weighted	2	0.159485	0.101316	0.115457	0.808196	-0.0390946	0.358065	1.17291	0.96166	1.43056
ebi-a-GCST90001866	ieu-b-7	Parkinson's disease || id:ieu-b-7	|| id:ebi-a-GCST90001866	Inverse variance weighted	4	0.0688597	0.0446018	0.122618	0.823643	-0.0185597	0.156279	1.07129	0.981611	1.16915
ebi-a-GCST90001867	ieu-b-7	Parkinson's disease || id:ieu-b-7	|| id:ebi-a-GCST90001867	Inverse variance weighted	5	0.0538423	0.0957729	0.573988	0.938075	-0.133873	0.241557	1.05532	0.874702	1.27323
ebi-a-GCST90001868	ieu-b-7	Parkinson's disease || id:ieu-b-7	|| id:ebi-a-GCST90001868	Inverse variance weighted	4	0.0257609	0.0367906	0.4838	0.93471	-0.0463486	0.0978704	1.0261	0.954709	1.10282
ebi-a-GCST90001869	ieu-b-7	Parkinson's disease || id:ieu-b-7	|| id:ebi-a-GCST90001869	Inverse variance weighted	8	0.013134	0.0334975	0.694992	0.966619	-0.0525211	0.0787892	1.01322	0.948834	1.08198
ebi-a-GCST90001870	ieu-b-7	Parkinson's disease || id:ieu-b-7	|| id:ebi-a-GCST90001870	Inverse variance weighted	4	0.0585966	0.0590914	0.321379	0.93471	-0.0572224	0.174416	1.06035	0.944384	1.19055
ebi-a-GCST90001871	ieu-b-7	Parkinson's disease || id:ieu-b-7	|| id:ebi-a-GCST90001871	Inverse variance weighted	2	-0.0849739	0.0537658	0.114005	0.806522	-0.190355	0.020407	0.918536	0.826666	1.02062
ebi-a-GCST90001874	ieu-b-7	Parkinson's disease || id:ieu-b-7	|| id:ebi-a-GCST90001874	Inverse variance weighted	3	-0.1484	0.05411	0.0060961	0.219445	-0.254456	-0.0423447	0.862086	0.775338	0.958539
ebi-a-GCST90001875	ieu-b-7	Parkinson's disease || id:ieu-b-7	|| id:ebi-a-GCST90001875	Inverse variance weighted	5	-0.075822	0.0375866	0.0436681	0.631289	-0.149492	-0.0021523	0.926981	0.861146	0.99785
ebi-a-GCST90001876	ieu-b-7	Parkinson's disease || id:ieu-b-7	|| id:ebi-a-GCST90001876	Inverse variance weighted	2	-0.0920135	0.0501218	0.0663878	0.758211	-0.190252	0.00622532	0.912093	0.826751	1.00624
ebi-a-GCST90001877	ieu-b-7	Parkinson's disease || id:ieu-b-7	|| id:ebi-a-GCST90001877	Inverse variance weighted	3	-0.0336539	0.0600808	0.575381	0.938075	-0.151412	0.0841045	0.966906	0.859493	1.08774
ebi-a-GCST90001878	ieu-b-7	Parkinson's disease || id:ieu-b-7	|| id:ebi-a-GCST90001878	Inverse variance weighted	3	-0.0649709	0.0479206	0.175162	0.883111	-0.158895	0.0289534	0.937095	0.853086	1.02938
ebi-a-GCST90001879	ieu-b-7	Parkinson's disease || id:ieu-b-7	|| id:ebi-a-GCST90001879	Inverse variance weighted	4	-0.0582605	0.0512717	0.255828	0.93471	-0.158753	0.0422321	0.943404	0.853207	1.04314
ebi-a-GCST90001880	ieu-b-7	Parkinson's disease || id:ieu-b-7	|| id:ebi-a-GCST90001880	Inverse variance weighted	6	-0.10857	0.0354662	0.00220443	0.219445	-0.178083	-0.0390558	0.897116	0.836873	0.961697
ebi-a-GCST90001881	ieu-b-7	Parkinson's disease || id:ieu-b-7	|| id:ebi-a-GCST90001881	Inverse variance weighted	4	0.0279167	0.0786412	0.722599	0.966619	-0.12622	0.182053	1.02831	0.881421	1.19968
ebi-a-GCST90001882	ieu-b-7	Parkinson's disease || id:ieu-b-7	|| id:ebi-a-GCST90001882	Inverse variance weighted	3	-0.0635087	0.0488289	0.193383	0.894965	-0.159213	0.032196	0.938466	0.852814	1.03272
ebi-a-GCST90001883	ieu-b-7	Parkinson's disease || id:ieu-b-7	|| id:ebi-a-GCST90001883	Inverse variance weighted	5	-0.0576833	0.0671971	0.390661	0.93471	-0.18939	0.0740231	0.943949	0.827464	1.07683
ebi-a-GCST90001884	ieu-b-7	Parkinson's disease || id:ieu-b-7	|| id:ebi-a-GCST90001884	Inverse variance weighted	9	0.00664105	0.036748	0.856588	0.981237	-0.065385	0.0786671	1.00666	0.936707	1.08184
ebi-a-GCST90001885	ieu-b-7	Parkinson's disease || id:ieu-b-7	|| id:ebi-a-GCST90001885	Inverse variance weighted	6	0.0205892	0.0334458	0.53816	0.93471	-0.0449646	0.086143	1.0208	0.956031	1.08996
ebi-a-GCST90001886	ieu-b-7	Parkinson's disease || id:ieu-b-7	|| id:ebi-a-GCST90001886	Inverse variance weighted	4	-0.000512897	0.0440343	0.990707	0.995138	-0.0868202	0.0857944	0.999487	0.916842	1.08958
ebi-a-GCST90001887	ieu-b-7	Parkinson's disease || id:ieu-b-7	|| id:ebi-a-GCST90001887	Inverse variance weighted	4	0.00733087	0.0449603	0.870477	0.981237	-0.0807912	0.095453	1.00736	0.922386	1.10016
ebi-a-GCST90001888	ieu-b-7	Parkinson's disease || id:ieu-b-7	|| id:ebi-a-GCST90001888	Inverse variance weighted	6	-0.0160314	0.0410009	0.695796	0.966619	-0.0963932	0.0643303	0.984096	0.908107	1.06644
ebi-a-GCST90001889	ieu-b-7	Parkinson's disease || id:ieu-b-7	|| id:ebi-a-GCST90001889	Inverse variance weighted	4	-0.00761698	0.0476314	0.872948	0.981237	-0.100975	0.0857405	0.992412	0.903956	1.08952
ebi-a-GCST90001890	ieu-b-7	Parkinson's disease || id:ieu-b-7	|| id:ebi-a-GCST90001890	Inverse variance weighted	4	0.00558572	0.0611602	0.927231	0.982637	-0.114288	0.12546	1.0056	0.892001	1.13367
ebi-a-GCST90001891	ieu-b-7	Parkinson's disease || id:ieu-b-7	|| id:ebi-a-GCST90001891	Inverse variance weighted	4	-0.013106	0.0553173	0.812716	0.974718	-0.121528	0.0953159	0.98698	0.885566	1.10001
ebi-a-GCST90001892	ieu-b-7	Parkinson's disease || id:ieu-b-7	|| id:ebi-a-GCST90001892	Inverse variance weighted	6	0.0338399	0.0362485	0.350534	0.93471	-0.0372071	0.104887	1.03442	0.963477	1.11058
ebi-a-GCST90001893	ieu-b-7	Parkinson's disease || id:ieu-b-7	|| id:ebi-a-GCST90001893	Inverse variance weighted	5	0.00786811	0.0437436	0.857256	0.981237	-0.0778693	0.0936056	1.0079	0.925085	1.09813
ebi-a-GCST90001894	ieu-b-7	Parkinson's disease || id:ieu-b-7	|| id:ebi-a-GCST90001894	Inverse variance weighted	7	0.0236098	0.0354486	0.505392	0.93471	-0.0458695	0.0930892	1.02389	0.955167	1.09756
ebi-a-GCST90001896	ieu-b-7	Parkinson's disease || id:ieu-b-7	|| id:ebi-a-GCST90001896	Inverse variance weighted	4	-0.0241345	0.0934616	0.79623	0.971751	-0.207319	0.15905	0.976154	0.81276	1.1724
ebi-a-GCST90001897	ieu-b-7	Parkinson's disease || id:ieu-b-7	|| id:ebi-a-GCST90001897	Inverse variance weighted	4	0.0239672	0.0383243	0.531723	0.93471	-0.0511485	0.0990828	1.02426	0.950138	1.10416
ebi-a-GCST90001898	ieu-b-7	Parkinson's disease || id:ieu-b-7	|| id:ebi-a-GCST90001898	Inverse variance weighted	5	-0.0311431	0.0391825	0.426716	0.93471	-0.107941	0.0456545	0.969337	0.897681	1.04671
ebi-a-GCST90001899	ieu-b-7	Parkinson's disease || id:ieu-b-7	|| id:ebi-a-GCST90001899	Inverse variance weighted	4	0.0230091	0.0642037	0.720061	0.966619	-0.10283	0.148848	1.02328	0.90228	1.1605
ebi-a-GCST90001901	ieu-b-7	Parkinson's disease || id:ieu-b-7	|| id:ebi-a-GCST90001901	Inverse variance weighted	6	0.0319137	0.0470894	0.497945	0.93471	-0.0603815	0.124209	1.03243	0.941405	1.13225
ebi-a-GCST90001902	ieu-b-7	Parkinson's disease || id:ieu-b-7	|| id:ebi-a-GCST90001902	Inverse variance weighted	2	0.0419897	0.0458224	0.35948	0.93471	-0.0478222	0.131802	1.04288	0.953303	1.14088
ebi-a-GCST90001903	ieu-b-7	Parkinson's disease || id:ieu-b-7	|| id:ebi-a-GCST90001903	Inverse variance weighted	2	-0.134666	0.0543829	0.0132769	0.331281	-0.241256	-0.0280755	0.874008	0.78564	0.972315
ebi-a-GCST90001904	ieu-b-7	Parkinson's disease || id:ieu-b-7	|| id:ebi-a-GCST90001904	Inverse variance weighted	3	-0.0614027	0.0904356	0.49716	0.93471	-0.238656	0.115851	0.940444	0.787685	1.12283
ebi-a-GCST90001905	ieu-b-7	Parkinson's disease || id:ieu-b-7	|| id:ebi-a-GCST90001905	Inverse variance weighted	3	0.00174861	0.106027	0.986842	0.995138	-0.206064	0.209562	1.00175	0.813781	1.23314
ebi-a-GCST90001906	ieu-b-7	Parkinson's disease || id:ieu-b-7	|| id:ebi-a-GCST90001906	Inverse variance weighted	4	0.05491	0.0895847	0.539916	0.93471	-0.120676	0.230496	1.05645	0.886321	1.25922
ebi-a-GCST90001907	ieu-b-7	Parkinson's disease || id:ieu-b-7	|| id:ebi-a-GCST90001907	Inverse variance weighted	5	0.016738	0.0385671	0.66429	0.956451	-0.0588534	0.0923294	1.01688	0.942845	1.09673
ebi-a-GCST90001908	ieu-b-7	Parkinson's disease || id:ieu-b-7	|| id:ebi-a-GCST90001908	Inverse variance weighted	4	0.0243404	0.0543496	0.654263	0.956451	-0.0821849	0.130866	1.02464	0.921102	1.13981
ebi-a-GCST90001909	ieu-b-7	Parkinson's disease || id:ieu-b-7	|| id:ebi-a-GCST90001909	Inverse variance weighted	3	0.00938994	0.106044	0.929441	0.982637	-0.198456	0.217236	1.00943	0.819996	1.24264
ebi-a-GCST90001910	ieu-b-7	Parkinson's disease || id:ieu-b-7	|| id:ebi-a-GCST90001910	Inverse variance weighted	3	0.0682992	0.0895337	0.445563	0.93471	-0.107187	0.243785	1.07069	0.898358	1.27607
ebi-a-GCST90001911	ieu-b-7	Parkinson's disease || id:ieu-b-7	|| id:ebi-a-GCST90001911	Inverse variance weighted	4	0.0483213	0.0847936	0.568766	0.938075	-0.117874	0.214517	1.04951	0.888808	1.23926
ebi-a-GCST90001913	ieu-b-7	Parkinson's disease || id:ieu-b-7	|| id:ebi-a-GCST90001913	Inverse variance weighted	3	-0.0328316	0.128188	0.797859	0.971751	-0.284081	0.218418	0.967702	0.752706	1.24411
ebi-a-GCST90001914	ieu-b-7	Parkinson's disease || id:ieu-b-7	|| id:ebi-a-GCST90001914	Inverse variance weighted	2	0.0174352	0.101685	0.86386	0.981237	-0.181867	0.216738	1.01759	0.833712	1.24202
ebi-a-GCST90001917	ieu-b-7	Parkinson's disease || id:ieu-b-7	|| id:ebi-a-GCST90001917	Inverse variance weighted	2	0.0222095	0.0295129	0.451728	0.93471	-0.0356357	0.0800547	1.02246	0.964992	1.08335
ebi-a-GCST90001918	ieu-b-7	Parkinson's disease || id:ieu-b-7	|| id:ebi-a-GCST90001918	Inverse variance weighted	3	0.0481684	0.0605239	0.426115	0.93471	-0.0704584	0.166795	1.04935	0.931967	1.18151
ebi-a-GCST90001919	ieu-b-7	Parkinson's disease || id:ieu-b-7	|| id:ebi-a-GCST90001919	Inverse variance weighted	3	-0.0373467	0.126472	0.767767	0.971751	-0.285231	0.210538	0.963342	0.75184	1.23434
ebi-a-GCST90001920	ieu-b-7	Parkinson's disease || id:ieu-b-7	|| id:ebi-a-GCST90001920	Inverse variance weighted	6	0.098736	0.0591562	0.0951028	0.791671	-0.0172101	0.214682	1.10377	0.982937	1.23947
ebi-a-GCST90001921	ieu-b-7	Parkinson's disease || id:ieu-b-7	|| id:ebi-a-GCST90001921	Inverse variance weighted	6	-0.0316127	0.0490211	0.519005	0.93471	-0.127694	0.0644687	0.968882	0.880123	1.06659
ebi-a-GCST90001924	ieu-b-7	Parkinson's disease || id:ieu-b-7	|| id:ebi-a-GCST90001924	Inverse variance weighted	6	0.0266684	0.0417054	0.522532	0.93471	-0.0550743	0.108411	1.02703	0.946415	1.11451
ebi-a-GCST90001926	ieu-b-7	Parkinson's disease || id:ieu-b-7	|| id:ebi-a-GCST90001926	Inverse variance weighted	13	-0.0349251	0.0667504	0.600821	0.939421	-0.165756	0.0959056	0.965678	0.847253	1.10066
ebi-a-GCST90001927	ieu-b-7	Parkinson's disease || id:ieu-b-7	|| id:ebi-a-GCST90001927	Inverse variance weighted	3	-0.032538	0.0696229	0.640252	0.956162	-0.168999	0.103923	0.967986	0.84451	1.10951
ebi-a-GCST90001928	ieu-b-7	Parkinson's disease || id:ieu-b-7	|| id:ebi-a-GCST90001928	Inverse variance weighted	4	0.1272	0.0978511	0.193624	0.894965	-0.0645882	0.318988	1.13564	0.937453	1.37573
ebi-a-GCST90001929	ieu-b-7	Parkinson's disease || id:ieu-b-7	|| id:ebi-a-GCST90001929	Inverse variance weighted	3	-0.00862807	0.149398	0.953946	0.987691	-0.301448	0.284192	0.991409	0.739746	1.32869
ebi-a-GCST90001930	ieu-b-7	Parkinson's disease || id:ieu-b-7	|| id:ebi-a-GCST90001930	Inverse variance weighted	4	-0.036958	0.123454	0.76466	0.971751	-0.278928	0.205012	0.963717	0.756594	1.22754
ebi-a-GCST90001932	ieu-b-7	Parkinson's disease || id:ieu-b-7	|| id:ebi-a-GCST90001932	Inverse variance weighted	4	0.0147506	0.0474672	0.755988	0.971751	-0.0782851	0.107786	1.01486	0.924701	1.11381
ebi-a-GCST90001933	ieu-b-7	Parkinson's disease || id:ieu-b-7	|| id:ebi-a-GCST90001933	Inverse variance weighted	7	0.00219408	0.0415881	0.957925	0.987691	-0.0793186	0.0837068	1.0022	0.923746	1.08731
ebi-a-GCST90001934	ieu-b-7	Parkinson's disease || id:ieu-b-7	|| id:ebi-a-GCST90001934	Inverse variance weighted	3	0.0226438	0.036368	0.533527	0.93471	-0.0486375	0.0939252	1.0229	0.952526	1.09848
ebi-a-GCST90001935	ieu-b-7	Parkinson's disease || id:ieu-b-7	|| id:ebi-a-GCST90001935	Inverse variance weighted	2	-0.159083	0.0920576	0.083973	0.78566	-0.339516	0.0213495	0.852925	0.712115	1.02158
ebi-a-GCST90001937	ieu-b-7	Parkinson's disease || id:ieu-b-7	|| id:ebi-a-GCST90001937	Inverse variance weighted	5	-0.0301696	0.0696256	0.664789	0.956451	-0.166636	0.106297	0.970281	0.846508	1.11215
ebi-a-GCST90001938	ieu-b-7	Parkinson's disease || id:ieu-b-7	|| id:ebi-a-GCST90001938	Inverse variance weighted	2	-0.0438457	0.0945138	0.642713	0.956162	-0.229093	0.141401	0.957102	0.795255	1.15189
ebi-a-GCST90001939	ieu-b-7	Parkinson's disease || id:ieu-b-7	|| id:ebi-a-GCST90001939	Inverse variance weighted	3	-0.0227362	0.121317	0.851338	0.981237	-0.260517	0.215045	0.97752	0.770653	1.23992
ebi-a-GCST90001941	ieu-b-7	Parkinson's disease || id:ieu-b-7	|| id:ebi-a-GCST90001941	Inverse variance weighted	3	-0.0945633	0.0651108	0.146406	0.867854	-0.222181	0.0330539	0.90977	0.800771	1.03361
ebi-a-GCST90001942	ieu-b-7	Parkinson's disease || id:ieu-b-7	|| id:ebi-a-GCST90001942	Inverse variance weighted	3	-0.0834981	0.102268	0.414233	0.93471	-0.283942	0.116946	0.919893	0.75281	1.12406
ebi-a-GCST90001943	ieu-b-7	Parkinson's disease || id:ieu-b-7	|| id:ebi-a-GCST90001943	Inverse variance weighted	3	0.00730938	0.0475307	0.877781	0.981237	-0.0858507	0.100469	1.00734	0.917731	1.10569
ebi-a-GCST90001944	ieu-b-7	Parkinson's disease || id:ieu-b-7	|| id:ebi-a-GCST90001944	Inverse variance weighted	4	0.0687783	0.0562425	0.221372	0.93471	-0.0414571	0.179014	1.0712	0.95939	1.19604
ebi-a-GCST90001945	ieu-b-7	Parkinson's disease || id:ieu-b-7	|| id:ebi-a-GCST90001945	Inverse variance weighted	4	0.0689921	0.0566153	0.222991	0.93471	-0.0419739	0.179958	1.07143	0.958895	1.19717
ebi-a-GCST90001946	ieu-b-7	Parkinson's disease || id:ieu-b-7	|| id:ebi-a-GCST90001946	Inverse variance weighted	7	0.00218618	0.015691	0.889192	0.981237	-0.0285682	0.0329405	1.00219	0.971836	1.03349
ebi-a-GCST90001947	ieu-b-7	Parkinson's disease || id:ieu-b-7	|| id:ebi-a-GCST90001947	Inverse variance weighted	5	0.00113426	0.0151255	0.940223	0.985412	-0.0285117	0.0307802	1.00113	0.971891	1.03126
ebi-a-GCST90001948	ieu-b-7	Parkinson's disease || id:ieu-b-7	|| id:ebi-a-GCST90001948	Inverse variance weighted	7	-0.0102683	0.0280529	0.714339	0.966619	-0.0652521	0.0447154	0.989784	0.936831	1.04573
ebi-a-GCST90001949	ieu-b-7	Parkinson's disease || id:ieu-b-7	|| id:ebi-a-GCST90001949	Inverse variance weighted	9	-0.00553482	0.0290714	0.849006	0.981237	-0.0625147	0.0514451	0.99448	0.939399	1.05279
ebi-a-GCST90001950	ieu-b-7	Parkinson's disease || id:ieu-b-7	|| id:ebi-a-GCST90001950	Inverse variance weighted	4	0.0123714	0.0213197	0.561724	0.938075	-0.0294151	0.054158	1.01245	0.971013	1.05565
ebi-a-GCST90001951	ieu-b-7	Parkinson's disease || id:ieu-b-7	|| id:ebi-a-GCST90001951	Inverse variance weighted	6	0.0108555	0.0266761	0.684054	0.959697	-0.0414296	0.0631406	1.01091	0.959417	1.06518
ebi-a-GCST90001952	ieu-b-7	Parkinson's disease || id:ieu-b-7	|| id:ebi-a-GCST90001952	Inverse variance weighted	7	-0.000312823	0.015566	0.983966	0.995138	-0.0308222	0.0301966	0.999687	0.969648	1.03066
ebi-a-GCST90001953	ieu-b-7	Parkinson's disease || id:ieu-b-7	|| id:ebi-a-GCST90001953	Inverse variance weighted	6	-0.00140597	0.0155576	0.927992	0.982637	-0.0318988	0.0290869	0.998595	0.968605	1.02951
ebi-a-GCST90001954	ieu-b-7	Parkinson's disease || id:ieu-b-7	|| id:ebi-a-GCST90001954	Inverse variance weighted	8	0.01341	0.0154926	0.386723	0.93471	-0.0169555	0.0437756	1.0135	0.983187	1.04475
ebi-a-GCST90001955	ieu-b-7	Parkinson's disease || id:ieu-b-7	|| id:ebi-a-GCST90001955	Inverse variance weighted	8	0.0151584	0.0158696	0.339485	0.93471	-0.0159461	0.0462629	1.01527	0.98418	1.04735
ebi-a-GCST90001956	ieu-b-7	Parkinson's disease || id:ieu-b-7	|| id:ebi-a-GCST90001956	Inverse variance weighted	5	0.00111411	0.015042	0.940957	0.985412	-0.0283682	0.0305964	1.00111	0.97203	1.03107
ebi-a-GCST90001957	ieu-b-7	Parkinson's disease || id:ieu-b-7	|| id:ebi-a-GCST90001957	Inverse variance weighted	4	0.00221832	0.0150841	0.883082	0.981237	-0.0273466	0.0317832	1.00222	0.973024	1.03229
ebi-a-GCST90001958	ieu-b-7	Parkinson's disease || id:ieu-b-7	|| id:ebi-a-GCST90001958	Inverse variance weighted	4	0.068047	0.0593445	0.251528	0.93471	-0.0482681	0.184362	1.07042	0.952878	1.20245
ebi-a-GCST90001959	ieu-b-7	Parkinson's disease || id:ieu-b-7	|| id:ebi-a-GCST90001959	Inverse variance weighted	4	0.0173219	0.059427	0.770683	0.971751	-0.099155	0.133799	1.01747	0.905602	1.14316
ebi-a-GCST90001960	ieu-b-7	Parkinson's disease || id:ieu-b-7	|| id:ebi-a-GCST90001960	Inverse variance weighted	3	-0.0944034	0.083781	0.259832	0.93471	-0.258614	0.0698073	0.909916	0.772121	1.0723
ebi-a-GCST90001961	ieu-b-7	Parkinson's disease || id:ieu-b-7	|| id:ebi-a-GCST90001961	Inverse variance weighted	6	0.00906842	0.0257092	0.724291	0.966619	-0.0413216	0.0594585	1.00911	0.95952	1.06126
ebi-a-GCST90001963	ieu-b-7	Parkinson's disease || id:ieu-b-7	|| id:ebi-a-GCST90001963	Inverse variance weighted	4	0.0250997	0.0367062	0.4941	0.93471	-0.0468443	0.0970438	1.02542	0.954236	1.10191
ebi-a-GCST90001964	ieu-b-7	Parkinson's disease || id:ieu-b-7	|| id:ebi-a-GCST90001964	Inverse variance weighted	6	0.0318503	0.0697582	0.647972	0.956451	-0.104876	0.168576	1.03236	0.900436	1.18362
ebi-a-GCST90001965	ieu-b-7	Parkinson's disease || id:ieu-b-7	|| id:ebi-a-GCST90001965	Inverse variance weighted	5	0.0851906	0.095603	0.372882	0.93471	-0.102191	0.272572	1.08892	0.902857	1.31334
ebi-a-GCST90001966	ieu-b-7	Parkinson's disease || id:ieu-b-7	|| id:ebi-a-GCST90001966	Inverse variance weighted	4	0.094478	0.0817633	0.247883	0.93471	-0.065778	0.254734	1.09908	0.936339	1.29012
ebi-a-GCST90001967	ieu-b-7	Parkinson's disease || id:ieu-b-7	|| id:ebi-a-GCST90001967	Inverse variance weighted	3	-0.0336191	0.177571	0.849836	0.981237	-0.381658	0.31442	0.96694	0.682728	1.36946
ebi-a-GCST90001969	ieu-b-7	Parkinson's disease || id:ieu-b-7	|| id:ebi-a-GCST90001969	Inverse variance weighted	3	0.0201308	0.0630551	0.749531	0.971751	-0.103457	0.143719	1.02033	0.901715	1.15456
ebi-a-GCST90001970	ieu-b-7	Parkinson's disease || id:ieu-b-7	|| id:ebi-a-GCST90001970	Inverse variance weighted	4	0.0606068	0.0613843	0.323479	0.93471	-0.0597064	0.18092	1.06248	0.942041	1.19832
ebi-a-GCST90001971	ieu-b-7	Parkinson's disease || id:ieu-b-7	|| id:ebi-a-GCST90001971	Inverse variance weighted	3	0.168675	0.150245	0.261579	0.93471	-0.125805	0.463154	1.18373	0.881787	1.58908
ebi-a-GCST90001973	ieu-b-7	Parkinson's disease || id:ieu-b-7	|| id:ebi-a-GCST90001973	Inverse variance weighted	2	0.0568496	0.0879476	0.518018	0.93471	-0.115528	0.229227	1.0585	0.890896	1.25763
ebi-a-GCST90001974	ieu-b-7	Parkinson's disease || id:ieu-b-7	|| id:ebi-a-GCST90001974	Inverse variance weighted	4	0.0308316	0.0888042	0.728451	0.966619	-0.143225	0.204888	1.03131	0.866559	1.22739
ebi-a-GCST90001975	ieu-b-7	Parkinson's disease || id:ieu-b-7	|| id:ebi-a-GCST90001975	Inverse variance weighted	3	0.0288126	0.0445376	0.517679	0.93471	-0.0584811	0.116106	1.02923	0.943196	1.12312
ebi-a-GCST90001976	ieu-b-7	Parkinson's disease || id:ieu-b-7	|| id:ebi-a-GCST90001976	Inverse variance weighted	2	-0.0921101	0.135837	0.497713	0.93471	-0.35835	0.17413	0.912005	0.698828	1.19021
ebi-a-GCST90001977	ieu-b-7	Parkinson's disease || id:ieu-b-7	|| id:ebi-a-GCST90001977	Inverse variance weighted	3	0.138061	0.109525	0.207473	0.919797	-0.0766078	0.35273	1.14805	0.926253	1.42295
ebi-a-GCST90001979	ieu-b-7	Parkinson's disease || id:ieu-b-7	|| id:ebi-a-GCST90001979	Inverse variance weighted	7	0.0214376	0.0385047	0.577697	0.938075	-0.0540317	0.0969068	1.02167	0.947402	1.10176
ebi-a-GCST90001980	ieu-b-7	Parkinson's disease || id:ieu-b-7	|| id:ebi-a-GCST90001980	Inverse variance weighted	11	0.0245132	0.0308006	0.426109	0.93471	-0.035856	0.0848825	1.02482	0.964779	1.08859
ebi-a-GCST90001981	ieu-b-7	Parkinson's disease || id:ieu-b-7	|| id:ebi-a-GCST90001981	Inverse variance weighted	9	0.025763	0.0369432	0.485572	0.93471	-0.0466456	0.0981716	1.0261	0.954426	1.10315
ebi-a-GCST90001982	ieu-b-7	Parkinson's disease || id:ieu-b-7	|| id:ebi-a-GCST90001982	Inverse variance weighted	7	-0.0506586	0.0456909	0.267549	0.93471	-0.140213	0.0388955	0.950603	0.869173	1.03966
ebi-a-GCST90001983	ieu-b-7	Parkinson's disease || id:ieu-b-7	|| id:ebi-a-GCST90001983	Inverse variance weighted	2	0.15183	0.227681	0.504866	0.93471	-0.294425	0.598085	1.16396	0.74496	1.81863
ebi-a-GCST90001984	ieu-b-7	Parkinson's disease || id:ieu-b-7	|| id:ebi-a-GCST90001984	Inverse variance weighted	5	-0.0316511	0.0451738	0.48352	0.93471	-0.120192	0.0568895	0.968845	0.88675	1.05854
ebi-a-GCST90001985	ieu-b-7	Parkinson's disease || id:ieu-b-7	|| id:ebi-a-GCST90001985	Inverse variance weighted	9	0.0508894	0.0349204	0.145035	0.867854	-0.0175547	0.119333	1.05221	0.982598	1.12675
ebi-a-GCST90001986	ieu-b-7	Parkinson's disease || id:ieu-b-7	|| id:ebi-a-GCST90001986	Inverse variance weighted	3	0.0200558	0.18587	0.914073	0.982637	-0.34425	0.384362	1.02026	0.708752	1.46868
ebi-a-GCST90001987	ieu-b-7	Parkinson's disease || id:ieu-b-7	|| id:ebi-a-GCST90001987	Inverse variance weighted	10	0.0613475	0.0544161	0.259583	0.93471	-0.0453081	0.168003	1.06327	0.955703	1.18294
ebi-a-GCST90001988	ieu-b-7	Parkinson's disease || id:ieu-b-7	|| id:ebi-a-GCST90001988	Inverse variance weighted	5	0.0511148	0.0502942	0.309479	0.93471	-0.0474619	0.149691	1.05244	0.953647	1.16148
ebi-a-GCST90001989	ieu-b-7	Parkinson's disease || id:ieu-b-7	|| id:ebi-a-GCST90001989	Inverse variance weighted	9	0.0578954	0.0371703	0.119335	0.818119	-0.0149583	0.130749	1.0596	0.985153	1.13968
ebi-a-GCST90001990	ieu-b-7	Parkinson's disease || id:ieu-b-7	|| id:ebi-a-GCST90001990	Inverse variance weighted	2	0.0112806	0.100792	0.910887	0.982637	-0.186271	0.208832	1.01134	0.830049	1.23224
ebi-a-GCST90001991	ieu-b-7	Parkinson's disease || id:ieu-b-7	|| id:ebi-a-GCST90001991	Inverse variance weighted	5	0.0519454	0.0513192	0.311441	0.93471	-0.0486402	0.152531	1.05332	0.952524	1.16478
ebi-a-GCST90001992	ieu-b-7	Parkinson's disease || id:ieu-b-7	|| id:ebi-a-GCST90001992	Inverse variance weighted	8	0.0027937	0.0240878	0.907669	0.982637	-0.0444184	0.0500058	1.0028	0.956554	1.05128
ebi-a-GCST90001993	ieu-b-7	Parkinson's disease || id:ieu-b-7	|| id:ebi-a-GCST90001993	Inverse variance weighted	2	0.000874713	0.107604	0.993514	0.995138	-0.210029	0.211779	1.00088	0.81056	1.23587
ebi-a-GCST90001994	ieu-b-7	Parkinson's disease || id:ieu-b-7	|| id:ebi-a-GCST90001994	Inverse variance weighted	5	-0.0939733	0.0515444	0.06828	0.758211	-0.195	0.00705361	0.910307	0.822834	1.00708
ebi-a-GCST90001995	ieu-b-7	Parkinson's disease || id:ieu-b-7	|| id:ebi-a-GCST90001995	Inverse variance weighted	5	-0.154835	0.0311299	6.56401e-07	0.000436507	-0.21585	-0.0938204	0.856557	0.805857	0.910446
ebi-a-GCST90001996	ieu-b-7	Parkinson's disease || id:ieu-b-7	|| id:ebi-a-GCST90001996	Inverse variance weighted	7	-0.136524	0.0309003	9.95181e-06	0.00330898	-0.197089	-0.0759597	0.872385	0.821118	0.926854
ebi-a-GCST90001997	ieu-b-7	Parkinson's disease || id:ieu-b-7	|| id:ebi-a-GCST90001997	Inverse variance weighted	12	-0.114496	0.0365562	0.00173588	0.219445	-0.186146	-0.0428459	0.891815	0.830152	0.958059
ebi-a-GCST90001998	ieu-b-7	Parkinson's disease || id:ieu-b-7	|| id:ebi-a-GCST90001998	Inverse variance weighted	5	0.191729	0.116818	0.100743	0.796692	-0.0372344	0.420692	1.21134	0.96345	1.52302
ebi-a-GCST90001999	ieu-b-7	Parkinson's disease || id:ieu-b-7	|| id:ebi-a-GCST90001999	Inverse variance weighted	4	0.10768	0.0704756	0.126536	0.833132	-0.0304521	0.245812	1.11369	0.970007	1.27866
ebi-a-GCST90002000	ieu-b-7	Parkinson's disease || id:ieu-b-7	|| id:ebi-a-GCST90002000	Inverse variance weighted	3	-0.00308864	0.0650179	0.962111	0.988467	-0.130524	0.124346	0.996916	0.877636	1.13241
ebi-a-GCST90002001	ieu-b-7	Parkinson's disease || id:ieu-b-7	|| id:ebi-a-GCST90002001	Inverse variance weighted	3	0.0514661	0.0994345	0.604745	0.939421	-0.143425	0.246358	1.05281	0.866385	1.27936
ebi-a-GCST90002002	ieu-b-7	Parkinson's disease || id:ieu-b-7	|| id:ebi-a-GCST90002002	Inverse variance weighted	3	0.176927	0.0756978	0.0194249	0.416696	0.0285588	0.325294	1.19354	1.02897	1.38444
ebi-a-GCST90002003	ieu-b-7	Parkinson's disease || id:ieu-b-7	|| id:ebi-a-GCST90002003	Inverse variance weighted	4	0.134512	0.0692332	0.0520307	0.677331	-0.0011853	0.270209	1.14398	0.998815	1.31024
ebi-a-GCST90002004	ieu-b-7	Parkinson's disease || id:ieu-b-7	|| id:ebi-a-GCST90002004	Inverse variance weighted	5	0.0258983	0.0905098	0.774773	0.971751	-0.151501	0.203297	1.02624	0.859417	1.22544
ebi-a-GCST90002005	ieu-b-7	Parkinson's disease || id:ieu-b-7	|| id:ebi-a-GCST90002005	Inverse variance weighted	6	0.0867416	0.0303221	0.00422747	0.219445	0.0273102	0.146173	1.09061	1.02769	1.1574
ebi-a-GCST90002006	ieu-b-7	Parkinson's disease || id:ieu-b-7	|| id:ebi-a-GCST90002006	Inverse variance weighted	11	0.0553132	0.0541598	0.307114	0.93471	-0.05084	0.161466	1.05687	0.950431	1.17523
ebi-a-GCST90002007	ieu-b-7	Parkinson's disease || id:ieu-b-7	|| id:ebi-a-GCST90002007	Inverse variance weighted	4	-0.0345107	0.0527219	0.512737	0.93471	-0.137846	0.0688241	0.966078	0.871233	1.07125
ebi-a-GCST90002008	ieu-b-7	Parkinson's disease || id:ieu-b-7	|| id:ebi-a-GCST90002008	Inverse variance weighted	4	0.0442483	0.115879	0.702573	0.966619	-0.182875	0.271372	1.04524	0.832872	1.31176
ebi-a-GCST90002009	ieu-b-7	Parkinson's disease || id:ieu-b-7	|| id:ebi-a-GCST90002009	Inverse variance weighted	9	0.0120171	0.0385594	0.755305	0.971751	-0.0635593	0.0875936	1.01209	0.938418	1.09154
ebi-a-GCST90002010	ieu-b-7	Parkinson's disease || id:ieu-b-7	|| id:ebi-a-GCST90002010	Inverse variance weighted	4	-0.0666951	0.0385962	0.083984	0.78566	-0.142344	0.0089534	0.93548	0.867323	1.00899
ebi-a-GCST90002011	ieu-b-7	Parkinson's disease || id:ieu-b-7	|| id:ebi-a-GCST90002011	Inverse variance weighted	3	0.0750017	0.129146	0.561408	0.938075	-0.178124	0.328128	1.07789	0.836838	1.38837
ebi-a-GCST90002012	ieu-b-7	Parkinson's disease || id:ieu-b-7	|| id:ebi-a-GCST90002012	Inverse variance weighted	5	-0.175974	0.0845961	0.0375101	0.608396	-0.341782	-0.0101657	0.83864	0.710503	0.989886
ebi-a-GCST90002013	ieu-b-7	Parkinson's disease || id:ieu-b-7	|| id:ebi-a-GCST90002013	Inverse variance weighted	3	0.045767	0.051922	0.378071	0.93471	-0.0560002	0.147534	1.04683	0.945539	1.15897
ebi-a-GCST90002014	ieu-b-7	Parkinson's disease || id:ieu-b-7	|| id:ebi-a-GCST90002014	Inverse variance weighted	3	0.113335	0.0885311	0.200484	0.907628	-0.0601857	0.286856	1.12001	0.94159	1.33223
ebi-a-GCST90002015	ieu-b-7	Parkinson's disease || id:ieu-b-7	|| id:ebi-a-GCST90002015	Inverse variance weighted	4	-0.0219435	0.0466079	0.637777	0.956162	-0.113295	0.069408	0.978296	0.892887	1.07187
ebi-a-GCST90002016	ieu-b-7	Parkinson's disease || id:ieu-b-7	|| id:ebi-a-GCST90002016	Inverse variance weighted	3	-0.0113425	0.0323742	0.726072	0.966619	-0.0747959	0.052111	0.988722	0.927933	1.05349
ebi-a-GCST90002017	ieu-b-7	Parkinson's disease || id:ieu-b-7	|| id:ebi-a-GCST90002017	Inverse variance weighted	9	0.0637402	0.0594811	0.283898	0.93471	-0.0528427	0.180323	1.06582	0.948529	1.1976
ebi-a-GCST90002018	ieu-b-7	Parkinson's disease || id:ieu-b-7	|| id:ebi-a-GCST90002018	Inverse variance weighted	5	0.176963	0.0723372	0.0144305	0.342724	0.0351823	0.318744	1.19359	1.03581	1.3754
ebi-a-GCST90002019	ieu-b-7	Parkinson's disease || id:ieu-b-7	|| id:ebi-a-GCST90002019	Inverse variance weighted	3	0.111512	0.113253	0.324805	0.93471	-0.110463	0.333488	1.11797	0.895419	1.39583
ebi-a-GCST90002020	ieu-b-7	Parkinson's disease || id:ieu-b-7	|| id:ebi-a-GCST90002020	Inverse variance weighted	3	-0.0976434	0.0852352	0.251971	0.93471	-0.264704	0.0694176	0.906972	0.767433	1.07188
ebi-a-GCST90002021	ieu-b-7	Parkinson's disease || id:ieu-b-7	|| id:ebi-a-GCST90002021	Inverse variance weighted	2	-0.174434	0.0842567	0.0384268	0.608424	-0.339578	-0.00929127	0.839932	0.712071	0.990752
ebi-a-GCST90002022	ieu-b-7	Parkinson's disease || id:ieu-b-7	|| id:ebi-a-GCST90002022	Inverse variance weighted	4	-0.0134056	0.0469598	0.775285	0.971751	-0.105447	0.0786355	0.986684	0.899922	1.08181
ebi-a-GCST90002023	ieu-b-7	Parkinson's disease || id:ieu-b-7	|| id:ebi-a-GCST90002023	Inverse variance weighted	4	-0.0215247	0.0477299	0.652011	0.956451	-0.115075	0.0720258	0.978705	0.891299	1.07468
ebi-a-GCST90002024	ieu-b-7	Parkinson's disease || id:ieu-b-7	|| id:ebi-a-GCST90002024	Inverse variance weighted	9	-0.00421789	0.0367027	0.908508	0.982637	-0.0761551	0.0677193	0.995791	0.926672	1.07006
ebi-a-GCST90002025	ieu-b-7	Parkinson's disease || id:ieu-b-7	|| id:ebi-a-GCST90002025	Inverse variance weighted	4	-0.0222004	0.0622231	0.721251	0.966619	-0.144158	0.0997569	0.978044	0.865751	1.1049
ebi-a-GCST90002026	ieu-b-7	Parkinson's disease || id:ieu-b-7	|| id:ebi-a-GCST90002026	Inverse variance weighted	6	-0.0297233	0.0355554	0.40317	0.93471	-0.0994118	0.0399652	0.970714	0.90537	1.04077
ebi-a-GCST90002027	ieu-b-7	Parkinson's disease || id:ieu-b-7	|| id:ebi-a-GCST90002027	Inverse variance weighted	3	-0.0227157	0.0486113	0.640291	0.956162	-0.117994	0.0725625	0.97754	0.888701	1.07526
ebi-a-GCST90002029	ieu-b-7	Parkinson's disease || id:ieu-b-7	|| id:ebi-a-GCST90002029	Inverse variance weighted	4	-0.00761938	0.0834992	0.927293	0.982637	-0.171278	0.156039	0.99241	0.842587	1.16887
ebi-a-GCST90002030	ieu-b-7	Parkinson's disease || id:ieu-b-7	|| id:ebi-a-GCST90002030	Inverse variance weighted	10	0.0281289	0.0309017	0.36268	0.93471	-0.0324384	0.0886961	1.02853	0.968082	1.09275
ebi-a-GCST90002031	ieu-b-7	Parkinson's disease || id:ieu-b-7	|| id:ebi-a-GCST90002031	Inverse variance weighted	8	0.006925	0.0188869	0.713875	0.966619	-0.0300933	0.0439433	1.00695	0.970355	1.04492
ebi-a-GCST90002032	ieu-b-7	Parkinson's disease || id:ieu-b-7	|| id:ebi-a-GCST90002032	Inverse variance weighted	7	0.00841984	0.0208282	0.686027	0.960438	-0.0324034	0.0492431	1.00846	0.968116	1.05048
ebi-a-GCST90002033	ieu-b-7	Parkinson's disease || id:ieu-b-7	|| id:ebi-a-GCST90002033	Inverse variance weighted	6	0.0138532	0.0633795	0.826981	0.975075	-0.110371	0.138077	1.01395	0.895502	1.14806
ebi-a-GCST90002034	ieu-b-7	Parkinson's disease || id:ieu-b-7	|| id:ebi-a-GCST90002034	Inverse variance weighted	4	-0.0627535	0.123122	0.61027	0.939421	-0.304072	0.178565	0.939175	0.737808	1.1955
ebi-a-GCST90002035	ieu-b-7	Parkinson's disease || id:ieu-b-7	|| id:ebi-a-GCST90002035	Inverse variance weighted	5	-0.0715306	0.0877512	0.414985	0.93471	-0.243523	0.100462	0.930968	0.783861	1.10568
ebi-a-GCST90002036	ieu-b-7	Parkinson's disease || id:ieu-b-7	|| id:ebi-a-GCST90002036	Inverse variance weighted	5	0.0297264	0.0563162	0.597605	0.939421	-0.0806534	0.140106	1.03017	0.922513	1.1504
ebi-a-GCST90002037	ieu-b-7	Parkinson's disease || id:ieu-b-7	|| id:ebi-a-GCST90002037	Inverse variance weighted	4	0.0580658	0.0623134	0.351421	0.93471	-0.0640684	0.1802	1.05978	0.937941	1.19746
ebi-a-GCST90002038	ieu-b-7	Parkinson's disease || id:ieu-b-7	|| id:ebi-a-GCST90002038	Inverse variance weighted	4	0.0583419	0.0627614	0.352587	0.93471	-0.0646704	0.181354	1.06008	0.937376	1.19884
ebi-a-GCST90002039	ieu-b-7	Parkinson's disease || id:ieu-b-7	|| id:ebi-a-GCST90002039	Inverse variance weighted	6	-0.00463273	0.0575021	0.935787	0.984649	-0.117337	0.108071	0.995378	0.889286	1.11413
ebi-a-GCST90002040	ieu-b-7	Parkinson's disease || id:ieu-b-7	|| id:ebi-a-GCST90002040	Inverse variance weighted	6	0.0532795	0.0684691	0.436479	0.93471	-0.08092	0.187479	1.05472	0.922267	1.2062
ebi-a-GCST90002042	ieu-b-7	Parkinson's disease || id:ieu-b-7	|| id:ebi-a-GCST90002042	Inverse variance weighted	4	0.0145374	0.0997175	0.884091	0.981237	-0.180909	0.209984	1.01464	0.834511	1.23366
ebi-a-GCST90002043	ieu-b-7	Parkinson's disease || id:ieu-b-7	|| id:ebi-a-GCST90002043	Inverse variance weighted	2	-0.0311591	0.0465457	0.503221	0.93471	-0.122389	0.0600704	0.969321	0.884804	1.06191
ebi-a-GCST90002045	ieu-b-7	Parkinson's disease || id:ieu-b-7	|| id:ebi-a-GCST90002045	Inverse variance weighted	2	-0.0371079	0.0607253	0.541148	0.93471	-0.156129	0.0819137	0.963572	0.855448	1.08536
ebi-a-GCST90002046	ieu-b-7	Parkinson's disease || id:ieu-b-7	|| id:ebi-a-GCST90002046	Inverse variance weighted	6	0.0328596	0.0285049	0.249004	0.93471	-0.02301	0.0887292	1.03341	0.977253	1.09278
ebi-a-GCST90002047	ieu-b-7	Parkinson's disease || id:ieu-b-7	|| id:ebi-a-GCST90002047	Inverse variance weighted	2	-0.0639206	0.0679302	0.346718	0.93471	-0.197064	0.0692225	0.938079	0.821138	1.07167
ebi-a-GCST90002052	ieu-b-7	Parkinson's disease || id:ieu-b-7	|| id:ebi-a-GCST90002052	Inverse variance weighted	2	-0.0505218	0.0319424	0.113728	0.806522	-0.113129	0.0120853	0.950733	0.893036	1.01216
ebi-a-GCST90002054	ieu-b-7	Parkinson's disease || id:ieu-b-7	|| id:ebi-a-GCST90002054	Inverse variance weighted	4	-0.0630635	0.0893592	0.480356	0.93471	-0.238208	0.112081	0.938884	0.788039	1.1186
ebi-a-GCST90002056	ieu-b-7	Parkinson's disease || id:ieu-b-7	|| id:ebi-a-GCST90002056	Inverse variance weighted	5	-0.011679	0.0568884	0.837341	0.981237	-0.12318	0.0998223	0.988389	0.884104	1.10497
ebi-a-GCST90002057	ieu-b-7	Parkinson's disease || id:ieu-b-7	|| id:ebi-a-GCST90002057	Inverse variance weighted	5	-0.0844427	0.0472618	0.0739857	0.758211	-0.177076	0.00819038	0.919024	0.837716	1.00822
ebi-a-GCST90002058	ieu-b-7	Parkinson's disease || id:ieu-b-7	|| id:ebi-a-GCST90002058	Inverse variance weighted	3	-0.0830694	0.0542326	0.12559	0.833132	-0.189365	0.0232265	0.920287	0.827484	1.0235
ebi-a-GCST90002059	ieu-b-7	Parkinson's disease || id:ieu-b-7	|| id:ebi-a-GCST90002059	Inverse variance weighted	3	-0.0779226	0.0598797	0.193149	0.894965	-0.195287	0.0394417	0.925036	0.822599	1.04023
ebi-a-GCST90002060	ieu-b-7	Parkinson's disease || id:ieu-b-7	|| id:ebi-a-GCST90002060	Inverse variance weighted	3	0.00707371	0.0552297	0.898087	0.982637	-0.101177	0.115324	1.0071	0.903773	1.12224
ebi-a-GCST90002061	ieu-b-7	Parkinson's disease || id:ieu-b-7	|| id:ebi-a-GCST90002061	Inverse variance weighted	7	-0.0220927	0.0319909	0.489821	0.93471	-0.0847949	0.0406095	0.97815	0.918701	1.04145
ebi-a-GCST90002062	ieu-b-7	Parkinson's disease || id:ieu-b-7	|| id:ebi-a-GCST90002062	Inverse variance weighted	3	0.00536331	0.0830585	0.948514	0.987691	-0.157431	0.168158	1.00538	0.854335	1.18312
ebi-a-GCST90002063	ieu-b-7	Parkinson's disease || id:ieu-b-7	|| id:ebi-a-GCST90002063	Inverse variance weighted	3	-0.0174074	0.0645848	0.787524	0.971751	-0.143994	0.109179	0.982743	0.865893	1.11536
ebi-a-GCST90002064	ieu-b-7	Parkinson's disease || id:ieu-b-7	|| id:ebi-a-GCST90002064	Inverse variance weighted	3	-0.0574759	0.0792642	0.46838	0.93471	-0.212834	0.097882	0.944145	0.80829	1.10283
ebi-a-GCST90002065	ieu-b-7	Parkinson's disease || id:ieu-b-7	|| id:ebi-a-GCST90002065	Inverse variance weighted	3	-0.00849424	0.0758274	0.910807	0.982637	-0.157116	0.140127	0.991542	0.854605	1.15042
ebi-a-GCST90002066	ieu-b-7	Parkinson's disease || id:ieu-b-7	|| id:ebi-a-GCST90002066	Inverse variance weighted	5	-0.0348379	0.068299	0.609997	0.939421	-0.168704	0.0990282	0.965762	0.844759	1.1041
ebi-a-GCST90002067	ieu-b-7	Parkinson's disease || id:ieu-b-7	|| id:ebi-a-GCST90002067	Inverse variance weighted	4	-0.0184452	0.0507192	0.716103	0.966619	-0.117855	0.0809645	0.981724	0.888825	1.08433
ebi-a-GCST90002068	ieu-b-7	Parkinson's disease || id:ieu-b-7	|| id:ebi-a-GCST90002068	Inverse variance weighted	4	-0.0117029	0.0508067	0.817827	0.974718	-0.111284	0.0878782	0.988365	0.894685	1.09186
ebi-a-GCST90002069	ieu-b-7	Parkinson's disease || id:ieu-b-7	|| id:ebi-a-GCST90002069	Inverse variance weighted	6	0.000342314	0.0561804	0.995138	0.995138	-0.109771	0.110456	1.00034	0.896039	1.11679
ebi-a-GCST90002070	ieu-b-7	Parkinson's disease || id:ieu-b-7	|| id:ebi-a-GCST90002070	Inverse variance weighted	5	-0.0133421	0.0480345	0.781196	0.971751	-0.10749	0.0808055	0.986747	0.898086	1.08416
ebi-a-GCST90002071	ieu-b-7	Parkinson's disease || id:ieu-b-7	|| id:ebi-a-GCST90002071	Inverse variance weighted	5	-0.105671	0.0813214	0.193797	0.894965	-0.265061	0.0537186	0.89972	0.767159	1.05519
ebi-a-GCST90002072	ieu-b-7	Parkinson's disease || id:ieu-b-7	|| id:ebi-a-GCST90002072	Inverse variance weighted	6	0.107935	0.0634546	0.0889473	0.787265	-0.0164362	0.232306	1.11398	0.983698	1.26151
ebi-a-GCST90002073	ieu-b-7	Parkinson's disease || id:ieu-b-7	|| id:ebi-a-GCST90002073	Inverse variance weighted	8	-0.0371136	0.0306654	0.226174	0.93471	-0.0972177	0.0229906	0.963567	0.907358	1.02326
ebi-a-GCST90002074	ieu-b-7	Parkinson's disease || id:ieu-b-7	|| id:ebi-a-GCST90002074	Inverse variance weighted	9	-0.0261581	0.0251351	0.298014	0.93471	-0.0754229	0.0231066	0.974181	0.927351	1.02338
ebi-a-GCST90002075	ieu-b-7	Parkinson's disease || id:ieu-b-7	|| id:ebi-a-GCST90002075	Inverse variance weighted	3	0.0132515	0.126291	0.916433	0.982637	-0.234278	0.260781	1.01334	0.791142	1.29794
ebi-a-GCST90002076	ieu-b-7	Parkinson's disease || id:ieu-b-7	|| id:ebi-a-GCST90002076	Inverse variance weighted	5	0.0788698	0.0904907	0.383438	0.93471	-0.098492	0.256232	1.08206	0.906203	1.29205
ebi-a-GCST90002077	ieu-b-7	Parkinson's disease || id:ieu-b-7	|| id:ebi-a-GCST90002077	Inverse variance weighted	7	0.0880442	0.0384305	0.0219636	0.434206	0.0127204	0.163368	1.09204	1.0128	1.17747
ebi-a-GCST90002078	ieu-b-7	Parkinson's disease || id:ieu-b-7	|| id:ebi-a-GCST90002078	Inverse variance weighted	5	0.0364778	0.0347731	0.294168	0.93471	-0.0316775	0.104633	1.03715	0.968819	1.1103
ebi-a-GCST90002079	ieu-b-7	Parkinson's disease || id:ieu-b-7	|| id:ebi-a-GCST90002079	Inverse variance weighted	4	0.0177273	0.0900945	0.844013	0.981237	-0.158858	0.194313	1.01789	0.853117	1.21448
ebi-a-GCST90002080	ieu-b-7	Parkinson's disease || id:ieu-b-7	|| id:ebi-a-GCST90002080	Inverse variance weighted	4	-0.0587855	0.0918494	0.522159	0.93471	-0.23881	0.121239	0.942909	0.787564	1.12889
ebi-a-GCST90002081	ieu-b-7	Parkinson's disease || id:ieu-b-7	|| id:ebi-a-GCST90002081	Inverse variance weighted	2	-0.0432891	0.160261	0.787071	0.971751	-0.357401	0.270823	0.957634	0.699492	1.31104
ebi-a-GCST90002082	ieu-b-7	Parkinson's disease || id:ieu-b-7	|| id:ebi-a-GCST90002082	Inverse variance weighted	4	-0.0480212	0.0622641	0.440559	0.93471	-0.170059	0.0740165	0.953114	0.843615	1.07682
ebi-a-GCST90002083	ieu-b-7	Parkinson's disease || id:ieu-b-7	|| id:ebi-a-GCST90002083	Inverse variance weighted	4	0.0423472	0.0563284	0.452177	0.93471	-0.0680565	0.152751	1.04326	0.934208	1.16503
ebi-a-GCST90002084	ieu-b-7	Parkinson's disease || id:ieu-b-7	|| id:ebi-a-GCST90002084	Inverse variance weighted	4	-0.0377643	0.0807832	0.640159	0.956162	-0.196099	0.120571	0.96294	0.821931	1.12814
ebi-a-GCST90002085	ieu-b-7	Parkinson's disease || id:ieu-b-7	|| id:ebi-a-GCST90002085	Inverse variance weighted	2	-0.077832	0.067511	0.24896	0.93471	-0.210154	0.0544896	0.92512	0.81046	1.056
ebi-a-GCST90002086	ieu-b-7	Parkinson's disease || id:ieu-b-7	|| id:ebi-a-GCST90002086	Inverse variance weighted	3	0.0248853	0.0940584	0.791339	0.971751	-0.159469	0.20924	1.0252	0.852596	1.23274
ebi-a-GCST90002087	ieu-b-7	Parkinson's disease || id:ieu-b-7	|| id:ebi-a-GCST90002087	Inverse variance weighted	11	0.0783034	0.0694455	0.259509	0.93471	-0.0578098	0.214417	1.08145	0.943829	1.23914
ebi-a-GCST90002088	ieu-b-7	Parkinson's disease || id:ieu-b-7	|| id:ebi-a-GCST90002088	Inverse variance weighted	7	0.0499232	0.0429279	0.244848	0.93471	-0.0342155	0.134062	1.05119	0.966363	1.14346
ebi-a-GCST90002089	ieu-b-7	Parkinson's disease || id:ieu-b-7	|| id:ebi-a-GCST90002089	Inverse variance weighted	7	0.141417	0.0794956	0.075251	0.758211	-0.0143941	0.297229	1.15191	0.985709	1.34612
ebi-a-GCST90002090	ieu-b-7	Parkinson's disease || id:ieu-b-7	|| id:ebi-a-GCST90002090	Inverse variance weighted	5	0.128394	0.0719371	0.0742922	0.758211	-0.0126027	0.269391	1.137	0.987476	1.30917
ebi-a-GCST90002091	ieu-b-7	Parkinson's disease || id:ieu-b-7	|| id:ebi-a-GCST90002091	Inverse variance weighted	3	0.08952	0.0412622	0.0300419	0.525733	0.00864601	0.170394	1.09365	1.00868	1.18577
ebi-a-GCST90002093	ieu-b-7	Parkinson's disease || id:ieu-b-7	|| id:ebi-a-GCST90002093	Inverse variance weighted	2	-0.00869226	0.115701	0.940114	0.985412	-0.235467	0.218082	0.991345	0.790202	1.24369
ebi-a-GCST90002094	ieu-b-7	Parkinson's disease || id:ieu-b-7	|| id:ebi-a-GCST90002094	Inverse variance weighted	2	0.138609	0.0390889	0.000391146	0.086704	0.0619946	0.215223	1.14867	1.06396	1.24014
ebi-a-GCST90002095	ieu-b-7	Parkinson's disease || id:ieu-b-7	|| id:ebi-a-GCST90002095	Inverse variance weighted	6	0.0240117	0.0432038	0.578362	0.938075	-0.0606676	0.108691	1.0243	0.941136	1.11482
ebi-a-GCST90002096	ieu-b-7	Parkinson's disease || id:ieu-b-7	|| id:ebi-a-GCST90002096	Inverse variance weighted	5	0.0290711	0.0432119	0.501101	0.93471	-0.0556241	0.113766	1.0295	0.945895	1.12049
ebi-a-GCST90002097	ieu-b-7	Parkinson's disease || id:ieu-b-7	|| id:ebi-a-GCST90002097	Inverse variance weighted	5	0.114338	0.0358688	0.00143424	0.219445	0.0440351	0.184641	1.12113	1.04502	1.20279
ebi-a-GCST90002098	ieu-b-7	Parkinson's disease || id:ieu-b-7	|| id:ebi-a-GCST90002098	Inverse variance weighted	16	0.00616253	0.022437	0.783578	0.971751	-0.037814	0.050139	1.00618	0.962892	1.05142
ebi-a-GCST90002099	ieu-b-7	Parkinson's disease || id:ieu-b-7	|| id:ebi-a-GCST90002099	Inverse variance weighted	5	-0.0259901	0.0347347	0.454312	0.93471	-0.0940701	0.0420899	0.974345	0.910219	1.04299
ebi-a-GCST90002100	ieu-b-7	Parkinson's disease || id:ieu-b-7	|| id:ebi-a-GCST90002100	Inverse variance weighted	2	-0.0372051	0.0699136	0.594616	0.939421	-0.174236	0.0998256	0.963479	0.840099	1.10498
ebi-a-GCST90002102	ieu-b-7	Parkinson's disease || id:ieu-b-7	|| id:ebi-a-GCST90002102	Inverse variance weighted	8	0.00159632	0.0251445	0.94938	0.987691	-0.0476869	0.0508795	1.0016	0.953432	1.0522
ebi-a-GCST90002104	ieu-b-7	Parkinson's disease || id:ieu-b-7	|| id:ebi-a-GCST90002104	Inverse variance weighted	5	0.100669	0.0506355	0.0468006	0.647203	0.00142287	0.199914	1.10591	1.00142	1.2213
ebi-a-GCST90002105	ieu-b-7	Parkinson's disease || id:ieu-b-7	|| id:ebi-a-GCST90002105	Inverse variance weighted	11	-0.0752447	0.0379998	0.0476886	0.647203	-0.149724	-0.000765039	0.927517	0.860945	0.999235
ebi-a-GCST90002106	ieu-b-7	Parkinson's disease || id:ieu-b-7	|| id:ebi-a-GCST90002106	Inverse variance weighted	10	-0.0686224	0.048641	0.158306	0.867854	-0.163959	0.026714	0.933679	0.848777	1.02707
ebi-a-GCST90002108	ieu-b-7	Parkinson's disease || id:ieu-b-7	|| id:ebi-a-GCST90002108	Inverse variance weighted	6	-0.0820433	0.0387599	0.0342848	0.569985	-0.158013	-0.00607391	0.921232	0.853839	0.993944
ebi-a-GCST90002109	ieu-b-7	Parkinson's disease || id:ieu-b-7	|| id:ebi-a-GCST90002109	Inverse variance weighted	5	-0.087161	0.0388967	0.025037	0.46249	-0.163399	-0.0109234	0.916529	0.849253	0.989136
ebi-a-GCST90002110	ieu-b-7	Parkinson's disease || id:ieu-b-7	|| id:ebi-a-GCST90002110	Inverse variance weighted	4	-0.054438	0.0416878	0.191603	0.894965	-0.136146	0.0272701	0.947017	0.872715	1.02765
ebi-a-GCST90002111	ieu-b-7	Parkinson's disease || id:ieu-b-7	|| id:ebi-a-GCST90002111	Inverse variance weighted	3	-0.0502535	0.0425083	0.237124	0.93471	-0.13357	0.0330627	0.950988	0.874966	1.03362
ebi-a-GCST90002112	ieu-b-7	Parkinson's disease || id:ieu-b-7	|| id:ebi-a-GCST90002112	Inverse variance weighted	4	-0.0268704	0.0524286	0.608291	0.939421	-0.12963	0.0758897	0.973487	0.87842	1.07884
ebi-a-GCST90002113	ieu-b-7	Parkinson's disease || id:ieu-b-7	|| id:ebi-a-GCST90002113	Inverse variance weighted	2	-0.043518	0.0705701	0.537457	0.93471	-0.181835	0.0947994	0.957415	0.833739	1.09944
ebi-a-GCST90002114	ieu-b-7	Parkinson's disease || id:ieu-b-7	|| id:ebi-a-GCST90002114	Inverse variance weighted	2	0.0329111	0.0990861	0.739779	0.971751	-0.161298	0.22712	1.03346	0.851039	1.25498
ebi-a-GCST90002116	ieu-b-7	Parkinson's disease || id:ieu-b-7	|| id:ebi-a-GCST90002116	Inverse variance weighted	10	-0.0476897	0.026266	0.0694255	0.758211	-0.0991711	0.00379174	0.95343	0.905588	1.0038
ebi-a-GCST90002117	ieu-b-7	Parkinson's disease || id:ieu-b-7	|| id:ebi-a-GCST90002117	Inverse variance weighted	5	0.012497	0.0450617	0.781526	0.971751	-0.0758239	0.100818	1.01258	0.926979	1.10608
ebi-a-GCST90002118	ieu-b-7	Parkinson's disease || id:ieu-b-7	|| id:ebi-a-GCST90002118	Inverse variance weighted	4	-0.0287314	0.0774531	0.710674	0.966619	-0.180539	0.123077	0.971677	0.83482	1.13097
ebi-a-GCST90002119	ieu-b-7	Parkinson's disease || id:ieu-b-7	|| id:ebi-a-GCST90002119	Inverse variance weighted	8	-0.00657944	0.0282207	0.815651	0.974718	-0.0618921	0.0487332	0.993442	0.939984	1.04994
ebi-a-GCST90002120	ieu-b-7	Parkinson's disease || id:ieu-b-7	|| id:ebi-a-GCST90002120	Inverse variance weighted	5	-0.107133	0.0659365	0.104206	0.796692	-0.236369	0.0221022	0.898406	0.789489	1.02235
ebi-a-GCST90002121	ieu-b-7	Parkinson's disease || id:ieu-b-7	|| id:ebi-a-GCST90002121	Inverse variance weighted	6	0.00853361	0.0715206	0.905024	0.982637	-0.131647	0.148714	1.00857	0.876651	1.16034
