# Supplementary material for: Peripheral immune cell traits and Parkinson’s disease: A Mendelian randomization study
Source: PLoS One. 2024 Mar 5;19(3):e0299026. doi: 10.1371/journal.pone.0299026 (PMC10914262; doi:10.1371/journal.pone.0299026)
Supplement: S5 Table — (XLSX) [file pone.0299026.s007.xlsx]

## Sheet: Weighted median_FDR
S5 Table. Results of Weighted median analysis post-FDR correction.
id.exposure	id.outcome	outcome	exposure	method	nsnp	b	se	pval	FDR	lo_ci	up_ci	or	or_lci95	or_uci95
ebi-a-GCST90001392	ieu-b-7	Parkinson's disease || id:ieu-b-7	|| id:ebi-a-GCST90001392	Weighted median	6	-0.0103877	0.104835	0.92107	0.994956	-0.215864	0.195089	0.989666	0.805845	1.21542
ebi-a-GCST90001393	ieu-b-7	Parkinson's disease || id:ieu-b-7	|| id:ebi-a-GCST90001393	Weighted median	5	0.111738	0.101011	0.268638	0.901186	-0.0862424	0.309719	1.11822	0.917372	1.36304
ebi-a-GCST90001394	ieu-b-7	Parkinson's disease || id:ieu-b-7	|| id:ebi-a-GCST90001394	Weighted median	3	0.000773748	0.0284677	0.978316	0.999199	-0.055023	0.0565705	1.00077	0.946463	1.0582
ebi-a-GCST90001395	ieu-b-7	Parkinson's disease || id:ieu-b-7	|| id:ebi-a-GCST90001395	Weighted median	6	0.111531	0.0965355	0.247953	0.884482	-0.0776788	0.30074	1.11799	0.925262	1.35086
ebi-a-GCST90001396	ieu-b-7	Parkinson's disease || id:ieu-b-7	|| id:ebi-a-GCST90001396	Weighted median	3	0.10946	0.162071	0.499432	0.923629	-0.208199	0.427119	1.11568	0.812046	1.53283
ebi-a-GCST90001397	ieu-b-7	Parkinson's disease || id:ieu-b-7	|| id:ebi-a-GCST90001397	Weighted median	3	0.182065	0.14988	0.224465	0.884482	-0.111699	0.47583	1.19969	0.894313	1.60935
ebi-a-GCST90001398	ieu-b-7	Parkinson's disease || id:ieu-b-7	|| id:ebi-a-GCST90001398	Weighted median	5	0.149146	0.115521	0.196679	0.884482	-0.0772754	0.375568	1.16084	0.925635	1.45582
ebi-a-GCST90001399	ieu-b-7	Parkinson's disease || id:ieu-b-7	|| id:ebi-a-GCST90001399	Weighted median	4	-0.0418751	0.0464564	0.367383	0.920795	-0.13293	0.0491794	0.95899	0.875527	1.05041
ebi-a-GCST90001400	ieu-b-7	Parkinson's disease || id:ieu-b-7	|| id:ebi-a-GCST90001400	Weighted median	3	-0.119647	0.104631	0.252827	0.884482	-0.324724	0.0854305	0.887234	0.722727	1.08919
ebi-a-GCST90001401	ieu-b-7	Parkinson's disease || id:ieu-b-7	|| id:ebi-a-GCST90001401	Weighted median	5	-0.0956574	0.0596369	0.108714	0.764978	-0.212546	0.0212308	0.908775	0.808523	1.02146
ebi-a-GCST90001403	ieu-b-7	Parkinson's disease || id:ieu-b-7	|| id:ebi-a-GCST90001403	Weighted median	4	-0.0359281	0.0960926	0.708486	0.968053	-0.22427	0.152413	0.96471	0.7991	1.16464
ebi-a-GCST90001404	ieu-b-7	Parkinson's disease || id:ieu-b-7	|| id:ebi-a-GCST90001404	Weighted median	6	-0.0188602	0.0412742	0.647708	0.964794	-0.0997577	0.0620373	0.981317	0.905057	1.064
ebi-a-GCST90001406	ieu-b-7	Parkinson's disease || id:ieu-b-7	|| id:ebi-a-GCST90001406	Weighted median	8	-0.0320113	0.0751711	0.67022	0.964794	-0.179347	0.115324	0.968496	0.835816	1.12224
ebi-a-GCST90001408	ieu-b-7	Parkinson's disease || id:ieu-b-7	|| id:ebi-a-GCST90001408	Weighted median	8	0.0265479	0.0753823	0.724706	0.968053	-0.121201	0.174297	1.0269	0.885855	1.19041
ebi-a-GCST90001409	ieu-b-7	Parkinson's disease || id:ieu-b-7	|| id:ebi-a-GCST90001409	Weighted median	4	-0.0224436	0.0963498	0.815809	0.976537	-0.211289	0.166402	0.977806	0.80954	1.18105
ebi-a-GCST90001410	ieu-b-7	Parkinson's disease || id:ieu-b-7	|| id:ebi-a-GCST90001410	Weighted median	5	0.0895134	0.108774	0.410548	0.920795	-0.123684	0.302711	1.09364	0.883659	1.35352
ebi-a-GCST90001411	ieu-b-7	Parkinson's disease || id:ieu-b-7	|| id:ebi-a-GCST90001411	Weighted median	3	0.057385	0.116956	0.62367	0.962186	-0.171848	0.286618	1.05906	0.842107	1.33192
ebi-a-GCST90001412	ieu-b-7	Parkinson's disease || id:ieu-b-7	|| id:ebi-a-GCST90001412	Weighted median	6	-0.0479868	0.131827	0.715848	0.968053	-0.306367	0.210394	0.953146	0.736116	1.23416
ebi-a-GCST90001417	ieu-b-7	Parkinson's disease || id:ieu-b-7	|| id:ebi-a-GCST90001417	Weighted median	5	-0.114941	0.119707	0.33696	0.920795	-0.349567	0.119684	0.891419	0.704994	1.12714
ebi-a-GCST90001418	ieu-b-7	Parkinson's disease || id:ieu-b-7	|| id:ebi-a-GCST90001418	Weighted median	3	-0.23169	0.160952	0.150008	0.840268	-0.547155	0.0837751	0.793192	0.578593	1.08738
ebi-a-GCST90001419	ieu-b-7	Parkinson's disease || id:ieu-b-7	|| id:ebi-a-GCST90001419	Weighted median	3	0.0461422	0.213291	0.828727	0.976537	-0.371907	0.464192	1.04722	0.689418	1.59073
ebi-a-GCST90001420	ieu-b-7	Parkinson's disease || id:ieu-b-7	|| id:ebi-a-GCST90001420	Weighted median	3	0.0847716	0.0976722	0.385438	0.920795	-0.106666	0.276209	1.08847	0.898826	1.31812
ebi-a-GCST90001424	ieu-b-7	Parkinson's disease || id:ieu-b-7	|| id:ebi-a-GCST90001424	Weighted median	4	0.121899	0.119178	0.306386	0.920424	-0.111689	0.355488	1.12964	0.894322	1.42688
ebi-a-GCST90001426	ieu-b-7	Parkinson's disease || id:ieu-b-7	|| id:ebi-a-GCST90001426	Weighted median	7	-0.0263313	0.0801477	0.742507	0.96885	-0.183421	0.130758	0.974012	0.832418	1.13969
ebi-a-GCST90001427	ieu-b-7	Parkinson's disease || id:ieu-b-7	|| id:ebi-a-GCST90001427	Weighted median	5	-0.100862	0.105619	0.339598	0.920795	-0.307875	0.106151	0.904058	0.735007	1.11199
ebi-a-GCST90001428	ieu-b-7	Parkinson's disease || id:ieu-b-7	|| id:ebi-a-GCST90001428	Weighted median	3	0.0689503	0.0562877	0.22059	0.884482	-0.0413736	0.179274	1.07138	0.959471	1.19635
ebi-a-GCST90001429	ieu-b-7	Parkinson's disease || id:ieu-b-7	|| id:ebi-a-GCST90001429	Weighted median	5	-0.0478214	0.118207	0.685803	0.96494	-0.279507	0.183864	0.953304	0.756157	1.20185
ebi-a-GCST90001430	ieu-b-7	Parkinson's disease || id:ieu-b-7	|| id:ebi-a-GCST90001430	Weighted median	5	0.0081008	0.0375723	0.829295	0.976537	-0.0655409	0.0817425	1.00813	0.936561	1.08518
ebi-a-GCST90001431	ieu-b-7	Parkinson's disease || id:ieu-b-7	|| id:ebi-a-GCST90001431	Weighted median	3	0.072526	0.147392	0.622675	0.962186	-0.216362	0.361414	1.07522	0.805444	1.43536
ebi-a-GCST90001432	ieu-b-7	Parkinson's disease || id:ieu-b-7	|| id:ebi-a-GCST90001432	Weighted median	6	0.0905051	0.0905532	0.317568	0.920424	-0.0869793	0.267989	1.09473	0.916696	1.30733
ebi-a-GCST90001433	ieu-b-7	Parkinson's disease || id:ieu-b-7	|| id:ebi-a-GCST90001433	Weighted median	3	-0.0595348	0.0575864	0.301213	0.920424	-0.172404	0.0533345	0.942203	0.841639	1.05478
ebi-a-GCST90001434	ieu-b-7	Parkinson's disease || id:ieu-b-7	|| id:ebi-a-GCST90001434	Weighted median	5	-0.0891434	0.0856202	0.297807	0.920424	-0.256959	0.0786723	0.914714	0.7734	1.08185
ebi-a-GCST90001436	ieu-b-7	Parkinson's disease || id:ieu-b-7	|| id:ebi-a-GCST90001436	Weighted median	6	-0.0694722	0.11878	0.558626	0.930028	-0.30228	0.163336	0.932886	0.739131	1.17743
ebi-a-GCST90001439	ieu-b-7	Parkinson's disease || id:ieu-b-7	|| id:ebi-a-GCST90001439	Weighted median	5	-0.012731	0.122331	0.917114	0.994956	-0.2525	0.227038	0.98735	0.776856	1.25488
ebi-a-GCST90001441	ieu-b-7	Parkinson's disease || id:ieu-b-7	|| id:ebi-a-GCST90001441	Weighted median	4	0.0881438	0.0959743	0.358404	0.920795	-0.0999659	0.276254	1.09215	0.904868	1.31818
ebi-a-GCST90001442	ieu-b-7	Parkinson's disease || id:ieu-b-7	|| id:ebi-a-GCST90001442	Weighted median	6	0.0315233	0.100263	0.753213	0.974043	-0.164992	0.228039	1.03203	0.8479	1.25613
ebi-a-GCST90001444	ieu-b-7	Parkinson's disease || id:ieu-b-7	|| id:ebi-a-GCST90001444	Weighted median	3	0.0646733	0.10569	0.540595	0.928442	-0.14248	0.271826	1.06681	0.867205	1.31236
ebi-a-GCST90001446	ieu-b-7	Parkinson's disease || id:ieu-b-7	|| id:ebi-a-GCST90001446	Weighted median	6	-0.0288843	0.0619092	0.640816	0.964794	-0.150226	0.0924577	0.971529	0.860513	1.09687
ebi-a-GCST90001447	ieu-b-7	Parkinson's disease || id:ieu-b-7	|| id:ebi-a-GCST90001447	Weighted median	4	-0.00702054	0.0884746	0.936753	0.999199	-0.180431	0.16639	0.993004	0.834911	1.18103
ebi-a-GCST90001449	ieu-b-7	Parkinson's disease || id:ieu-b-7	|| id:ebi-a-GCST90001449	Weighted median	5	0.0926307	0.102712	0.36714	0.920795	-0.108686	0.293947	1.09706	0.897012	1.34171
ebi-a-GCST90001450	ieu-b-7	Parkinson's disease || id:ieu-b-7	|| id:ebi-a-GCST90001450	Weighted median	5	-0.061103	0.0524252	0.243806	0.884482	-0.163856	0.0416504	0.940726	0.848864	1.04253
ebi-a-GCST90001451	ieu-b-7	Parkinson's disease || id:ieu-b-7	|| id:ebi-a-GCST90001451	Weighted median	10	-0.0279584	0.0447034	0.531696	0.928442	-0.115577	0.0596603	0.972429	0.890852	1.06148
ebi-a-GCST90001452	ieu-b-7	Parkinson's disease || id:ieu-b-7	|| id:ebi-a-GCST90001452	Weighted median	3	0.23712	0.119033	0.0463652	0.518423	0.00381545	0.470426	1.26759	1.00382	1.60068
ebi-a-GCST90001453	ieu-b-7	Parkinson's disease || id:ieu-b-7	|| id:ebi-a-GCST90001453	Weighted median	4	0.149692	0.0852529	0.0791118	0.661558	-0.0174033	0.316788	1.16148	0.982747	1.37271
ebi-a-GCST90001458	ieu-b-7	Parkinson's disease || id:ieu-b-7	|| id:ebi-a-GCST90001458	Weighted median	3	-0.100416	0.0418697	0.0164719	0.299094	-0.18248	-0.018351	0.904461	0.833201	0.981816
ebi-a-GCST90001459	ieu-b-7	Parkinson's disease || id:ieu-b-7	|| id:ebi-a-GCST90001459	Weighted median	6	-0.124065	0.0418121	0.00300533	0.211856	-0.206016	-0.0421128	0.883323	0.81382	0.958762
ebi-a-GCST90001460	ieu-b-7	Parkinson's disease || id:ieu-b-7	|| id:ebi-a-GCST90001460	Weighted median	5	0.0198511	0.0607511	0.743848	0.96885	-0.0992211	0.138923	1.02005	0.905542	1.14904
ebi-a-GCST90001461	ieu-b-7	Parkinson's disease || id:ieu-b-7	|| id:ebi-a-GCST90001461	Weighted median	4	-0.126299	0.0439312	0.00404111	0.211856	-0.212405	-0.0401942	0.881351	0.808637	0.960603
ebi-a-GCST90001462	ieu-b-7	Parkinson's disease || id:ieu-b-7	|| id:ebi-a-GCST90001462	Weighted median	4	-0.0974654	0.0365603	0.00767874	0.211856	-0.169124	-0.0258072	0.907134	0.844404	0.974523
ebi-a-GCST90001463	ieu-b-7	Parkinson's disease || id:ieu-b-7	|| id:ebi-a-GCST90001463	Weighted median	5	-0.102655	0.0389256	0.0083593	0.211856	-0.178949	-0.0263605	0.902439	0.836149	0.973984
ebi-a-GCST90001464	ieu-b-7	Parkinson's disease || id:ieu-b-7	|| id:ebi-a-GCST90001464	Weighted median	3	-0.0952193	0.0345486	0.00584956	0.211856	-0.162935	-0.0275041	0.909173	0.849647	0.972871
ebi-a-GCST90001465	ieu-b-7	Parkinson's disease || id:ieu-b-7	|| id:ebi-a-GCST90001465	Weighted median	5	-0.0888932	0.034602	0.0101985	0.217947	-0.156713	-0.0210734	0.914943	0.854949	0.979147
ebi-a-GCST90001466	ieu-b-7	Parkinson's disease || id:ieu-b-7	|| id:ebi-a-GCST90001466	Weighted median	3	0.00813409	0.0861298	0.92476	0.994956	-0.16068	0.176949	1.00817	0.851564	1.19357
ebi-a-GCST90001467	ieu-b-7	Parkinson's disease || id:ieu-b-7	|| id:ebi-a-GCST90001467	Weighted median	5	0.0455154	0.100055	0.64918	0.964794	-0.150593	0.241624	1.04657	0.860198	1.27332
ebi-a-GCST90001468	ieu-b-7	Parkinson's disease || id:ieu-b-7	|| id:ebi-a-GCST90001468	Weighted median	5	-0.0907284	0.0346389	0.00881204	0.211856	-0.158621	-0.0228361	0.913266	0.85332	0.977423
ebi-a-GCST90001469	ieu-b-7	Parkinson's disease || id:ieu-b-7	|| id:ebi-a-GCST90001469	Weighted median	6	-0.0936984	0.0332633	0.00484945	0.211856	-0.158895	-0.0285023	0.910557	0.853086	0.9719
ebi-a-GCST90001470	ieu-b-7	Parkinson's disease || id:ieu-b-7	|| id:ebi-a-GCST90001470	Weighted median	4	0.0417577	0.0669664	0.532915	0.928442	-0.0894965	0.173012	1.04264	0.914391	1.18888
ebi-a-GCST90001471	ieu-b-7	Parkinson's disease || id:ieu-b-7	|| id:ebi-a-GCST90001471	Weighted median	3	0.123879	0.0644502	0.0545949	0.562523	-0.00244357	0.250201	1.13188	0.997559	1.28428
ebi-a-GCST90001472	ieu-b-7	Parkinson's disease || id:ieu-b-7	|| id:ebi-a-GCST90001472	Weighted median	5	-0.0795294	0.0284697	0.00521459	0.211856	-0.13533	-0.0237287	0.923551	0.873428	0.976551
ebi-a-GCST90001473	ieu-b-7	Parkinson's disease || id:ieu-b-7	|| id:ebi-a-GCST90001473	Weighted median	7	-0.0709156	0.0269553	0.00851694	0.211856	-0.123748	-0.0180832	0.931541	0.883603	0.982079
ebi-a-GCST90001474	ieu-b-7	Parkinson's disease || id:ieu-b-7	|| id:ebi-a-GCST90001474	Weighted median	5	0.128159	0.0468429	0.00622025	0.211856	0.0363473	0.219972	1.13673	1.03702	1.24604
ebi-a-GCST90001475	ieu-b-7	Parkinson's disease || id:ieu-b-7	|| id:ebi-a-GCST90001475	Weighted median	3	0.00249714	0.0774948	0.974294	0.999199	-0.149393	0.154387	1.0025	0.861231	1.16694
ebi-a-GCST90001477	ieu-b-7	Parkinson's disease || id:ieu-b-7	|| id:ebi-a-GCST90001477	Weighted median	5	0.157446	0.110535	0.15433	0.843449	-0.059202	0.374094	1.17052	0.942516	1.45367
ebi-a-GCST90001478	ieu-b-7	Parkinson's disease || id:ieu-b-7	|| id:ebi-a-GCST90001478	Weighted median	3	-0.146032	0.0987104	0.139033	0.840268	-0.339504	0.0474402	0.86413	0.712123	1.04858
ebi-a-GCST90001479	ieu-b-7	Parkinson's disease || id:ieu-b-7	|| id:ebi-a-GCST90001479	Weighted median	3	-0.0388634	0.0877949	0.658011	0.964794	-0.210941	0.133215	0.961882	0.809822	1.1425
ebi-a-GCST90001480	ieu-b-7	Parkinson's disease || id:ieu-b-7	|| id:ebi-a-GCST90001480	Weighted median	11	0.0499794	0.0468245	0.285802	0.920424	-0.0417966	0.141755	1.05125	0.959065	1.15229
ebi-a-GCST90001481	ieu-b-7	Parkinson's disease || id:ieu-b-7	|| id:ebi-a-GCST90001481	Weighted median	11	0.0158086	0.0275747	0.566441	0.930028	-0.0382379	0.0698551	1.01593	0.962484	1.07235
ebi-a-GCST90001482	ieu-b-7	Parkinson's disease || id:ieu-b-7	|| id:ebi-a-GCST90001482	Weighted median	11	0.0384931	0.0315327	0.222185	0.884482	-0.0233109	0.100297	1.03924	0.976959	1.1055
ebi-a-GCST90001483	ieu-b-7	Parkinson's disease || id:ieu-b-7	|| id:ebi-a-GCST90001483	Weighted median	14	0.0562076	0.0337302	0.0956358	0.706155	-0.00990353	0.122319	1.05782	0.990145	1.13011
ebi-a-GCST90001484	ieu-b-7	Parkinson's disease || id:ieu-b-7	|| id:ebi-a-GCST90001484	Weighted median	8	-0.00506969	0.0200301	0.800188	0.976537	-0.0443287	0.0341893	0.994943	0.956639	1.03478
ebi-a-GCST90001485	ieu-b-7	Parkinson's disease || id:ieu-b-7	|| id:ebi-a-GCST90001485	Weighted median	15	-0.0117581	0.0202076	0.560658	0.930028	-0.051365	0.0278488	0.988311	0.949932	1.02824
ebi-a-GCST90001487	ieu-b-7	Parkinson's disease || id:ieu-b-7	|| id:ebi-a-GCST90001487	Weighted median	5	-0.0474152	0.0471344	0.314435	0.920424	-0.139799	0.0449681	0.953691	0.869533	1.04599
ebi-a-GCST90001488	ieu-b-7	Parkinson's disease || id:ieu-b-7	|| id:ebi-a-GCST90001488	Weighted median	4	0.00530126	0.0608593	0.930587	0.997236	-0.113983	0.124585	1.00532	0.892273	1.13268
ebi-a-GCST90001489	ieu-b-7	Parkinson's disease || id:ieu-b-7	|| id:ebi-a-GCST90001489	Weighted median	7	0.00323327	0.0220429	0.883384	0.994956	-0.0399709	0.0464374	1.00324	0.960817	1.04753
ebi-a-GCST90001491	ieu-b-7	Parkinson's disease || id:ieu-b-7	|| id:ebi-a-GCST90001491	Weighted median	7	0.00341008	0.0201154	0.865383	0.994738	-0.0360161	0.0428362	1.00342	0.964625	1.04377
ebi-a-GCST90001492	ieu-b-7	Parkinson's disease || id:ieu-b-7	|| id:ebi-a-GCST90001492	Weighted median	5	-0.0343152	0.031845	0.281226	0.920424	-0.0967315	0.028101	0.966267	0.9078	1.0285
ebi-a-GCST90001493	ieu-b-7	Parkinson's disease || id:ieu-b-7	|| id:ebi-a-GCST90001493	Weighted median	6	-0.029324	0.0263038	0.264928	0.899196	-0.0808793	0.0222314	0.971102	0.922305	1.02248
ebi-a-GCST90001494	ieu-b-7	Parkinson's disease || id:ieu-b-7	|| id:ebi-a-GCST90001494	Weighted median	11	-0.0254843	0.0284211	0.369897	0.920795	-0.0811896	0.0302211	0.974838	0.922019	1.03068
ebi-a-GCST90001495	ieu-b-7	Parkinson's disease || id:ieu-b-7	|| id:ebi-a-GCST90001495	Weighted median	6	0.00201137	0.0185151	0.913493	0.994956	-0.0342783	0.038301	1.00201	0.966303	1.03904
ebi-a-GCST90001496	ieu-b-7	Parkinson's disease || id:ieu-b-7	|| id:ebi-a-GCST90001496	Weighted median	9	0.0307342	0.0453095	0.497572	0.923629	-0.0580726	0.119541	1.03121	0.943581	1.12698
ebi-a-GCST90001497	ieu-b-7	Parkinson's disease || id:ieu-b-7	|| id:ebi-a-GCST90001497	Weighted median	8	-0.00409243	0.0337041	0.903356	0.994956	-0.0701524	0.0619676	0.995916	0.932252	1.06393
ebi-a-GCST90001498	ieu-b-7	Parkinson's disease || id:ieu-b-7	|| id:ebi-a-GCST90001498	Weighted median	7	0.133754	0.0886111	0.131184	0.840268	-0.0399237	0.307432	1.14311	0.960863	1.35993
ebi-a-GCST90001499	ieu-b-7	Parkinson's disease || id:ieu-b-7	|| id:ebi-a-GCST90001499	Weighted median	7	0.0218084	0.0257815	0.397613	0.920795	-0.0287234	0.0723402	1.02205	0.971685	1.07502
ebi-a-GCST90001500	ieu-b-7	Parkinson's disease || id:ieu-b-7	|| id:ebi-a-GCST90001500	Weighted median	5	0.0592376	0.0420926	0.159334	0.843449	-0.023264	0.141739	1.06103	0.977004	1.15228
ebi-a-GCST90001501	ieu-b-7	Parkinson's disease || id:ieu-b-7	|| id:ebi-a-GCST90001501	Weighted median	5	-0.032545	0.0325781	0.317802	0.920424	-0.0963981	0.0313081	0.967979	0.908102	1.0318
ebi-a-GCST90001502	ieu-b-7	Parkinson's disease || id:ieu-b-7	|| id:ebi-a-GCST90001502	Weighted median	11	-0.0224171	0.022873	0.327051	0.920795	-0.0672481	0.0224139	0.977832	0.934963	1.02267
ebi-a-GCST90001503	ieu-b-7	Parkinson's disease || id:ieu-b-7	|| id:ebi-a-GCST90001503	Weighted median	11	-0.0315774	0.0259827	0.224243	0.884482	-0.0825036	0.0193487	0.968916	0.920808	1.01954
ebi-a-GCST90001505	ieu-b-7	Parkinson's disease || id:ieu-b-7	|| id:ebi-a-GCST90001505	Weighted median	4	-0.0415652	0.0474029	0.380568	0.920795	-0.134475	0.0513444	0.959287	0.874175	1.05269
ebi-a-GCST90001507	ieu-b-7	Parkinson's disease || id:ieu-b-7	|| id:ebi-a-GCST90001507	Weighted median	8	-0.0480147	0.0520499	0.356281	0.920795	-0.150032	0.0540031	0.95312	0.86068	1.05549
ebi-a-GCST90001508	ieu-b-7	Parkinson's disease || id:ieu-b-7	|| id:ebi-a-GCST90001508	Weighted median	9	-0.0173209	0.0308727	0.574769	0.931609	-0.0778314	0.0431897	0.982828	0.92512	1.04414
ebi-a-GCST90001509	ieu-b-7	Parkinson's disease || id:ieu-b-7	|| id:ebi-a-GCST90001509	Weighted median	8	-0.017638	0.0322567	0.584515	0.938296	-0.0808611	0.0455851	0.982517	0.922322	1.04664
ebi-a-GCST90001510	ieu-b-7	Parkinson's disease || id:ieu-b-7	|| id:ebi-a-GCST90001510	Weighted median	5	-0.0580621	0.0372334	0.1189	0.797534	-0.13104	0.0149154	0.943591	0.877183	1.01503
ebi-a-GCST90001511	ieu-b-7	Parkinson's disease || id:ieu-b-7	|| id:ebi-a-GCST90001511	Weighted median	6	-0.0605626	0.0354901	0.0879216	0.67641	-0.130123	0.00899801	0.941235	0.877987	1.00904
ebi-a-GCST90001512	ieu-b-7	Parkinson's disease || id:ieu-b-7	|| id:ebi-a-GCST90001512	Weighted median	3	-0.0691954	0.0369086	0.0608232	0.59483	-0.141536	0.0031454	0.933144	0.868024	1.00315
ebi-a-GCST90001514	ieu-b-7	Parkinson's disease || id:ieu-b-7	|| id:ebi-a-GCST90001514	Weighted median	3	-0.0368193	0.0442394	0.405255	0.920795	-0.123529	0.04989	0.96385	0.883796	1.05116
ebi-a-GCST90001515	ieu-b-7	Parkinson's disease || id:ieu-b-7	|| id:ebi-a-GCST90001515	Weighted median	6	0.0669652	0.040033	0.0943761	0.706155	-0.0114994	0.14543	1.06926	0.988566	1.15654
ebi-a-GCST90001517	ieu-b-7	Parkinson's disease || id:ieu-b-7	|| id:ebi-a-GCST90001517	Weighted median	4	0.000810466	0.0396547	0.983694	0.999199	-0.0769127	0.0785336	1.00081	0.925971	1.0817
ebi-a-GCST90001519	ieu-b-7	Parkinson's disease || id:ieu-b-7	|| id:ebi-a-GCST90001519	Weighted median	4	0.0447201	0.0539997	0.407583	0.920795	-0.0611192	0.150559	1.04574	0.940711	1.16248
ebi-a-GCST90001520	ieu-b-7	Parkinson's disease || id:ieu-b-7	|| id:ebi-a-GCST90001520	Weighted median	7	-0.00458781	0.0449038	0.918622	0.994956	-0.0925992	0.0834236	0.995423	0.911559	1.087
ebi-a-GCST90001521	ieu-b-7	Parkinson's disease || id:ieu-b-7	|| id:ebi-a-GCST90001521	Weighted median	4	0.0348918	0.0610495	0.567638	0.930028	-0.0847652	0.154549	1.03551	0.918728	1.16713
ebi-a-GCST90001524	ieu-b-7	Parkinson's disease || id:ieu-b-7	|| id:ebi-a-GCST90001524	Weighted median	3	0.00646432	0.0469183	0.890416	0.994956	-0.0854955	0.0984242	1.00649	0.918057	1.10343
ebi-a-GCST90001525	ieu-b-7	Parkinson's disease || id:ieu-b-7	|| id:ebi-a-GCST90001525	Weighted median	7	0.206655	0.0758564	0.00644405	0.211856	0.0579761	0.355333	1.22956	1.05969	1.42666
ebi-a-GCST90001526	ieu-b-7	Parkinson's disease || id:ieu-b-7	|| id:ebi-a-GCST90001526	Weighted median	4	0.0674931	0.0291843	0.0207417	0.331536	0.010292	0.124694	1.06982	1.01035	1.1328
ebi-a-GCST90001527	ieu-b-7	Parkinson's disease || id:ieu-b-7	|| id:ebi-a-GCST90001527	Weighted median	4	0.0124565	0.0531748	0.814787	0.976537	-0.0917662	0.116679	1.01253	0.912318	1.12376
ebi-a-GCST90001528	ieu-b-7	Parkinson's disease || id:ieu-b-7	|| id:ebi-a-GCST90001528	Weighted median	3	-0.0742624	0.0286418	0.00951997	0.217947	-0.1304	-0.0181244	0.928428	0.877744	0.982039
ebi-a-GCST90001530	ieu-b-7	Parkinson's disease || id:ieu-b-7	|| id:ebi-a-GCST90001530	Weighted median	3	0.0347428	0.0423891	0.412435	0.920795	-0.0483399	0.117826	1.03535	0.95281	1.12505
ebi-a-GCST90001531	ieu-b-7	Parkinson's disease || id:ieu-b-7	|| id:ebi-a-GCST90001531	Weighted median	8	-0.00994861	0.0228276	0.662971	0.964794	-0.0546908	0.0347936	0.990101	0.946778	1.03541
ebi-a-GCST90001532	ieu-b-7	Parkinson's disease || id:ieu-b-7	|| id:ebi-a-GCST90001532	Weighted median	11	-0.00993385	0.0225736	0.65989	0.964794	-0.054178	0.0343103	0.990115	0.947263	1.03491
ebi-a-GCST90001533	ieu-b-7	Parkinson's disease || id:ieu-b-7	|| id:ebi-a-GCST90001533	Weighted median	4	0.000674386	0.0338124	0.984087	0.999199	-0.0655979	0.0669467	1.00067	0.936507	1.06924
ebi-a-GCST90001534	ieu-b-7	Parkinson's disease || id:ieu-b-7	|| id:ebi-a-GCST90001534	Weighted median	6	0.000321918	0.0786787	0.996735	0.999199	-0.153888	0.154532	1.00032	0.857368	1.16711
ebi-a-GCST90001535	ieu-b-7	Parkinson's disease || id:ieu-b-7	|| id:ebi-a-GCST90001535	Weighted median	7	-0.0654166	0.0540438	0.226111	0.884482	-0.171342	0.0405092	0.936677	0.842533	1.04134
ebi-a-GCST90001536	ieu-b-7	Parkinson's disease || id:ieu-b-7	|| id:ebi-a-GCST90001536	Weighted median	7	0.0162716	0.0357636	0.649126	0.964794	-0.053825	0.0863683	1.0164	0.947598	1.09021
ebi-a-GCST90001537	ieu-b-7	Parkinson's disease || id:ieu-b-7	|| id:ebi-a-GCST90001537	Weighted median	4	-0.00781175	0.0766094	0.918782	0.994956	-0.157966	0.142343	0.992219	0.853879	1.15297
ebi-a-GCST90001538	ieu-b-7	Parkinson's disease || id:ieu-b-7	|| id:ebi-a-GCST90001538	Weighted median	5	-0.051041	0.071187	0.473375	0.920795	-0.190568	0.0884856	0.95024	0.82649	1.09252
ebi-a-GCST90001539	ieu-b-7	Parkinson's disease || id:ieu-b-7	|| id:ebi-a-GCST90001539	Weighted median	3	0.0325935	0.139861	0.815729	0.976537	-0.241534	0.306721	1.03313	0.785422	1.35896
ebi-a-GCST90001540	ieu-b-7	Parkinson's disease || id:ieu-b-7	|| id:ebi-a-GCST90001540	Weighted median	3	-0.0359318	0.0868865	0.679204	0.96494	-0.206229	0.134366	0.964706	0.813646	1.14381
ebi-a-GCST90001541	ieu-b-7	Parkinson's disease || id:ieu-b-7	|| id:ebi-a-GCST90001541	Weighted median	5	0.00112389	0.0930406	0.990362	0.999199	-0.181236	0.183484	1.00112	0.834239	1.2014
ebi-a-GCST90001542	ieu-b-7	Parkinson's disease || id:ieu-b-7	|| id:ebi-a-GCST90001542	Weighted median	3	-0.0271298	0.0991896	0.784458	0.976537	-0.221541	0.167282	0.973235	0.801283	1.18209
ebi-a-GCST90001543	ieu-b-7	Parkinson's disease || id:ieu-b-7	|| id:ebi-a-GCST90001543	Weighted median	6	-0.0812822	0.0593936	0.171145	0.876656	-0.197694	0.0351293	0.921933	0.820621	1.03575
ebi-a-GCST90001544	ieu-b-7	Parkinson's disease || id:ieu-b-7	|| id:ebi-a-GCST90001544	Weighted median	8	-0.0840945	0.0571776	0.141356	0.840268	-0.196163	0.0279736	0.919344	0.821879	1.02837
ebi-a-GCST90001546	ieu-b-7	Parkinson's disease || id:ieu-b-7	|| id:ebi-a-GCST90001546	Weighted median	4	0.00150968	0.0789469	0.984743	0.999199	-0.153226	0.156246	1.00151	0.857936	1.16911
ebi-a-GCST90001547	ieu-b-7	Parkinson's disease || id:ieu-b-7	|| id:ebi-a-GCST90001547	Weighted median	5	0.0805329	0.0602738	0.181511	0.884482	-0.0376037	0.19867	1.08386	0.963095	1.21978
ebi-a-GCST90001548	ieu-b-7	Parkinson's disease || id:ieu-b-7	|| id:ebi-a-GCST90001548	Weighted median	5	-0.0387053	0.0737453	0.599687	0.945408	-0.183246	0.105836	0.962034	0.832563	1.11164
ebi-a-GCST90001549	ieu-b-7	Parkinson's disease || id:ieu-b-7	|| id:ebi-a-GCST90001549	Weighted median	5	0.216229	0.093876	0.0212596	0.331536	0.0322315	0.400226	1.24139	1.03276	1.49216
ebi-a-GCST90001551	ieu-b-7	Parkinson's disease || id:ieu-b-7	|| id:ebi-a-GCST90001551	Weighted median	6	0.16079	0.116908	0.169021	0.876656	-0.0683495	0.38993	1.17444	0.933934	1.47688
ebi-a-GCST90001552	ieu-b-7	Parkinson's disease || id:ieu-b-7	|| id:ebi-a-GCST90001552	Weighted median	5	-0.00885465	0.0667139	0.89441	0.994956	-0.139614	0.121905	0.991184	0.869694	1.12965
ebi-a-GCST90001553	ieu-b-7	Parkinson's disease || id:ieu-b-7	|| id:ebi-a-GCST90001553	Weighted median	8	0.0346488	0.084652	0.682313	0.96494	-0.131269	0.200567	1.03526	0.876982	1.2221
ebi-a-GCST90001554	ieu-b-7	Parkinson's disease || id:ieu-b-7	|| id:ebi-a-GCST90001554	Weighted median	6	0.0128429	0.0454608	0.777556	0.976537	-0.0762603	0.101946	1.01293	0.926575	1.10732
ebi-a-GCST90001555	ieu-b-7	Parkinson's disease || id:ieu-b-7	|| id:ebi-a-GCST90001555	Weighted median	8	-0.0246704	0.0312204	0.42941	0.920795	-0.0858624	0.0365216	0.975631	0.917721	1.0372
ebi-a-GCST90001556	ieu-b-7	Parkinson's disease || id:ieu-b-7	|| id:ebi-a-GCST90001556	Weighted median	3	-0.0175039	0.0344958	0.61186	0.954171	-0.0851155	0.0501078	0.982648	0.918406	1.05138
ebi-a-GCST90001558	ieu-b-7	Parkinson's disease || id:ieu-b-7	|| id:ebi-a-GCST90001558	Weighted median	3	-0.0473354	0.084686	0.576195	0.931609	-0.21332	0.118649	0.953767	0.807898	1.12597
ebi-a-GCST90001559	ieu-b-7	Parkinson's disease || id:ieu-b-7	|| id:ebi-a-GCST90001559	Weighted median	3	0.0244539	0.0881485	0.78146	0.976537	-0.148317	0.197225	1.02476	0.862158	1.21802
ebi-a-GCST90001560	ieu-b-7	Parkinson's disease || id:ieu-b-7	|| id:ebi-a-GCST90001560	Weighted median	7	0.0150188	0.0241462	0.533946	0.928442	-0.0323078	0.0623453	1.01513	0.968209	1.06433
ebi-a-GCST90001561	ieu-b-7	Parkinson's disease || id:ieu-b-7	|| id:ebi-a-GCST90001561	Weighted median	8	0.0288967	0.0283794	0.308568	0.920424	-0.0267268	0.0845203	1.02932	0.973627	1.08819
ebi-a-GCST90001562	ieu-b-7	Parkinson's disease || id:ieu-b-7	|| id:ebi-a-GCST90001562	Weighted median	10	0.000837621	0.0489846	0.986357	0.999199	-0.0951723	0.0968475	1.00084	0.909216	1.10169
ebi-a-GCST90001565	ieu-b-7	Parkinson's disease || id:ieu-b-7	|| id:ebi-a-GCST90001565	Weighted median	3	-0.0522128	0.0451035	0.247018	0.884482	-0.140616	0.0361901	0.949127	0.868823	1.03685
ebi-a-GCST90001567	ieu-b-7	Parkinson's disease || id:ieu-b-7	|| id:ebi-a-GCST90001567	Weighted median	3	0.0151665	0.0680471	0.823627	0.976537	-0.118206	0.148539	1.01528	0.888513	1.16014
ebi-a-GCST90001569	ieu-b-7	Parkinson's disease || id:ieu-b-7	|| id:ebi-a-GCST90001569	Weighted median	5	0.0481984	0.0803004	0.548356	0.928442	-0.10919	0.205587	1.04938	0.89656	1.22825
ebi-a-GCST90001570	ieu-b-7	Parkinson's disease || id:ieu-b-7	|| id:ebi-a-GCST90001570	Weighted median	6	-0.0059652	0.0778664	0.938935	0.999199	-0.158583	0.146653	0.994053	0.853352	1.15795
ebi-a-GCST90001571	ieu-b-7	Parkinson's disease || id:ieu-b-7	|| id:ebi-a-GCST90001571	Weighted median	5	0.0501563	0.080183	0.531628	0.928442	-0.107002	0.207315	1.05144	0.898524	1.23037
ebi-a-GCST90001572	ieu-b-7	Parkinson's disease || id:ieu-b-7	|| id:ebi-a-GCST90001572	Weighted median	3	-0.0441356	0.125973	0.72607	0.968053	-0.291043	0.202771	0.956824	0.747484	1.22479
ebi-a-GCST90001573	ieu-b-7	Parkinson's disease || id:ieu-b-7	|| id:ebi-a-GCST90001573	Weighted median	8	-0.0286284	0.0676539	0.672179	0.964794	-0.16123	0.103973	0.971778	0.851096	1.10957
ebi-a-GCST90001574	ieu-b-7	Parkinson's disease || id:ieu-b-7	|| id:ebi-a-GCST90001574	Weighted median	5	0.115642	0.0859682	0.178569	0.884482	-0.0528553	0.28414	1.12259	0.948517	1.32862
ebi-a-GCST90001575	ieu-b-7	Parkinson's disease || id:ieu-b-7	|| id:ebi-a-GCST90001575	Weighted median	5	-0.0474717	0.0990152	0.631627	0.964794	-0.241541	0.146598	0.953637	0.785416	1.15789
ebi-a-GCST90001577	ieu-b-7	Parkinson's disease || id:ieu-b-7	|| id:ebi-a-GCST90001577	Weighted median	6	-0.0648253	0.0923416	0.482669	0.920795	-0.245815	0.116164	0.937231	0.782067	1.12318
ebi-a-GCST90001578	ieu-b-7	Parkinson's disease || id:ieu-b-7	|| id:ebi-a-GCST90001578	Weighted median	7	-0.00459447	0.106866	0.965707	0.999199	-0.214052	0.204864	0.995416	0.807306	1.22736
ebi-a-GCST90001579	ieu-b-7	Parkinson's disease || id:ieu-b-7	|| id:ebi-a-GCST90001579	Weighted median	3	0.0171446	0.0668753	0.797668	0.976537	-0.113931	0.14822	1.01729	0.89232	1.15977
ebi-a-GCST90001580	ieu-b-7	Parkinson's disease || id:ieu-b-7	|| id:ebi-a-GCST90001580	Weighted median	4	0.0840786	0.0414872	0.0427019	0.518423	0.00276364	0.165394	1.08771	1.00277	1.17986
ebi-a-GCST90001582	ieu-b-7	Parkinson's disease || id:ieu-b-7	|| id:ebi-a-GCST90001582	Weighted median	6	0.102903	0.0745428	0.167447	0.876656	-0.0432009	0.249007	1.10838	0.957719	1.28275
ebi-a-GCST90001583	ieu-b-7	Parkinson's disease || id:ieu-b-7	|| id:ebi-a-GCST90001583	Weighted median	7	0.0158691	0.0315825	0.61534	0.956147	-0.0460325	0.0777708	1.016	0.955011	1.08087
ebi-a-GCST90001584	ieu-b-7	Parkinson's disease || id:ieu-b-7	|| id:ebi-a-GCST90001584	Weighted median	4	0.0274166	0.0686293	0.689533	0.96494	-0.107097	0.16193	1.0278	0.898439	1.17578
ebi-a-GCST90001585	ieu-b-7	Parkinson's disease || id:ieu-b-7	|| id:ebi-a-GCST90001585	Weighted median	8	0.104989	0.0395619	0.00795921	0.211856	0.0274479	0.182531	1.1107	1.02783	1.20025
ebi-a-GCST90001588	ieu-b-7	Parkinson's disease || id:ieu-b-7	|| id:ebi-a-GCST90001588	Weighted median	7	0.0591376	0.0631811	0.349272	0.920795	-0.0646973	0.182973	1.06092	0.937351	1.20078
ebi-a-GCST90001590	ieu-b-7	Parkinson's disease || id:ieu-b-7	|| id:ebi-a-GCST90001590	Weighted median	3	0.0482253	0.0741083	0.515214	0.928442	-0.0970269	0.193478	1.04941	0.907532	1.21346
ebi-a-GCST90001592	ieu-b-7	Parkinson's disease || id:ieu-b-7	|| id:ebi-a-GCST90001592	Weighted median	3	0.0244521	0.0856404	0.775245	0.976537	-0.143403	0.192307	1.02475	0.866405	1.21204
ebi-a-GCST90001596	ieu-b-7	Parkinson's disease || id:ieu-b-7	|| id:ebi-a-GCST90001596	Weighted median	4	-0.000807551	0.0847344	0.992396	0.999199	-0.166887	0.165272	0.999193	0.846295	1.17971
ebi-a-GCST90001597	ieu-b-7	Parkinson's disease || id:ieu-b-7	|| id:ebi-a-GCST90001597	Weighted median	4	0.133592	0.0815687	0.101465	0.722783	-0.0262821	0.293467	1.14293	0.97406	1.34107
ebi-a-GCST90001598	ieu-b-7	Parkinson's disease || id:ieu-b-7	|| id:ebi-a-GCST90001598	Weighted median	5	0.0632427	0.0723248	0.381886	0.920795	-0.0785138	0.204999	1.06529	0.924489	1.22752
ebi-a-GCST90001599	ieu-b-7	Parkinson's disease || id:ieu-b-7	|| id:ebi-a-GCST90001599	Weighted median	3	0.137051	0.122352	0.262656	0.899196	-0.102759	0.37686	1.14689	0.902345	1.4577
ebi-a-GCST90001600	ieu-b-7	Parkinson's disease || id:ieu-b-7	|| id:ebi-a-GCST90001600	Weighted median	3	-0.0350359	0.0583843	0.548445	0.928442	-0.149469	0.0793972	0.965571	0.861165	1.08263
ebi-a-GCST90001601	ieu-b-7	Parkinson's disease || id:ieu-b-7	|| id:ebi-a-GCST90001601	Weighted median	3	0.0352848	0.078097	0.651408	0.964794	-0.117785	0.188355	1.03591	0.888887	1.20726
ebi-a-GCST90001602	ieu-b-7	Parkinson's disease || id:ieu-b-7	|| id:ebi-a-GCST90001602	Weighted median	3	-0.0820798	0.131945	0.533893	0.928442	-0.340693	0.176533	0.921198	0.711278	1.19307
ebi-a-GCST90001603	ieu-b-7	Parkinson's disease || id:ieu-b-7	|| id:ebi-a-GCST90001603	Weighted median	3	0.00320057	0.0999715	0.97446	0.999199	-0.192744	0.199145	1.00321	0.824693	1.22036
ebi-a-GCST90001604	ieu-b-7	Parkinson's disease || id:ieu-b-7	|| id:ebi-a-GCST90001604	Weighted median	5	-0.0370328	0.0704391	0.599067	0.945408	-0.175093	0.101028	0.963645	0.839379	1.10631
ebi-a-GCST90001607	ieu-b-7	Parkinson's disease || id:ieu-b-7	|| id:ebi-a-GCST90001607	Weighted median	3	-0.0346523	0.0817313	0.671582	0.964794	-0.194846	0.125541	0.965941	0.822962	1.13376
ebi-a-GCST90001608	ieu-b-7	Parkinson's disease || id:ieu-b-7	|| id:ebi-a-GCST90001608	Weighted median	3	0.0374627	0.0601631	0.533491	0.928442	-0.080457	0.155382	1.03817	0.922695	1.1681
ebi-a-GCST90001609	ieu-b-7	Parkinson's disease || id:ieu-b-7	|| id:ebi-a-GCST90001609	Weighted median	5	-0.00653703	0.062997	0.917354	0.994956	-0.130011	0.116937	0.993484	0.878086	1.12405
ebi-a-GCST90001610	ieu-b-7	Parkinson's disease || id:ieu-b-7	|| id:ebi-a-GCST90001610	Weighted median	7	-0.0137976	0.0595071	0.816642	0.976537	-0.130432	0.102836	0.986297	0.877717	1.10831
ebi-a-GCST90001611	ieu-b-7	Parkinson's disease || id:ieu-b-7	|| id:ebi-a-GCST90001611	Weighted median	6	-0.00989308	0.0591467	0.867163	0.994738	-0.125821	0.106035	0.990156	0.881773	1.11186
ebi-a-GCST90001612	ieu-b-7	Parkinson's disease || id:ieu-b-7	|| id:ebi-a-GCST90001612	Weighted median	4	0.119876	0.0819845	0.143691	0.840268	-0.0408132	0.280566	1.12736	0.960008	1.32388
ebi-a-GCST90001613	ieu-b-7	Parkinson's disease || id:ieu-b-7	|| id:ebi-a-GCST90001613	Weighted median	4	0.132173	0.0932466	0.156349	0.843449	-0.0505902	0.314937	1.14131	0.950668	1.37017
ebi-a-GCST90001614	ieu-b-7	Parkinson's disease || id:ieu-b-7	|| id:ebi-a-GCST90001614	Weighted median	5	-0.0418522	0.0884218	0.635982	0.964794	-0.215159	0.131455	0.959011	0.806413	1.14049
ebi-a-GCST90001615	ieu-b-7	Parkinson's disease || id:ieu-b-7	|| id:ebi-a-GCST90001615	Weighted median	3	-0.0178625	0.0880319	0.839206	0.984191	-0.190405	0.15468	0.982296	0.826624	1.16728
ebi-a-GCST90001617	ieu-b-7	Parkinson's disease || id:ieu-b-7	|| id:ebi-a-GCST90001617	Weighted median	3	-0.00533279	0.0445586	0.904736	0.994956	-0.0926676	0.0820021	0.994681	0.911496	1.08546
ebi-a-GCST90001618	ieu-b-7	Parkinson's disease || id:ieu-b-7	|| id:ebi-a-GCST90001618	Weighted median	6	0.0280275	0.0421857	0.506444	0.928442	-0.0546565	0.110712	1.02842	0.94681	1.11707
ebi-a-GCST90001619	ieu-b-7	Parkinson's disease || id:ieu-b-7	|| id:ebi-a-GCST90001619	Weighted median	8	0.0364037	0.0373225	0.32937	0.920795	-0.0367483	0.109556	1.03707	0.963919	1.11578
ebi-a-GCST90001620	ieu-b-7	Parkinson's disease || id:ieu-b-7	|| id:ebi-a-GCST90001620	Weighted median	6	0.0327528	0.0381532	0.390641	0.920795	-0.0420275	0.107533	1.0333	0.958843	1.11353
ebi-a-GCST90001621	ieu-b-7	Parkinson's disease || id:ieu-b-7	|| id:ebi-a-GCST90001621	Weighted median	12	0.0319871	0.0601208	0.594693	0.945284	-0.0858497	0.149824	1.0325	0.917732	1.16163
ebi-a-GCST90001622	ieu-b-7	Parkinson's disease || id:ieu-b-7	|| id:ebi-a-GCST90001622	Weighted median	8	0.0692062	0.0686492	0.3134	0.920424	-0.0653463	0.203759	1.07166	0.936743	1.226
ebi-a-GCST90001623	ieu-b-7	Parkinson's disease || id:ieu-b-7	|| id:ebi-a-GCST90001623	Weighted median	10	0.0638273	0.0571925	0.264418	0.899196	-0.04827	0.175925	1.06591	0.952876	1.19235
ebi-a-GCST90001624	ieu-b-7	Parkinson's disease || id:ieu-b-7	|| id:ebi-a-GCST90001624	Weighted median	3	0.0464484	0.0589779	0.430957	0.920795	-0.0691484	0.162045	1.04754	0.933188	1.17591
ebi-a-GCST90001627	ieu-b-7	Parkinson's disease || id:ieu-b-7	|| id:ebi-a-GCST90001627	Weighted median	9	0.022687	0.041584	0.585362	0.938296	-0.0588176	0.104192	1.02295	0.942879	1.10981
ebi-a-GCST90001628	ieu-b-7	Parkinson's disease || id:ieu-b-7	|| id:ebi-a-GCST90001628	Weighted median	9	-0.0433987	0.0360381	0.228495	0.884482	-0.114033	0.027236	0.95753	0.892228	1.02761
ebi-a-GCST90001629	ieu-b-7	Parkinson's disease || id:ieu-b-7	|| id:ebi-a-GCST90001629	Weighted median	7	0.000936803	0.0409931	0.981768	0.999199	-0.0794097	0.0812833	1.00094	0.923661	1.08468
ebi-a-GCST90001630	ieu-b-7	Parkinson's disease || id:ieu-b-7	|| id:ebi-a-GCST90001630	Weighted median	4	0.0524636	0.0916329	0.566956	0.930028	-0.127137	0.232064	1.05386	0.880613	1.2612
ebi-a-GCST90001631	ieu-b-7	Parkinson's disease || id:ieu-b-7	|| id:ebi-a-GCST90001631	Weighted median	3	0.113804	0.120892	0.346516	0.920795	-0.123145	0.350753	1.12053	0.884136	1.42014
ebi-a-GCST90001632	ieu-b-7	Parkinson's disease || id:ieu-b-7	|| id:ebi-a-GCST90001632	Weighted median	3	0.113048	0.123649	0.360577	0.920795	-0.129304	0.355401	1.11969	0.878706	1.42675
ebi-a-GCST90001633	ieu-b-7	Parkinson's disease || id:ieu-b-7	|| id:ebi-a-GCST90001633	Weighted median	7	0.0803343	0.0705155	0.254602	0.884971	-0.057876	0.218545	1.08365	0.943767	1.24426
ebi-a-GCST90001634	ieu-b-7	Parkinson's disease || id:ieu-b-7	|| id:ebi-a-GCST90001634	Weighted median	5	0.0526767	0.0760754	0.488669	0.920795	-0.0964311	0.201785	1.05409	0.908072	1.22358
ebi-a-GCST90001635	ieu-b-7	Parkinson's disease || id:ieu-b-7	|| id:ebi-a-GCST90001635	Weighted median	5	0.0266313	0.0769255	0.729195	0.968053	-0.124143	0.177405	1.02699	0.883254	1.19411
ebi-a-GCST90001637	ieu-b-7	Parkinson's disease || id:ieu-b-7	|| id:ebi-a-GCST90001637	Weighted median	5	0.0689735	0.0804381	0.391184	0.920795	-0.0886852	0.226632	1.07141	0.915134	1.25437
ebi-a-GCST90001638	ieu-b-7	Parkinson's disease || id:ieu-b-7	|| id:ebi-a-GCST90001638	Weighted median	5	0.070004	0.0806405	0.38534	0.920795	-0.0880514	0.228059	1.07251	0.915714	1.25616
ebi-a-GCST90001639	ieu-b-7	Parkinson's disease || id:ieu-b-7	|| id:ebi-a-GCST90001639	Weighted median	3	-0.0361755	0.0686429	0.598187	0.945408	-0.170716	0.0983647	0.964471	0.843061	1.10337
ebi-a-GCST90001642	ieu-b-7	Parkinson's disease || id:ieu-b-7	|| id:ebi-a-GCST90001642	Weighted median	6	-0.0636625	0.0667943	0.340533	0.920795	-0.194579	0.0672543	0.938322	0.823181	1.06957
ebi-a-GCST90001643	ieu-b-7	Parkinson's disease || id:ieu-b-7	|| id:ebi-a-GCST90001643	Weighted median	10	0.00133335	0.0290079	0.963338	0.999199	-0.0555221	0.0581888	1.00133	0.945991	1.05992
ebi-a-GCST90001644	ieu-b-7	Parkinson's disease || id:ieu-b-7	|| id:ebi-a-GCST90001644	Weighted median	9	-0.070444	0.0562729	0.210632	0.884482	-0.180739	0.0398509	0.93198	0.834653	1.04066
ebi-a-GCST90001645	ieu-b-7	Parkinson's disease || id:ieu-b-7	|| id:ebi-a-GCST90001645	Weighted median	4	0.0208107	0.0628153	0.740418	0.96885	-0.102307	0.143929	1.02103	0.902752	1.1548
ebi-a-GCST90001646	ieu-b-7	Parkinson's disease || id:ieu-b-7	|| id:ebi-a-GCST90001646	Weighted median	8	0.00650847	0.0364396	0.858244	0.992399	-0.0649132	0.0779302	1.00653	0.937149	1.08105
ebi-a-GCST90001647	ieu-b-7	Parkinson's disease || id:ieu-b-7	|| id:ebi-a-GCST90001647	Weighted median	4	0.0329143	0.0577891	0.568978	0.930028	-0.0803525	0.146181	1.03346	0.922791	1.15741
ebi-a-GCST90001649	ieu-b-7	Parkinson's disease || id:ieu-b-7	|| id:ebi-a-GCST90001649	Weighted median	7	0.0425064	0.0386116	0.270952	0.903696	-0.0331723	0.118185	1.04342	0.967372	1.12545
ebi-a-GCST90001651	ieu-b-7	Parkinson's disease || id:ieu-b-7	|| id:ebi-a-GCST90001651	Weighted median	3	-0.157646	0.106921	0.140368	0.840268	-0.367211	0.0519183	0.854152	0.692663	1.05329
ebi-a-GCST90001652	ieu-b-7	Parkinson's disease || id:ieu-b-7	|| id:ebi-a-GCST90001652	Weighted median	3	0.0407291	0.12125	0.736939	0.96885	-0.196921	0.27838	1.04157	0.821255	1.32099
ebi-a-GCST90001653	ieu-b-7	Parkinson's disease || id:ieu-b-7	|| id:ebi-a-GCST90001653	Weighted median	3	-0.0881344	0.0939986	0.348443	0.920795	-0.272372	0.0961028	0.915638	0.761571	1.10087
ebi-a-GCST90001654	ieu-b-7	Parkinson's disease || id:ieu-b-7	|| id:ebi-a-GCST90001654	Weighted median	4	0.0681013	0.0817719	0.404946	0.920795	-0.0921716	0.228374	1.07047	0.911949	1.25656
ebi-a-GCST90001655	ieu-b-7	Parkinson's disease || id:ieu-b-7	|| id:ebi-a-GCST90001655	Weighted median	5	0.0273587	0.102226	0.788983	0.976537	-0.173004	0.227721	1.02774	0.841135	1.25573
ebi-a-GCST90001656	ieu-b-7	Parkinson's disease || id:ieu-b-7	|| id:ebi-a-GCST90001656	Weighted median	3	0.0881344	0.093541	0.34609	0.920795	-0.095206	0.271475	1.09213	0.909186	1.3119
ebi-a-GCST90001657	ieu-b-7	Parkinson's disease || id:ieu-b-7	|| id:ebi-a-GCST90001657	Weighted median	3	-0.000185957	0.0921202	0.998389	0.999199	-0.180742	0.18037	0.999814	0.834651	1.19766
ebi-a-GCST90001658	ieu-b-7	Parkinson's disease || id:ieu-b-7	|| id:ebi-a-GCST90001658	Weighted median	9	0.0290831	0.0438672	0.507343	0.928442	-0.0568966	0.115063	1.02951	0.944692	1.12194
ebi-a-GCST90001659	ieu-b-7	Parkinson's disease || id:ieu-b-7	|| id:ebi-a-GCST90001659	Weighted median	10	0.0301536	0.0441603	0.49472	0.923629	-0.0564006	0.116708	1.03061	0.94516	1.12379
ebi-a-GCST90001660	ieu-b-7	Parkinson's disease || id:ieu-b-7	|| id:ebi-a-GCST90001660	Weighted median	11	0.0331329	0.0423219	0.433698	0.920795	-0.049818	0.116084	1.03369	0.951403	1.12309
ebi-a-GCST90001661	ieu-b-7	Parkinson's disease || id:ieu-b-7	|| id:ebi-a-GCST90001661	Weighted median	6	-0.137352	0.0868893	0.113931	0.782599	-0.307655	0.0329513	0.871664	0.735169	1.0335
ebi-a-GCST90001662	ieu-b-7	Parkinson's disease || id:ieu-b-7	|| id:ebi-a-GCST90001662	Weighted median	3	-0.106692	0.0932733	0.252681	0.884482	-0.289508	0.0761239	0.898803	0.748632	1.0791
ebi-a-GCST90001663	ieu-b-7	Parkinson's disease || id:ieu-b-7	|| id:ebi-a-GCST90001663	Weighted median	3	-0.0569465	0.0936282	0.543042	0.928442	-0.240458	0.126565	0.944645	0.786268	1.13492
ebi-a-GCST90001664	ieu-b-7	Parkinson's disease || id:ieu-b-7	|| id:ebi-a-GCST90001664	Weighted median	13	0.00620442	0.0185587	0.738144	0.96885	-0.0301707	0.0425796	1.00622	0.97028	1.0435
ebi-a-GCST90001665	ieu-b-7	Parkinson's disease || id:ieu-b-7	|| id:ebi-a-GCST90001665	Weighted median	7	0.0486098	0.0417846	0.244691	0.884482	-0.0332881	0.130508	1.04981	0.96726	1.13941
ebi-a-GCST90001666	ieu-b-7	Parkinson's disease || id:ieu-b-7	|| id:ebi-a-GCST90001666	Weighted median	12	0.0115798	0.0202265	0.56698	0.930028	-0.0280642	0.0512238	1.01165	0.972326	1.05256
ebi-a-GCST90001667	ieu-b-7	Parkinson's disease || id:ieu-b-7	|| id:ebi-a-GCST90001667	Weighted median	5	-0.0523664	0.0412129	0.203859	0.884482	-0.133144	0.0284108	0.948981	0.875339	1.02882
ebi-a-GCST90001668	ieu-b-7	Parkinson's disease || id:ieu-b-7	|| id:ebi-a-GCST90001668	Weighted median	5	-0.0382542	0.0436487	0.380806	0.920795	-0.123806	0.0472973	0.962468	0.883551	1.04843
ebi-a-GCST90001669	ieu-b-7	Parkinson's disease || id:ieu-b-7	|| id:ebi-a-GCST90001669	Weighted median	5	-0.00672518	0.0234564	0.774334	0.976537	-0.0526997	0.0392493	0.993297	0.948665	1.04003
ebi-a-GCST90001670	ieu-b-7	Parkinson's disease || id:ieu-b-7	|| id:ebi-a-GCST90001670	Weighted median	8	-0.0633032	0.0626291	0.31213	0.920424	-0.186056	0.0594499	0.938659	0.830227	1.06125
ebi-a-GCST90001671	ieu-b-7	Parkinson's disease || id:ieu-b-7	|| id:ebi-a-GCST90001671	Weighted median	7	-0.0834327	0.0581647	0.151452	0.840268	-0.197436	0.0305701	0.919953	0.820833	1.03104
ebi-a-GCST90001672	ieu-b-7	Parkinson's disease || id:ieu-b-7	|| id:ebi-a-GCST90001672	Weighted median	11	-0.0845137	0.0509599	0.0972297	0.706155	-0.184395	0.0153677	0.918959	0.831607	1.01549
ebi-a-GCST90001675	ieu-b-7	Parkinson's disease || id:ieu-b-7	|| id:ebi-a-GCST90001675	Weighted median	4	-0.0216321	0.0891591	0.808297	0.976537	-0.196384	0.15312	0.9786	0.821697	1.16546
ebi-a-GCST90001678	ieu-b-7	Parkinson's disease || id:ieu-b-7	|| id:ebi-a-GCST90001678	Weighted median	3	-0.150903	0.145525	0.299756	0.920424	-0.436133	0.134326	0.859931	0.646532	1.14377
ebi-a-GCST90001679	ieu-b-7	Parkinson's disease || id:ieu-b-7	|| id:ebi-a-GCST90001679	Weighted median	4	0.00961471	0.059709	0.872073	0.994956	-0.107415	0.126644	1.00966	0.898153	1.13501
ebi-a-GCST90001680	ieu-b-7	Parkinson's disease || id:ieu-b-7	|| id:ebi-a-GCST90001680	Weighted median	7	0.023922	0.0622503	0.700765	0.968053	-0.0980885	0.145932	1.02421	0.906569	1.15712
ebi-a-GCST90001681	ieu-b-7	Parkinson's disease || id:ieu-b-7	|| id:ebi-a-GCST90001681	Weighted median	7	0.0265594	0.0626518	0.671623	0.964794	-0.0962382	0.149357	1.02692	0.908248	1.16109
ebi-a-GCST90001683	ieu-b-7	Parkinson's disease || id:ieu-b-7	|| id:ebi-a-GCST90001683	Weighted median	3	-0.093141	0.133623	0.485774	0.920795	-0.355041	0.168759	0.911065	0.701145	1.18384
ebi-a-GCST90001686	ieu-b-7	Parkinson's disease || id:ieu-b-7	|| id:ebi-a-GCST90001686	Weighted median	5	-0.0989188	0.0971954	0.308806	0.920424	-0.289422	0.0915842	0.905816	0.748696	1.09591
ebi-a-GCST90001687	ieu-b-7	Parkinson's disease || id:ieu-b-7	|| id:ebi-a-GCST90001687	Weighted median	5	-0.0420933	0.0753486	0.576403	0.931609	-0.189777	0.10559	0.95878	0.827144	1.11137
ebi-a-GCST90001688	ieu-b-7	Parkinson's disease || id:ieu-b-7	|| id:ebi-a-GCST90001688	Weighted median	38	-0.0096373	0.00842962	0.252928	0.884482	-0.0261593	0.00688476	0.990409	0.97418	1.00691
ebi-a-GCST90001689	ieu-b-7	Parkinson's disease || id:ieu-b-7	|| id:ebi-a-GCST90001689	Weighted median	6	0.022241	0.0703529	0.7519	0.974043	-0.115651	0.160133	1.02249	0.890786	1.17367
ebi-a-GCST90001690	ieu-b-7	Parkinson's disease || id:ieu-b-7	|| id:ebi-a-GCST90001690	Weighted median	7	0.0907173	0.0990843	0.359899	0.920795	-0.103488	0.284922	1.09496	0.901687	1.32966
ebi-a-GCST90001691	ieu-b-7	Parkinson's disease || id:ieu-b-7	|| id:ebi-a-GCST90001691	Weighted median	8	-0.0545068	0.0358689	0.128609	0.840268	-0.12481	0.0157963	0.946952	0.882665	1.01592
ebi-a-GCST90001692	ieu-b-7	Parkinson's disease || id:ieu-b-7	|| id:ebi-a-GCST90001692	Weighted median	6	-0.0517713	0.0392622	0.187301	0.884482	-0.128725	0.0251826	0.949546	0.879216	1.0255
ebi-a-GCST90001693	ieu-b-7	Parkinson's disease || id:ieu-b-7	|| id:ebi-a-GCST90001693	Weighted median	8	-0.0206571	0.0256766	0.421103	0.920795	-0.0709833	0.0296691	0.979555	0.931477	1.03011
ebi-a-GCST90001694	ieu-b-7	Parkinson's disease || id:ieu-b-7	|| id:ebi-a-GCST90001694	Weighted median	5	0.0388076	0.0845974	0.646426	0.964794	-0.127003	0.204618	1.03957	0.880731	1.22706
ebi-a-GCST90001697	ieu-b-7	Parkinson's disease || id:ieu-b-7	|| id:ebi-a-GCST90001697	Weighted median	88	-0.000413415	0.000876474	0.637155	0.964794	-0.0021313	0.00130447	0.999587	0.997871	1.00131
ebi-a-GCST90001700	ieu-b-7	Parkinson's disease || id:ieu-b-7	|| id:ebi-a-GCST90001700	Weighted median	110	0.000246214	0.000679986	0.717288	0.968053	-0.00108656	0.00157899	1.00025	0.998914	1.00158
ebi-a-GCST90001701	ieu-b-7	Parkinson's disease || id:ieu-b-7	|| id:ebi-a-GCST90001701	Weighted median	3	-0.0457925	0.056126	0.414565	0.920795	-0.155799	0.0642144	0.95524	0.855731	1.06632
ebi-a-GCST90001702	ieu-b-7	Parkinson's disease || id:ieu-b-7	|| id:ebi-a-GCST90001702	Weighted median	10	-0.0145505	0.0210174	0.488743	0.920795	-0.0557446	0.0266435	0.985555	0.945781	1.027
ebi-a-GCST90001703	ieu-b-7	Parkinson's disease || id:ieu-b-7	|| id:ebi-a-GCST90001703	Weighted median	8	-0.0146749	0.0202023	0.467595	0.920795	-0.0542713	0.0249216	0.985432	0.947175	1.02523
ebi-a-GCST90001704	ieu-b-7	Parkinson's disease || id:ieu-b-7	|| id:ebi-a-GCST90001704	Weighted median	9	-0.0153371	0.0200662	0.444673	0.920795	-0.0546668	0.0239926	0.98478	0.946801	1.02428
ebi-a-GCST90001705	ieu-b-7	Parkinson's disease || id:ieu-b-7	|| id:ebi-a-GCST90001705	Weighted median	9	-0.0146632	0.0194519	0.450958	0.920795	-0.0527891	0.0234626	0.985444	0.94858	1.02374
ebi-a-GCST90001706	ieu-b-7	Parkinson's disease || id:ieu-b-7	|| id:ebi-a-GCST90001706	Weighted median	10	-0.015468	0.0200129	0.439579	0.920795	-0.0546932	0.0237572	0.984651	0.946776	1.02404
ebi-a-GCST90001707	ieu-b-7	Parkinson's disease || id:ieu-b-7	|| id:ebi-a-GCST90001707	Weighted median	8	-0.015669	0.021326	0.462499	0.920795	-0.057468	0.0261299	0.984453	0.944152	1.02647
ebi-a-GCST90001708	ieu-b-7	Parkinson's disease || id:ieu-b-7	|| id:ebi-a-GCST90001708	Weighted median	10	-0.0158825	0.0213347	0.456609	0.920795	-0.0576985	0.0259336	0.984243	0.943935	1.02627
ebi-a-GCST90001709	ieu-b-7	Parkinson's disease || id:ieu-b-7	|| id:ebi-a-GCST90001709	Weighted median	10	-0.0148136	0.0193788	0.444616	0.920795	-0.052796	0.0231689	0.985296	0.948573	1.02344
ebi-a-GCST90001710	ieu-b-7	Parkinson's disease || id:ieu-b-7	|| id:ebi-a-GCST90001710	Weighted median	9	-0.0161864	0.0217683	0.457133	0.920795	-0.0588523	0.0264795	0.983944	0.942846	1.02683
ebi-a-GCST90001711	ieu-b-7	Parkinson's disease || id:ieu-b-7	|| id:ebi-a-GCST90001711	Weighted median	10	-0.0151418	0.0211176	0.473361	0.920795	-0.0565323	0.0262487	0.984972	0.945036	1.0266
ebi-a-GCST90001712	ieu-b-7	Parkinson's disease || id:ieu-b-7	|| id:ebi-a-GCST90001712	Weighted median	10	-0.0146747	0.0201432	0.466295	0.920795	-0.0541553	0.0248059	0.985432	0.947285	1.02512
ebi-a-GCST90001713	ieu-b-7	Parkinson's disease || id:ieu-b-7	|| id:ebi-a-GCST90001713	Weighted median	4	-0.0411953	0.0554261	0.457332	0.920795	-0.14983	0.0674398	0.959642	0.860854	1.06977
ebi-a-GCST90001715	ieu-b-7	Parkinson's disease || id:ieu-b-7	|| id:ebi-a-GCST90001715	Weighted median	11	-0.0127145	0.0210789	0.546385	0.928442	-0.0540292	0.0286002	0.987366	0.947404	1.02901
ebi-a-GCST90001716	ieu-b-7	Parkinson's disease || id:ieu-b-7	|| id:ebi-a-GCST90001716	Weighted median	9	-0.0154731	0.0198063	0.434673	0.920795	-0.0542935	0.0233473	0.984646	0.947154	1.02362
ebi-a-GCST90001717	ieu-b-7	Parkinson's disease || id:ieu-b-7	|| id:ebi-a-GCST90001717	Weighted median	7	-0.0142365	0.0209222	0.49622	0.923629	-0.055244	0.026771	0.985864	0.946254	1.02713
ebi-a-GCST90001718	ieu-b-7	Parkinson's disease || id:ieu-b-7	|| id:ebi-a-GCST90001718	Weighted median	12	-0.0144533	0.0217263	0.505894	0.928442	-0.0570369	0.0281303	0.985651	0.944559	1.02853
ebi-a-GCST90001719	ieu-b-7	Parkinson's disease || id:ieu-b-7	|| id:ebi-a-GCST90001719	Weighted median	9	-0.0152057	0.0200569	0.448374	0.920795	-0.0545173	0.0241058	0.984909	0.946942	1.0244
ebi-a-GCST90001720	ieu-b-7	Parkinson's disease || id:ieu-b-7	|| id:ebi-a-GCST90001720	Weighted median	9	-0.0165026	0.0216355	0.44561	0.920795	-0.0589081	0.025903	0.983633	0.942793	1.02624
ebi-a-GCST90001721	ieu-b-7	Parkinson's disease || id:ieu-b-7	|| id:ebi-a-GCST90001721	Weighted median	3	0.0625274	0.0533854	0.2415	0.884482	-0.042108	0.167163	1.06452	0.958766	1.18195
ebi-a-GCST90001723	ieu-b-7	Parkinson's disease || id:ieu-b-7	|| id:ebi-a-GCST90001723	Weighted median	10	0.0795278	0.0833785	0.340176	0.920795	-0.083894	0.24295	1.08278	0.919529	1.275
ebi-a-GCST90001724	ieu-b-7	Parkinson's disease || id:ieu-b-7	|| id:ebi-a-GCST90001724	Weighted median	7	-0.0382795	0.0879872	0.663521	0.964794	-0.210734	0.134175	0.962444	0.809989	1.14359
ebi-a-GCST90001725	ieu-b-7	Parkinson's disease || id:ieu-b-7	|| id:ebi-a-GCST90001725	Weighted median	7	0.0151999	0.0609134	0.802948	0.976537	-0.10419	0.13459	1.01532	0.901054	1.14407
ebi-a-GCST90001726	ieu-b-7	Parkinson's disease || id:ieu-b-7	|| id:ebi-a-GCST90001726	Weighted median	3	0.100361	0.156964	0.522569	0.928442	-0.207288	0.40801	1.10557	0.812786	1.50382
ebi-a-GCST90001727	ieu-b-7	Parkinson's disease || id:ieu-b-7	|| id:ebi-a-GCST90001727	Weighted median	5	0.0525183	0.129409	0.684866	0.96494	-0.201123	0.30616	1.05392	0.817812	1.3582
ebi-a-GCST90001728	ieu-b-7	Parkinson's disease || id:ieu-b-7	|| id:ebi-a-GCST90001728	Weighted median	4	-0.0126931	0.0869191	0.883895	0.994956	-0.183055	0.157668	0.987387	0.832723	1.17078
ebi-a-GCST90001729	ieu-b-7	Parkinson's disease || id:ieu-b-7	|| id:ebi-a-GCST90001729	Weighted median	7	0.074089	0.0772377	0.337441	0.920795	-0.077297	0.225475	1.0769	0.925615	1.25292
ebi-a-GCST90001730	ieu-b-7	Parkinson's disease || id:ieu-b-7	|| id:ebi-a-GCST90001730	Weighted median	4	0.111634	0.115426	0.333471	0.920795	-0.114601	0.337869	1.1181	0.891722	1.40196
ebi-a-GCST90001734	ieu-b-7	Parkinson's disease || id:ieu-b-7	|| id:ebi-a-GCST90001734	Weighted median	4	0.0189795	0.100436	0.850115	0.984972	-0.177874	0.215833	1.01916	0.837048	1.2409
ebi-a-GCST90001736	ieu-b-7	Parkinson's disease || id:ieu-b-7	|| id:ebi-a-GCST90001736	Weighted median	6	-0.156268	0.10793	0.147656	0.840268	-0.367811	0.0552754	0.85533	0.692248	1.05683
ebi-a-GCST90001737	ieu-b-7	Parkinson's disease || id:ieu-b-7	|| id:ebi-a-GCST90001737	Weighted median	4	-0.211782	0.13462	0.115677	0.785246	-0.475638	0.052074	0.809141	0.621489	1.05345
ebi-a-GCST90001738	ieu-b-7	Parkinson's disease || id:ieu-b-7	|| id:ebi-a-GCST90001738	Weighted median	6	-0.115138	0.0924163	0.212814	0.884482	-0.296274	0.0659977	0.891243	0.743584	1.06822
ebi-a-GCST90001739	ieu-b-7	Parkinson's disease || id:ieu-b-7	|| id:ebi-a-GCST90001739	Weighted median	3	0.3238	0.175213	0.0645965	0.61102	-0.0196168	0.667217	1.38237	0.980574	1.94881
ebi-a-GCST90001740	ieu-b-7	Parkinson's disease || id:ieu-b-7	|| id:ebi-a-GCST90001740	Weighted median	6	-0.00430761	0.0807954	0.957481	0.999199	-0.162667	0.154051	0.995702	0.849874	1.16655
ebi-a-GCST90001741	ieu-b-7	Parkinson's disease || id:ieu-b-7	|| id:ebi-a-GCST90001741	Weighted median	7	-0.00651029	0.0635044	0.918346	0.994956	-0.130979	0.117958	0.993511	0.877236	1.1252
ebi-a-GCST90001742	ieu-b-7	Parkinson's disease || id:ieu-b-7	|| id:ebi-a-GCST90001742	Weighted median	6	0.116064	0.0961549	0.227411	0.884482	-0.0723993	0.304528	1.12307	0.930159	1.35598
ebi-a-GCST90001743	ieu-b-7	Parkinson's disease || id:ieu-b-7	|| id:ebi-a-GCST90001743	Weighted median	6	-0.00094747	0.0676825	0.988831	0.999199	-0.133605	0.13171	0.999053	0.874935	1.14078
ebi-a-GCST90001745	ieu-b-7	Parkinson's disease || id:ieu-b-7	|| id:ebi-a-GCST90001745	Weighted median	9	0.0126259	0.0574244	0.825973	0.976537	-0.099926	0.125178	1.01271	0.904904	1.13335
ebi-a-GCST90001746	ieu-b-7	Parkinson's disease || id:ieu-b-7	|| id:ebi-a-GCST90001746	Weighted median	8	0.0583306	0.0783903	0.456813	0.920795	-0.0953144	0.211976	1.06007	0.909087	1.23612
ebi-a-GCST90001747	ieu-b-7	Parkinson's disease || id:ieu-b-7	|| id:ebi-a-GCST90001747	Weighted median	8	0.000105422	0.0663812	0.998733	0.999199	-0.130002	0.130213	1.00011	0.878094	1.13907
ebi-a-GCST90001748	ieu-b-7	Parkinson's disease || id:ieu-b-7	|| id:ebi-a-GCST90001748	Weighted median	5	-0.0795421	0.0784473	0.310604	0.920424	-0.233299	0.0742147	0.923539	0.791917	1.07704
ebi-a-GCST90001750	ieu-b-7	Parkinson's disease || id:ieu-b-7	|| id:ebi-a-GCST90001750	Weighted median	4	0.0158827	0.0759874	0.834435	0.980588	-0.133053	0.164818	1.01601	0.875419	1.17918
ebi-a-GCST90001751	ieu-b-7	Parkinson's disease || id:ieu-b-7	|| id:ebi-a-GCST90001751	Weighted median	6	-0.0193636	0.0641053	0.762607	0.974043	-0.14501	0.106283	0.980823	0.865014	1.11214
ebi-a-GCST90001752	ieu-b-7	Parkinson's disease || id:ieu-b-7	|| id:ebi-a-GCST90001752	Weighted median	11	-0.0633889	0.0689057	0.357606	0.920795	-0.198444	0.0716663	0.938578	0.820006	1.0743
ebi-a-GCST90001753	ieu-b-7	Parkinson's disease || id:ieu-b-7	|| id:ebi-a-GCST90001753	Weighted median	3	0.0479542	0.106767	0.653324	0.964794	-0.161309	0.257217	1.04912	0.851029	1.29333
ebi-a-GCST90001754	ieu-b-7	Parkinson's disease || id:ieu-b-7	|| id:ebi-a-GCST90001754	Weighted median	7	0.0857066	0.0674534	0.203869	0.884482	-0.046502	0.217915	1.08949	0.954563	1.24348
ebi-a-GCST90001755	ieu-b-7	Parkinson's disease || id:ieu-b-7	|| id:ebi-a-GCST90001755	Weighted median	9	0.0220344	0.0594567	0.710938	0.968053	-0.0945008	0.13857	1.02228	0.909827	1.14863
ebi-a-GCST90001757	ieu-b-7	Parkinson's disease || id:ieu-b-7	|| id:ebi-a-GCST90001757	Weighted median	8	0.0206083	0.0564672	0.715141	0.968053	-0.0900675	0.131284	1.02082	0.91387	1.14029
ebi-a-GCST90001758	ieu-b-7	Parkinson's disease || id:ieu-b-7	|| id:ebi-a-GCST90001758	Weighted median	6	0.0940638	0.11237	0.402542	0.920795	-0.126181	0.314309	1.09863	0.881455	1.36931
ebi-a-GCST90001759	ieu-b-7	Parkinson's disease || id:ieu-b-7	|| id:ebi-a-GCST90001759	Weighted median	6	0.0220062	0.070601	0.755269	0.974043	-0.116372	0.160384	1.02225	0.890144	1.17396
ebi-a-GCST90001760	ieu-b-7	Parkinson's disease || id:ieu-b-7	|| id:ebi-a-GCST90001760	Weighted median	8	0.0417532	0.0644747	0.517249	0.928442	-0.0846171	0.168124	1.04264	0.918864	1.18308
ebi-a-GCST90001761	ieu-b-7	Parkinson's disease || id:ieu-b-7	|| id:ebi-a-GCST90001761	Weighted median	8	0.0105549	0.0545024	0.846443	0.984549	-0.0962699	0.11738	1.01061	0.908219	1.12455
ebi-a-GCST90001762	ieu-b-7	Parkinson's disease || id:ieu-b-7	|| id:ebi-a-GCST90001762	Weighted median	4	-0.0331334	0.0939964	0.724466	0.968053	-0.217366	0.151099	0.967409	0.804635	1.16311
ebi-a-GCST90001763	ieu-b-7	Parkinson's disease || id:ieu-b-7	|| id:ebi-a-GCST90001763	Weighted median	4	0.0259741	0.0729452	0.721783	0.968053	-0.116998	0.168947	1.02631	0.889587	1.18406
ebi-a-GCST90001765	ieu-b-7	Parkinson's disease || id:ieu-b-7	|| id:ebi-a-GCST90001765	Weighted median	4	-0.0329927	0.0532339	0.535411	0.928442	-0.137331	0.0713458	0.967546	0.871682	1.07395
ebi-a-GCST90001766	ieu-b-7	Parkinson's disease || id:ieu-b-7	|| id:ebi-a-GCST90001766	Weighted median	5	-0.0415718	0.068837	0.545899	0.928442	-0.176492	0.0933486	0.95928	0.838205	1.09784
ebi-a-GCST90001767	ieu-b-7	Parkinson's disease || id:ieu-b-7	|| id:ebi-a-GCST90001767	Weighted median	3	-0.0339818	0.0525588	0.517925	0.928442	-0.136997	0.0690335	0.966589	0.871973	1.07147
ebi-a-GCST90001768	ieu-b-7	Parkinson's disease || id:ieu-b-7	|| id:ebi-a-GCST90001768	Weighted median	3	-0.0382172	0.0957031	0.689649	0.96494	-0.225795	0.149361	0.962504	0.797881	1.16109
ebi-a-GCST90001770	ieu-b-7	Parkinson's disease || id:ieu-b-7	|| id:ebi-a-GCST90001770	Weighted median	3	-0.139542	0.102455	0.173204	0.876656	-0.340354	0.0612701	0.869757	0.711519	1.06319
ebi-a-GCST90001771	ieu-b-7	Parkinson's disease || id:ieu-b-7	|| id:ebi-a-GCST90001771	Weighted median	5	-0.0360327	0.0607704	0.553227	0.930028	-0.155143	0.0830772	0.964609	0.856293	1.08663
ebi-a-GCST90001772	ieu-b-7	Parkinson's disease || id:ieu-b-7	|| id:ebi-a-GCST90001772	Weighted median	4	-0.0409923	0.0656923	0.532625	0.928442	-0.169749	0.0877647	0.959837	0.843876	1.09173
ebi-a-GCST90001773	ieu-b-7	Parkinson's disease || id:ieu-b-7	|| id:ebi-a-GCST90001773	Weighted median	6	-0.0139312	0.0513854	0.786305	0.976537	-0.114647	0.0867842	0.986165	0.891681	1.09066
ebi-a-GCST90001775	ieu-b-7	Parkinson's disease || id:ieu-b-7	|| id:ebi-a-GCST90001775	Weighted median	6	0.0286894	0.0306085	0.348603	0.920795	-0.0313032	0.088682	1.0291	0.969182	1.09273
ebi-a-GCST90001777	ieu-b-7	Parkinson's disease || id:ieu-b-7	|| id:ebi-a-GCST90001777	Weighted median	6	0.0118718	0.0456067	0.794626	0.976537	-0.0775173	0.101261	1.01194	0.925411	1.10657
ebi-a-GCST90001778	ieu-b-7	Parkinson's disease || id:ieu-b-7	|| id:ebi-a-GCST90001778	Weighted median	7	0.0471557	0.0452611	0.297476	0.920424	-0.041556	0.135867	1.04829	0.959296	1.14553
ebi-a-GCST90001779	ieu-b-7	Parkinson's disease || id:ieu-b-7	|| id:ebi-a-GCST90001779	Weighted median	6	0.0310737	0.0279792	0.26674	0.900054	-0.0237655	0.0859129	1.03156	0.976515	1.08971
ebi-a-GCST90001780	ieu-b-7	Parkinson's disease || id:ieu-b-7	|| id:ebi-a-GCST90001780	Weighted median	5	0.0389007	0.0820223	0.635308	0.964794	-0.121863	0.199664	1.03967	0.88527	1.22099
ebi-a-GCST90001781	ieu-b-7	Parkinson's disease || id:ieu-b-7	|| id:ebi-a-GCST90001781	Weighted median	7	0.0244308	0.0627904	0.697213	0.967635	-0.0986383	0.1475	1.02473	0.90607	1.15893
ebi-a-GCST90001783	ieu-b-7	Parkinson's disease || id:ieu-b-7	|| id:ebi-a-GCST90001783	Weighted median	5	0.0451007	0.0864119	0.601721	0.94603	-0.124267	0.214468	1.04613	0.883144	1.2392
ebi-a-GCST90001784	ieu-b-7	Parkinson's disease || id:ieu-b-7	|| id:ebi-a-GCST90001784	Weighted median	7	0.011573	0.0303116	0.702608	0.968053	-0.0478378	0.0709839	1.01164	0.953288	1.07356
ebi-a-GCST90001785	ieu-b-7	Parkinson's disease || id:ieu-b-7	|| id:ebi-a-GCST90001785	Weighted median	4	0.0666819	0.0965795	0.489921	0.920795	-0.122614	0.255978	1.06896	0.884605	1.29172
ebi-a-GCST90001786	ieu-b-7	Parkinson's disease || id:ieu-b-7	|| id:ebi-a-GCST90001786	Weighted median	4	-0.0728534	0.0579667	0.20882	0.884482	-0.186468	0.0407612	0.929737	0.829885	1.0416
ebi-a-GCST90001787	ieu-b-7	Parkinson's disease || id:ieu-b-7	|| id:ebi-a-GCST90001787	Weighted median	4	0.0555962	0.0528392	0.292718	0.920424	-0.0479686	0.159161	1.05717	0.953164	1.17253
ebi-a-GCST90001789	ieu-b-7	Parkinson's disease || id:ieu-b-7	|| id:ebi-a-GCST90001789	Weighted median	5	-0.0736632	0.0599254	0.218978	0.884482	-0.191117	0.0437905	0.928985	0.826036	1.04476
ebi-a-GCST90001790	ieu-b-7	Parkinson's disease || id:ieu-b-7	|| id:ebi-a-GCST90001790	Weighted median	7	0.0128452	0.0460295	0.780195	0.976537	-0.0773726	0.103063	1.01293	0.925545	1.10856
ebi-a-GCST90001791	ieu-b-7	Parkinson's disease || id:ieu-b-7	|| id:ebi-a-GCST90001791	Weighted median	7	-0.00625974	0.0649428	0.923212	0.994956	-0.133548	0.121028	0.99376	0.874986	1.12866
ebi-a-GCST90001792	ieu-b-7	Parkinson's disease || id:ieu-b-7	|| id:ebi-a-GCST90001792	Weighted median	8	0.0112756	0.0456561	0.804932	0.976537	-0.0782103	0.100762	1.01134	0.92477	1.10601
ebi-a-GCST90001793	ieu-b-7	Parkinson's disease || id:ieu-b-7	|| id:ebi-a-GCST90001793	Weighted median	6	-0.0676326	0.0622547	0.277309	0.914328	-0.189652	0.0543867	0.934604	0.827247	1.05589
ebi-a-GCST90001794	ieu-b-7	Parkinson's disease || id:ieu-b-7	|| id:ebi-a-GCST90001794	Weighted median	6	0.0302264	0.0303345	0.319038	0.920424	-0.0292292	0.0896821	1.03069	0.971194	1.09383
ebi-a-GCST90001795	ieu-b-7	Parkinson's disease || id:ieu-b-7	|| id:ebi-a-GCST90001795	Weighted median	4	0.0659067	0.107267	0.53894	0.928442	-0.144337	0.27615	1.06813	0.865596	1.31805
ebi-a-GCST90001798	ieu-b-7	Parkinson's disease || id:ieu-b-7	|| id:ebi-a-GCST90001798	Weighted median	13	0.0287622	0.0247822	0.245806	0.884482	-0.019811	0.0773354	1.02918	0.980384	1.0804
ebi-a-GCST90001799	ieu-b-7	Parkinson's disease || id:ieu-b-7	|| id:ebi-a-GCST90001799	Weighted median	5	-0.0563302	0.0701948	0.422272	0.920795	-0.193912	0.0812515	0.945227	0.82373	1.08464
ebi-a-GCST90001800	ieu-b-7	Parkinson's disease || id:ieu-b-7	|| id:ebi-a-GCST90001800	Weighted median	11	0.0337892	0.0263568	0.199845	0.884482	-0.0178701	0.0854485	1.03437	0.982289	1.08921
ebi-a-GCST90001801	ieu-b-7	Parkinson's disease || id:ieu-b-7	|| id:ebi-a-GCST90001801	Weighted median	8	0.0198397	0.0280058	0.478689	0.920795	-0.0350518	0.0747311	1.02004	0.965555	1.07759
ebi-a-GCST90001802	ieu-b-7	Parkinson's disease || id:ieu-b-7	|| id:ebi-a-GCST90001802	Weighted median	14	0.0356915	0.0293487	0.22394	0.884482	-0.021832	0.0932151	1.03634	0.978405	1.0977
ebi-a-GCST90001803	ieu-b-7	Parkinson's disease || id:ieu-b-7	|| id:ebi-a-GCST90001803	Weighted median	4	0.133424	0.0891411	0.134451	0.840268	-0.0412922	0.308141	1.14273	0.959549	1.36089
ebi-a-GCST90001804	ieu-b-7	Parkinson's disease || id:ieu-b-7	|| id:ebi-a-GCST90001804	Weighted median	12	0.0262336	0.0228591	0.251125	0.884482	-0.0185702	0.0710375	1.02658	0.981601	1.07362
ebi-a-GCST90001805	ieu-b-7	Parkinson's disease || id:ieu-b-7	|| id:ebi-a-GCST90001805	Weighted median	10	0.0331296	0.0269438	0.218855	0.884482	-0.0196803	0.0859395	1.03368	0.980512	1.08974
ebi-a-GCST90001806	ieu-b-7	Parkinson's disease || id:ieu-b-7	|| id:ebi-a-GCST90001806	Weighted median	10	0.0217157	0.0353851	0.539415	0.928442	-0.047639	0.0910704	1.02195	0.953478	1.09535
ebi-a-GCST90001808	ieu-b-7	Parkinson's disease || id:ieu-b-7	|| id:ebi-a-GCST90001808	Weighted median	12	0.0287032	0.0239524	0.230783	0.884482	-0.0182435	0.07565	1.02912	0.981922	1.07858
ebi-a-GCST90001810	ieu-b-7	Parkinson's disease || id:ieu-b-7	|| id:ebi-a-GCST90001810	Weighted median	4	-0.080682	0.0866569	0.351827	0.920795	-0.250529	0.0891656	0.922487	0.778389	1.09326
ebi-a-GCST90001811	ieu-b-7	Parkinson's disease || id:ieu-b-7	|| id:ebi-a-GCST90001811	Weighted median	3	0.101353	0.102678	0.323596	0.920795	-0.0998961	0.302603	1.10667	0.904931	1.35338
ebi-a-GCST90001812	ieu-b-7	Parkinson's disease || id:ieu-b-7	|| id:ebi-a-GCST90001812	Weighted median	4	0.178791	0.0991618	0.0713848	0.628697	-0.0155662	0.373148	1.19577	0.984554	1.4523
ebi-a-GCST90001813	ieu-b-7	Parkinson's disease || id:ieu-b-7	|| id:ebi-a-GCST90001813	Weighted median	6	0.072541	0.069466	0.296362	0.920424	-0.0636124	0.208694	1.07524	0.938369	1.23207
ebi-a-GCST90001815	ieu-b-7	Parkinson's disease || id:ieu-b-7	|| id:ebi-a-GCST90001815	Weighted median	6	0.0671088	0.0778287	0.388543	0.920795	-0.0854354	0.219653	1.06941	0.918112	1.24564
ebi-a-GCST90001816	ieu-b-7	Parkinson's disease || id:ieu-b-7	|| id:ebi-a-GCST90001816	Weighted median	6	0.0647852	0.0768916	0.399479	0.920795	-0.0859223	0.215493	1.06693	0.917666	1.24047
ebi-a-GCST90001817	ieu-b-7	Parkinson's disease || id:ieu-b-7	|| id:ebi-a-GCST90001817	Weighted median	4	-0.0342167	0.139381	0.806077	0.976537	-0.307404	0.238971	0.966362	0.735353	1.26994
ebi-a-GCST90001819	ieu-b-7	Parkinson's disease || id:ieu-b-7	|| id:ebi-a-GCST90001819	Weighted median	7	0.0622525	0.0645787	0.335057	0.920795	-0.0643218	0.188827	1.06423	0.937703	1.20783
ebi-a-GCST90001820	ieu-b-7	Parkinson's disease || id:ieu-b-7	|| id:ebi-a-GCST90001820	Weighted median	8	-0.0218263	0.0636075	0.731492	0.968053	-0.146497	0.102844	0.97841	0.863728	1.10832
ebi-a-GCST90001821	ieu-b-7	Parkinson's disease || id:ieu-b-7	|| id:ebi-a-GCST90001821	Weighted median	7	-0.0956424	0.0513711	0.0626321	0.602312	-0.19633	0.00504492	0.908789	0.821741	1.00506
ebi-a-GCST90001822	ieu-b-7	Parkinson's disease || id:ieu-b-7	|| id:ebi-a-GCST90001822	Weighted median	3	0.0788872	0.144618	0.585419	0.938296	-0.204564	0.362338	1.08208	0.815003	1.43669
ebi-a-GCST90001824	ieu-b-7	Parkinson's disease || id:ieu-b-7	|| id:ebi-a-GCST90001824	Weighted median	7	-0.0605535	0.0678527	0.372165	0.920795	-0.193545	0.0724378	0.941243	0.824033	1.07513
ebi-a-GCST90001825	ieu-b-7	Parkinson's disease || id:ieu-b-7	|| id:ebi-a-GCST90001825	Weighted median	5	-0.0826027	0.071707	0.249343	0.884482	-0.223148	0.0579431	0.920717	0.799996	1.05965
ebi-a-GCST90001826	ieu-b-7	Parkinson's disease || id:ieu-b-7	|| id:ebi-a-GCST90001826	Weighted median	6	-0.0438893	0.0935387	0.63892	0.964794	-0.227225	0.139447	0.95706	0.796741	1.14964
ebi-a-GCST90001827	ieu-b-7	Parkinson's disease || id:ieu-b-7	|| id:ebi-a-GCST90001827	Weighted median	4	-0.109928	0.0883797	0.213568	0.884482	-0.283152	0.0632963	0.895899	0.753405	1.06534
ebi-a-GCST90001828	ieu-b-7	Parkinson's disease || id:ieu-b-7	|| id:ebi-a-GCST90001828	Weighted median	5	0.0313677	0.0832612	0.706368	0.968053	-0.131824	0.19456	1.03186	0.876495	1.21478
ebi-a-GCST90001829	ieu-b-7	Parkinson's disease || id:ieu-b-7	|| id:ebi-a-GCST90001829	Weighted median	9	-0.0152802	0.0202012	0.449409	0.920795	-0.0548746	0.0243142	0.984836	0.946604	1.02461
ebi-a-GCST90001830	ieu-b-7	Parkinson's disease || id:ieu-b-7	|| id:ebi-a-GCST90001830	Weighted median	3	-0.0180263	0.0699186	0.796548	0.976537	-0.155067	0.119014	0.982135	0.856358	1.12639
ebi-a-GCST90001831	ieu-b-7	Parkinson's disease || id:ieu-b-7	|| id:ebi-a-GCST90001831	Weighted median	3	0.0603633	0.0587493	0.304198	0.920424	-0.0547854	0.175512	1.06222	0.946688	1.19186
ebi-a-GCST90001832	ieu-b-7	Parkinson's disease || id:ieu-b-7	|| id:ebi-a-GCST90001832	Weighted median	6	-0.0382811	0.0552314	0.488245	0.920795	-0.146535	0.0699725	0.962442	0.863696	1.07248
ebi-a-GCST90001833	ieu-b-7	Parkinson's disease || id:ieu-b-7	|| id:ebi-a-GCST90001833	Weighted median	7	0.0448134	0.0632565	0.478672	0.920795	-0.0791694	0.168796	1.04583	0.923883	1.18388
ebi-a-GCST90001836	ieu-b-7	Parkinson's disease || id:ieu-b-7	|| id:ebi-a-GCST90001836	Weighted median	3	0.0267765	0.0788524	0.734175	0.96885	-0.127774	0.181327	1.02714	0.880052	1.19881
ebi-a-GCST90001838	ieu-b-7	Parkinson's disease || id:ieu-b-7	|| id:ebi-a-GCST90001838	Weighted median	7	0.0390774	0.0638272	0.540381	0.928442	-0.0860239	0.164179	1.03985	0.917572	1.17842
ebi-a-GCST90001839	ieu-b-7	Parkinson's disease || id:ieu-b-7	|| id:ebi-a-GCST90001839	Weighted median	4	0.0765371	0.0509527	0.133066	0.840268	-0.0233303	0.176404	1.07954	0.97694	1.19292
ebi-a-GCST90001840	ieu-b-7	Parkinson's disease || id:ieu-b-7	|| id:ebi-a-GCST90001840	Weighted median	3	0.148862	0.0810992	0.0664231	0.618164	-0.0100922	0.307817	1.16051	0.989959	1.36045
ebi-a-GCST90001841	ieu-b-7	Parkinson's disease || id:ieu-b-7	|| id:ebi-a-GCST90001841	Weighted median	8	0.0608096	0.0301194	0.0434927	0.518423	0.00177546	0.119844	1.0627	1.00178	1.12732
ebi-a-GCST90001842	ieu-b-7	Parkinson's disease || id:ieu-b-7	|| id:ebi-a-GCST90001842	Weighted median	10	0.0447111	0.025959	0.0850015	0.676141	-0.00616849	0.0955907	1.04573	0.99385	1.10031
ebi-a-GCST90001843	ieu-b-7	Parkinson's disease || id:ieu-b-7	|| id:ebi-a-GCST90001843	Weighted median	6	-0.00850028	0.0725559	0.906737	0.994956	-0.15071	0.133709	0.991536	0.860097	1.14306
ebi-a-GCST90001844	ieu-b-7	Parkinson's disease || id:ieu-b-7	|| id:ebi-a-GCST90001844	Weighted median	4	0.125725	0.0581581	0.0306349	0.45324	0.0117353	0.239715	1.13397	1.0118	1.27089
ebi-a-GCST90001845	ieu-b-7	Parkinson's disease || id:ieu-b-7	|| id:ebi-a-GCST90001845	Weighted median	10	0.0638203	0.0319091	0.0454932	0.518423	0.00127844	0.126362	1.0659	1.00128	1.13469
ebi-a-GCST90001846	ieu-b-7	Parkinson's disease || id:ieu-b-7	|| id:ebi-a-GCST90001846	Weighted median	5	0.0702039	0.0388906	0.0710493	0.628697	-0.00602173	0.14643	1.07273	0.993996	1.15769
ebi-a-GCST90001847	ieu-b-7	Parkinson's disease || id:ieu-b-7	|| id:ebi-a-GCST90001847	Weighted median	5	0.0823643	0.0412655	0.0459384	0.518423	0.00148387	0.163245	1.08585	1.00148	1.17732
ebi-a-GCST90001848	ieu-b-7	Parkinson's disease || id:ieu-b-7	|| id:ebi-a-GCST90001848	Weighted median	6	0.15225	0.0849224	0.0730029	0.628697	-0.014198	0.318698	1.16445	0.985902	1.37534
ebi-a-GCST90001849	ieu-b-7	Parkinson's disease || id:ieu-b-7	|| id:ebi-a-GCST90001849	Weighted median	9	0.0571631	0.0396268	0.149151	0.840268	-0.0205054	0.134832	1.05883	0.979703	1.14434
ebi-a-GCST90001850	ieu-b-7	Parkinson's disease || id:ieu-b-7	|| id:ebi-a-GCST90001850	Weighted median	4	0.0953667	0.0570573	0.094639	0.706155	-0.0164657	0.207199	1.10006	0.983669	1.23023
ebi-a-GCST90001851	ieu-b-7	Parkinson's disease || id:ieu-b-7	|| id:ebi-a-GCST90001851	Weighted median	9	-0.0179512	0.0412881	0.663724	0.964794	-0.0988759	0.0629736	0.982209	0.905855	1.065
ebi-a-GCST90001852	ieu-b-7	Parkinson's disease || id:ieu-b-7	|| id:ebi-a-GCST90001852	Weighted median	3	0.0900906	0.0564402	0.110441	0.767763	-0.0205321	0.200713	1.09427	0.979677	1.22227
ebi-a-GCST90001853	ieu-b-7	Parkinson's disease || id:ieu-b-7	|| id:ebi-a-GCST90001853	Weighted median	3	0.0330534	0.0269224	0.219548	0.884482	-0.0197145	0.0858213	1.03361	0.980479	1.08961
ebi-a-GCST90001854	ieu-b-7	Parkinson's disease || id:ieu-b-7	|| id:ebi-a-GCST90001854	Weighted median	4	0.0573789	0.0290264	0.0480661	0.518423	0.000487177	0.114271	1.05906	1.00049	1.12106
ebi-a-GCST90001855	ieu-b-7	Parkinson's disease || id:ieu-b-7	|| id:ebi-a-GCST90001855	Weighted median	8	0.0453494	0.0274	0.0979071	0.706155	-0.00835466	0.0990534	1.04639	0.99168	1.10413
ebi-a-GCST90001856	ieu-b-7	Parkinson's disease || id:ieu-b-7	|| id:ebi-a-GCST90001856	Weighted median	4	0.0632087	0.0314741	0.0446138	0.518423	0.0015195	0.124898	1.06525	1.00152	1.13303
ebi-a-GCST90001857	ieu-b-7	Parkinson's disease || id:ieu-b-7	|| id:ebi-a-GCST90001857	Weighted median	3	0.032588	0.0278472	0.241903	0.884482	-0.0219925	0.0871685	1.03312	0.978248	1.09108
ebi-a-GCST90001858	ieu-b-7	Parkinson's disease || id:ieu-b-7	|| id:ebi-a-GCST90001858	Weighted median	9	0.0464632	0.0245798	0.0587179	0.584142	-0.00171323	0.0946396	1.04756	0.998288	1.09926
ebi-a-GCST90001859	ieu-b-7	Parkinson's disease || id:ieu-b-7	|| id:ebi-a-GCST90001859	Weighted median	5	0.0701646	0.0389606	0.0717169	0.628697	-0.00619819	0.146527	1.07268	0.993821	1.15781
ebi-a-GCST90001860	ieu-b-7	Parkinson's disease || id:ieu-b-7	|| id:ebi-a-GCST90001860	Weighted median	4	0.0553931	0.027886	0.0469876	0.518423	0.000736529	0.11005	1.05696	1.00074	1.11633
ebi-a-GCST90001861	ieu-b-7	Parkinson's disease || id:ieu-b-7	|| id:ebi-a-GCST90001861	Weighted median	8	0.0701293	0.0346973	0.0432614	0.518423	0.00212268	0.138136	1.07265	1.00212	1.14813
ebi-a-GCST90001863	ieu-b-7	Parkinson's disease || id:ieu-b-7	|| id:ebi-a-GCST90001863	Weighted median	5	0.0860961	0.0452432	0.0570455	0.577461	-0.00258058	0.174773	1.08991	0.997423	1.19098
ebi-a-GCST90001864	ieu-b-7	Parkinson's disease || id:ieu-b-7	|| id:ebi-a-GCST90001864	Weighted median	8	0.0564466	0.0692906	0.415281	0.920795	-0.0793629	0.192256	1.05807	0.923705	1.21198
ebi-a-GCST90001866	ieu-b-7	Parkinson's disease || id:ieu-b-7	|| id:ebi-a-GCST90001866	Weighted median	4	0.0804719	0.0468025	0.085543	0.676141	-0.0112611	0.172205	1.0838	0.988802	1.18792
ebi-a-GCST90001867	ieu-b-7	Parkinson's disease || id:ieu-b-7	|| id:ebi-a-GCST90001867	Weighted median	5	0.08052	0.0890369	0.365813	0.920795	-0.0939923	0.255032	1.08385	0.91029	1.2905
ebi-a-GCST90001868	ieu-b-7	Parkinson's disease || id:ieu-b-7	|| id:ebi-a-GCST90001868	Weighted median	4	0.0385907	0.0267865	0.149676	0.840268	-0.0139109	0.0910924	1.03935	0.986185	1.09537
ebi-a-GCST90001869	ieu-b-7	Parkinson's disease || id:ieu-b-7	|| id:ebi-a-GCST90001869	Weighted median	8	0.00554479	0.0411657	0.892853	0.994956	-0.0751399	0.0862295	1.00556	0.927614	1.09006
ebi-a-GCST90001870	ieu-b-7	Parkinson's disease || id:ieu-b-7	|| id:ebi-a-GCST90001870	Weighted median	4	0.0148124	0.0586922	0.800752	0.976537	-0.100224	0.129849	1.01492	0.904635	1.13866
ebi-a-GCST90001874	ieu-b-7	Parkinson's disease || id:ieu-b-7	|| id:ebi-a-GCST90001874	Weighted median	3	-0.139206	0.0662344	0.0355776	0.477402	-0.269026	-0.00938689	0.870049	0.764124	0.990657
ebi-a-GCST90001875	ieu-b-7	Parkinson's disease || id:ieu-b-7	|| id:ebi-a-GCST90001875	Weighted median	5	-0.0976402	0.0463868	0.0352987	0.477402	-0.188558	-0.00672216	0.906975	0.828152	0.9933
ebi-a-GCST90001877	ieu-b-7	Parkinson's disease || id:ieu-b-7	|| id:ebi-a-GCST90001877	Weighted median	3	-0.0618667	0.0733676	0.399093	0.920795	-0.205667	0.0819339	0.940008	0.814104	1.08538
ebi-a-GCST90001878	ieu-b-7	Parkinson's disease || id:ieu-b-7	|| id:ebi-a-GCST90001878	Weighted median	3	-0.0632721	0.0530648	0.233122	0.884482	-0.167279	0.0407349	0.938688	0.845963	1.04158
ebi-a-GCST90001879	ieu-b-7	Parkinson's disease || id:ieu-b-7	|| id:ebi-a-GCST90001879	Weighted median	4	-0.0833519	0.0591025	0.158453	0.843449	-0.199193	0.0324889	0.920027	0.819392	1.03302
ebi-a-GCST90001880	ieu-b-7	Parkinson's disease || id:ieu-b-7	|| id:ebi-a-GCST90001880	Weighted median	6	-0.110835	0.0452947	0.0144061	0.277077	-0.199613	-0.0220574	0.895086	0.819048	0.978184
ebi-a-GCST90001881	ieu-b-7	Parkinson's disease || id:ieu-b-7	|| id:ebi-a-GCST90001881	Weighted median	4	0.054039	0.0691264	0.434366	0.920795	-0.0814487	0.189527	1.05553	0.92178	1.20868
ebi-a-GCST90001882	ieu-b-7	Parkinson's disease || id:ieu-b-7	|| id:ebi-a-GCST90001882	Weighted median	3	-0.0611697	0.0528321	0.24694	0.884482	-0.164721	0.0423813	0.940664	0.848131	1.04329
ebi-a-GCST90001883	ieu-b-7	Parkinson's disease || id:ieu-b-7	|| id:ebi-a-GCST90001883	Weighted median	5	-0.0291849	0.0656046	0.656421	0.964794	-0.15777	0.0994001	0.971237	0.854046	1.10451
ebi-a-GCST90001884	ieu-b-7	Parkinson's disease || id:ieu-b-7	|| id:ebi-a-GCST90001884	Weighted median	9	0.0186471	0.0467732	0.690136	0.96494	-0.0730284	0.110323	1.01882	0.929574	1.11664
ebi-a-GCST90001885	ieu-b-7	Parkinson's disease || id:ieu-b-7	|| id:ebi-a-GCST90001885	Weighted median	6	0.0233394	0.0389177	0.548698	0.928442	-0.0529392	0.099618	1.02361	0.948438	1.10475
ebi-a-GCST90001886	ieu-b-7	Parkinson's disease || id:ieu-b-7	|| id:ebi-a-GCST90001886	Weighted median	4	0.000399165	0.0531101	0.994003	0.999199	-0.103697	0.104495	1.0004	0.901499	1.11015
ebi-a-GCST90001887	ieu-b-7	Parkinson's disease || id:ieu-b-7	|| id:ebi-a-GCST90001887	Weighted median	4	0.00793343	0.0482511	0.869401	0.994956	-0.0866387	0.102506	1.00796	0.917008	1.10794
ebi-a-GCST90001888	ieu-b-7	Parkinson's disease || id:ieu-b-7	|| id:ebi-a-GCST90001888	Weighted median	6	-0.00228885	0.0450716	0.959499	0.999199	-0.0906291	0.0860514	0.997714	0.913356	1.08986
ebi-a-GCST90001889	ieu-b-7	Parkinson's disease || id:ieu-b-7	|| id:ebi-a-GCST90001889	Weighted median	4	-0.0117274	0.0536053	0.826827	0.976537	-0.116794	0.0933391	0.988341	0.889769	1.09783
ebi-a-GCST90001890	ieu-b-7	Parkinson's disease || id:ieu-b-7	|| id:ebi-a-GCST90001890	Weighted median	4	0.0091239	0.0469255	0.845836	0.984549	-0.08285	0.101098	1.00917	0.920489	1.10638
ebi-a-GCST90001891	ieu-b-7	Parkinson's disease || id:ieu-b-7	|| id:ebi-a-GCST90001891	Weighted median	4	-0.00930647	0.0478267	0.845716	0.984549	-0.103047	0.0844338	0.990737	0.902085	1.0881
ebi-a-GCST90001892	ieu-b-7	Parkinson's disease || id:ieu-b-7	|| id:ebi-a-GCST90001892	Weighted median	6	0.0514594	0.0377445	0.172769	0.876656	-0.0225199	0.125439	1.05281	0.977732	1.13365
ebi-a-GCST90001893	ieu-b-7	Parkinson's disease || id:ieu-b-7	|| id:ebi-a-GCST90001893	Weighted median	5	-0.00462849	0.0475371	0.922436	0.994956	-0.0978013	0.0885443	0.995382	0.906829	1.09258
ebi-a-GCST90001894	ieu-b-7	Parkinson's disease || id:ieu-b-7	|| id:ebi-a-GCST90001894	Weighted median	7	-0.00138351	0.0428219	0.974226	0.999199	-0.0853143	0.0825473	0.998617	0.918224	1.08605
ebi-a-GCST90001896	ieu-b-7	Parkinson's disease || id:ieu-b-7	|| id:ebi-a-GCST90001896	Weighted median	4	0.0105178	0.0451502	0.8158	0.976537	-0.0779766	0.0990122	1.01057	0.924986	1.10408
ebi-a-GCST90001897	ieu-b-7	Parkinson's disease || id:ieu-b-7	|| id:ebi-a-GCST90001897	Weighted median	4	0.02402	0.0317829	0.449798	0.920795	-0.0382745	0.0863145	1.02431	0.962449	1.09015
ebi-a-GCST90001898	ieu-b-7	Parkinson's disease || id:ieu-b-7	|| id:ebi-a-GCST90001898	Weighted median	5	-0.0496514	0.0444279	0.26375	0.899196	-0.13673	0.0374273	0.951561	0.872206	1.03814
ebi-a-GCST90001899	ieu-b-7	Parkinson's disease || id:ieu-b-7	|| id:ebi-a-GCST90001899	Weighted median	4	0.0272405	0.0648351	0.674375	0.96494	-0.0998363	0.154317	1.02761	0.904986	1.16686
ebi-a-GCST90001901	ieu-b-7	Parkinson's disease || id:ieu-b-7	|| id:ebi-a-GCST90001901	Weighted median	6	0.0236751	0.0577779	0.681982	0.96494	-0.0895696	0.13692	1.02396	0.914325	1.14674
ebi-a-GCST90001904	ieu-b-7	Parkinson's disease || id:ieu-b-7	|| id:ebi-a-GCST90001904	Weighted median	3	-0.0126183	0.0753641	0.867031	0.994738	-0.160332	0.135095	0.987461	0.851861	1.14465
ebi-a-GCST90001905	ieu-b-7	Parkinson's disease || id:ieu-b-7	|| id:ebi-a-GCST90001905	Weighted median	3	-0.0272387	0.0737191	0.711761	0.968053	-0.171728	0.117251	0.973129	0.842208	1.1244
ebi-a-GCST90001906	ieu-b-7	Parkinson's disease || id:ieu-b-7	|| id:ebi-a-GCST90001906	Weighted median	4	0.0622094	0.092083	0.499307	0.923629	-0.118273	0.242692	1.06419	0.888453	1.27468
ebi-a-GCST90001907	ieu-b-7	Parkinson's disease || id:ieu-b-7	|| id:ebi-a-GCST90001907	Weighted median	5	0.027281	0.0487742	0.575936	0.931609	-0.0683165	0.122878	1.02766	0.933965	1.13075
ebi-a-GCST90001908	ieu-b-7	Parkinson's disease || id:ieu-b-7	|| id:ebi-a-GCST90001908	Weighted median	4	0.0550371	0.0659621	0.40407	0.920795	-0.0742486	0.184323	1.05658	0.928441	1.2024
ebi-a-GCST90001909	ieu-b-7	Parkinson's disease || id:ieu-b-7	|| id:ebi-a-GCST90001909	Weighted median	3	0.0666631	0.0839014	0.426881	0.920795	-0.0977837	0.23111	1.06894	0.906845	1.26
ebi-a-GCST90001910	ieu-b-7	Parkinson's disease || id:ieu-b-7	|| id:ebi-a-GCST90001910	Weighted median	3	0.0831582	0.108335	0.442724	0.920795	-0.129179	0.295495	1.08671	0.878817	1.34379
ebi-a-GCST90001911	ieu-b-7	Parkinson's disease || id:ieu-b-7	|| id:ebi-a-GCST90001911	Weighted median	4	8.19717e-05	0.0816934	0.999199	0.999199	-0.160037	0.160201	1.00008	0.852112	1.17375
ebi-a-GCST90001913	ieu-b-7	Parkinson's disease || id:ieu-b-7	|| id:ebi-a-GCST90001913	Weighted median	3	-0.123249	0.100232	0.218832	0.884482	-0.319704	0.0732054	0.884043	0.726364	1.07595
ebi-a-GCST90001918	ieu-b-7	Parkinson's disease || id:ieu-b-7	|| id:ebi-a-GCST90001918	Weighted median	3	0.0534949	0.0626935	0.393505	0.920795	-0.0693843	0.176374	1.05495	0.932968	1.19288
ebi-a-GCST90001919	ieu-b-7	Parkinson's disease || id:ieu-b-7	|| id:ebi-a-GCST90001919	Weighted median	3	-0.0771103	0.0952376	0.418135	0.920795	-0.263776	0.109556	0.925788	0.768146	1.11578
ebi-a-GCST90001920	ieu-b-7	Parkinson's disease || id:ieu-b-7	|| id:ebi-a-GCST90001920	Weighted median	6	0.0534096	0.0758667	0.481437	0.920795	-0.0952891	0.202108	1.05486	0.90911	1.22398
ebi-a-GCST90001921	ieu-b-7	Parkinson's disease || id:ieu-b-7	|| id:ebi-a-GCST90001921	Weighted median	6	-0.0359497	0.0511768	0.482392	0.920795	-0.136256	0.0643568	0.964689	0.872619	1.06647
ebi-a-GCST90001924	ieu-b-7	Parkinson's disease || id:ieu-b-7	|| id:ebi-a-GCST90001924	Weighted median	6	0.0413326	0.0516702	0.423751	0.920795	-0.0599409	0.142606	1.0422	0.94182	1.15328
ebi-a-GCST90001926	ieu-b-7	Parkinson's disease || id:ieu-b-7	|| id:ebi-a-GCST90001926	Weighted median	13	0.010933	0.0649148	0.866252	0.994738	-0.1163	0.138166	1.01099	0.890208	1.14817
ebi-a-GCST90001927	ieu-b-7	Parkinson's disease || id:ieu-b-7	|| id:ebi-a-GCST90001927	Weighted median	3	-0.0342963	0.0804783	0.669994	0.964794	-0.192034	0.123441	0.966285	0.825279	1.13138
ebi-a-GCST90001928	ieu-b-7	Parkinson's disease || id:ieu-b-7	|| id:ebi-a-GCST90001928	Weighted median	4	0.185003	0.0864707	0.0323959	0.455913	0.0155207	0.354486	1.20322	1.01564	1.42545
ebi-a-GCST90001929	ieu-b-7	Parkinson's disease || id:ieu-b-7	|| id:ebi-a-GCST90001929	Weighted median	3	0.0240043	0.0780533	0.758435	0.974043	-0.12898	0.176989	1.02429	0.878991	1.19362
ebi-a-GCST90001930	ieu-b-7	Parkinson's disease || id:ieu-b-7	|| id:ebi-a-GCST90001930	Weighted median	4	-0.101135	0.118332	0.392733	0.920795	-0.333065	0.130795	0.903811	0.716724	1.13973
ebi-a-GCST90001932	ieu-b-7	Parkinson's disease || id:ieu-b-7	|| id:ebi-a-GCST90001932	Weighted median	4	0.0283962	0.055857	0.611191	0.954171	-0.0810835	0.137876	1.0288	0.922117	1.14783
ebi-a-GCST90001933	ieu-b-7	Parkinson's disease || id:ieu-b-7	|| id:ebi-a-GCST90001933	Weighted median	7	-0.0190272	0.0422005	0.652078	0.964794	-0.10174	0.0636857	0.981153	0.903264	1.06576
ebi-a-GCST90001934	ieu-b-7	Parkinson's disease || id:ieu-b-7	|| id:ebi-a-GCST90001934	Weighted median	3	0.01725	0.0385767	0.654758	0.964794	-0.0583603	0.0928604	1.0174	0.94331	1.09731
ebi-a-GCST90001937	ieu-b-7	Parkinson's disease || id:ieu-b-7	|| id:ebi-a-GCST90001937	Weighted median	5	-0.0164555	0.0825794	0.842053	0.984549	-0.178311	0.1454	0.983679	0.836682	1.1565
ebi-a-GCST90001939	ieu-b-7	Parkinson's disease || id:ieu-b-7	|| id:ebi-a-GCST90001939	Weighted median	3	-0.0320388	0.0933322	0.73139	0.968053	-0.21497	0.150892	0.968469	0.806566	1.16287
ebi-a-GCST90001941	ieu-b-7	Parkinson's disease || id:ieu-b-7	|| id:ebi-a-GCST90001941	Weighted median	3	-0.0880219	0.0748163	0.239392	0.884482	-0.234662	0.0586181	0.915741	0.790838	1.06037
ebi-a-GCST90001942	ieu-b-7	Parkinson's disease || id:ieu-b-7	|| id:ebi-a-GCST90001942	Weighted median	3	-0.0731146	0.0747297	0.327882	0.920795	-0.219585	0.0733555	0.929494	0.802852	1.07611
ebi-a-GCST90001943	ieu-b-7	Parkinson's disease || id:ieu-b-7	|| id:ebi-a-GCST90001943	Weighted median	3	0.00645266	0.0480122	0.893089	0.994956	-0.0876512	0.100557	1.00647	0.91608	1.10579
ebi-a-GCST90001944	ieu-b-7	Parkinson's disease || id:ieu-b-7	|| id:ebi-a-GCST90001944	Weighted median	4	0.078419	0.063636	0.217835	0.884482	-0.0463075	0.203146	1.08158	0.954748	1.22525
ebi-a-GCST90001945	ieu-b-7	Parkinson's disease || id:ieu-b-7	|| id:ebi-a-GCST90001945	Weighted median	4	0.0788688	0.0600544	0.189085	0.884482	-0.0388378	0.196575	1.08206	0.961907	1.21723
ebi-a-GCST90001946	ieu-b-7	Parkinson's disease || id:ieu-b-7	|| id:ebi-a-GCST90001946	Weighted median	7	0.00115948	0.0161443	0.942745	0.999199	-0.0304834	0.0328024	1.00116	0.969977	1.03335
ebi-a-GCST90001947	ieu-b-7	Parkinson's disease || id:ieu-b-7	|| id:ebi-a-GCST90001947	Weighted median	5	0.000992323	0.015652	0.949449	0.999199	-0.0296857	0.0316703	1.00099	0.970751	1.03218
ebi-a-GCST90001948	ieu-b-7	Parkinson's disease || id:ieu-b-7	|| id:ebi-a-GCST90001948	Weighted median	7	9.18351e-05	0.0164602	0.995548	0.999199	-0.0321701	0.0323538	1.00009	0.968342	1.03288
ebi-a-GCST90001949	ieu-b-7	Parkinson's disease || id:ieu-b-7	|| id:ebi-a-GCST90001949	Weighted median	9	0.000821518	0.0160858	0.959269	0.999199	-0.0307066	0.0323497	1.00082	0.96976	1.03288
ebi-a-GCST90001950	ieu-b-7	Parkinson's disease || id:ieu-b-7	|| id:ebi-a-GCST90001950	Weighted median	4	0.0156743	0.0222252	0.480656	0.920795	-0.0278872	0.0592358	1.0158	0.972498	1.06103
ebi-a-GCST90001951	ieu-b-7	Parkinson's disease || id:ieu-b-7	|| id:ebi-a-GCST90001951	Weighted median	6	0.00219355	0.0199016	0.912235	0.994956	-0.0368136	0.0412007	1.0022	0.963856	1.04206
ebi-a-GCST90001952	ieu-b-7	Parkinson's disease || id:ieu-b-7	|| id:ebi-a-GCST90001952	Weighted median	7	0.00249126	0.0159991	0.876259	0.994956	-0.0288669	0.0338495	1.00249	0.971546	1.03443
ebi-a-GCST90001953	ieu-b-7	Parkinson's disease || id:ieu-b-7	|| id:ebi-a-GCST90001953	Weighted median	6	-0.000427575	0.0163916	0.97919	0.999199	-0.032555	0.0316999	0.999573	0.967969	1.03221
ebi-a-GCST90001954	ieu-b-7	Parkinson's disease || id:ieu-b-7	|| id:ebi-a-GCST90001954	Weighted median	8	0.0170756	0.016124	0.289593	0.920424	-0.0145275	0.0486787	1.01722	0.985578	1.04988
ebi-a-GCST90001955	ieu-b-7	Parkinson's disease || id:ieu-b-7	|| id:ebi-a-GCST90001955	Weighted median	8	0.0165378	0.0167467	0.323383	0.920795	-0.0162857	0.0493613	1.01668	0.983846	1.0506
ebi-a-GCST90001956	ieu-b-7	Parkinson's disease || id:ieu-b-7	|| id:ebi-a-GCST90001956	Weighted median	5	0.000966656	0.015313	0.949666	0.999199	-0.0290468	0.0309801	1.00097	0.971371	1.03147
ebi-a-GCST90001957	ieu-b-7	Parkinson's disease || id:ieu-b-7	|| id:ebi-a-GCST90001957	Weighted median	4	0.0013634	0.0158754	0.93156	0.997236	-0.0297523	0.0324791	1.00136	0.970686	1.03301
ebi-a-GCST90001958	ieu-b-7	Parkinson's disease || id:ieu-b-7	|| id:ebi-a-GCST90001958	Weighted median	4	0.0901897	0.0689852	0.191085	0.884482	-0.0450213	0.225401	1.09438	0.955977	1.25282
ebi-a-GCST90001959	ieu-b-7	Parkinson's disease || id:ieu-b-7	|| id:ebi-a-GCST90001959	Weighted median	4	0.0232578	0.0710792	0.743509	0.96885	-0.116057	0.162573	1.02353	0.890424	1.17653
ebi-a-GCST90001960	ieu-b-7	Parkinson's disease || id:ieu-b-7	|| id:ebi-a-GCST90001960	Weighted median	3	-0.107002	0.0736242	0.146125	0.840268	-0.251306	0.0373013	0.898524	0.777785	1.03801
ebi-a-GCST90001961	ieu-b-7	Parkinson's disease || id:ieu-b-7	|| id:ebi-a-GCST90001961	Weighted median	6	0.00584565	0.0258297	0.820956	0.976537	-0.0447805	0.0564718	1.00586	0.956207	1.0581
ebi-a-GCST90001963	ieu-b-7	Parkinson's disease || id:ieu-b-7	|| id:ebi-a-GCST90001963	Weighted median	4	0.00944232	0.0243037	0.697636	0.967635	-0.038193	0.0570776	1.00949	0.962527	1.05874
ebi-a-GCST90001964	ieu-b-7	Parkinson's disease || id:ieu-b-7	|| id:ebi-a-GCST90001964	Weighted median	6	0.0261704	0.0865905	0.762475	0.974043	-0.143547	0.195888	1.02652	0.86628	1.21639
ebi-a-GCST90001965	ieu-b-7	Parkinson's disease || id:ieu-b-7	|| id:ebi-a-GCST90001965	Weighted median	5	0.029856	0.0997552	0.764717	0.974043	-0.165664	0.225376	1.03031	0.847331	1.25279
ebi-a-GCST90001966	ieu-b-7	Parkinson's disease || id:ieu-b-7	|| id:ebi-a-GCST90001966	Weighted median	4	0.0797443	0.0985793	0.418552	0.920795	-0.113471	0.27296	1.08301	0.89273	1.31385
ebi-a-GCST90001967	ieu-b-7	Parkinson's disease || id:ieu-b-7	|| id:ebi-a-GCST90001967	Weighted median	3	-0.0348307	0.145237	0.81047	0.976537	-0.319495	0.249834	0.965769	0.726516	1.28381
ebi-a-GCST90001969	ieu-b-7	Parkinson's disease || id:ieu-b-7	|| id:ebi-a-GCST90001969	Weighted median	3	0.0115155	0.0739199	0.876204	0.994956	-0.133367	0.156398	1.01158	0.875143	1.16929
ebi-a-GCST90001970	ieu-b-7	Parkinson's disease || id:ieu-b-7	|| id:ebi-a-GCST90001970	Weighted median	4	0.0602499	0.0497807	0.226162	0.884482	-0.0373203	0.15782	1.0621	0.963368	1.17096
ebi-a-GCST90001971	ieu-b-7	Parkinson's disease || id:ieu-b-7	|| id:ebi-a-GCST90001971	Weighted median	3	0.221109	0.146816	0.132061	0.840268	-0.0666512	0.508869	1.24746	0.935521	1.66341
ebi-a-GCST90001974	ieu-b-7	Parkinson's disease || id:ieu-b-7	|| id:ebi-a-GCST90001974	Weighted median	4	0.0127742	0.0666658	0.848043	0.984549	-0.117891	0.143439	1.01286	0.888793	1.15424
ebi-a-GCST90001975	ieu-b-7	Parkinson's disease || id:ieu-b-7	|| id:ebi-a-GCST90001975	Weighted median	3	0.0250145	0.0499392	0.616442	0.956147	-0.0728663	0.122895	1.02533	0.929725	1.13077
ebi-a-GCST90001977	ieu-b-7	Parkinson's disease || id:ieu-b-7	|| id:ebi-a-GCST90001977	Weighted median	3	0.233847	0.134341	0.0817362	0.666378	-0.029461	0.497155	1.26345	0.970969	1.64404
ebi-a-GCST90001979	ieu-b-7	Parkinson's disease || id:ieu-b-7	|| id:ebi-a-GCST90001979	Weighted median	7	0.0360549	0.0255891	0.158836	0.843449	-0.0140997	0.0862095	1.03671	0.985999	1.09003
ebi-a-GCST90001980	ieu-b-7	Parkinson's disease || id:ieu-b-7	|| id:ebi-a-GCST90001980	Weighted median	11	-0.0315248	0.0322062	0.327658	0.920795	-0.0946489	0.0315994	0.968967	0.909692	1.0321
ebi-a-GCST90001981	ieu-b-7	Parkinson's disease || id:ieu-b-7	|| id:ebi-a-GCST90001981	Weighted median	9	-0.0411803	0.0318412	0.195906	0.884482	-0.103589	0.0212284	0.959656	0.901596	1.02146
ebi-a-GCST90001982	ieu-b-7	Parkinson's disease || id:ieu-b-7	|| id:ebi-a-GCST90001982	Weighted median	7	-0.0747035	0.059653	0.21046	0.884482	-0.191623	0.0422163	0.928019	0.825618	1.04312
ebi-a-GCST90001984	ieu-b-7	Parkinson's disease || id:ieu-b-7	|| id:ebi-a-GCST90001984	Weighted median	5	-0.0273594	0.0473677	0.563537	0.930028	-0.1202	0.0654813	0.973011	0.886743	1.06767
ebi-a-GCST90001985	ieu-b-7	Parkinson's disease || id:ieu-b-7	|| id:ebi-a-GCST90001985	Weighted median	9	0.0792457	0.0464384	0.0879203	0.67641	-0.0117734	0.170265	1.08247	0.988296	1.18562
ebi-a-GCST90001986	ieu-b-7	Parkinson's disease || id:ieu-b-7	|| id:ebi-a-GCST90001986	Weighted median	3	0.104912	0.0813391	0.197117	0.884482	-0.0545128	0.264337	1.11061	0.946946	1.30257
ebi-a-GCST90001987	ieu-b-7	Parkinson's disease || id:ieu-b-7	|| id:ebi-a-GCST90001987	Weighted median	10	0.111902	0.0467089	0.0165876	0.299094	0.0203522	0.203451	1.1184	1.02056	1.22563
ebi-a-GCST90001988	ieu-b-7	Parkinson's disease || id:ieu-b-7	|| id:ebi-a-GCST90001988	Weighted median	5	0.0505893	0.0597739	0.397361	0.920795	-0.0665676	0.167746	1.05189	0.9356	1.18264
ebi-a-GCST90001989	ieu-b-7	Parkinson's disease || id:ieu-b-7	|| id:ebi-a-GCST90001989	Weighted median	9	0.119501	0.0439877	0.00659365	0.211856	0.0332855	0.205717	1.12693	1.03385	1.22841
ebi-a-GCST90001991	ieu-b-7	Parkinson's disease || id:ieu-b-7	|| id:ebi-a-GCST90001991	Weighted median	5	0.0511067	0.0617992	0.408249	0.920795	-0.0700198	0.172233	1.05244	0.932375	1.18795
ebi-a-GCST90001992	ieu-b-7	Parkinson's disease || id:ieu-b-7	|| id:ebi-a-GCST90001992	Weighted median	8	-0.00286533	0.0308425	0.925982	0.994956	-0.0633167	0.057586	0.997139	0.938646	1.05928
ebi-a-GCST90001994	ieu-b-7	Parkinson's disease || id:ieu-b-7	|| id:ebi-a-GCST90001994	Weighted median	5	-0.0732282	0.0621771	0.238901	0.884482	-0.195095	0.0486388	0.929389	0.822756	1.04984
ebi-a-GCST90001995	ieu-b-7	Parkinson's disease || id:ieu-b-7	|| id:ebi-a-GCST90001995	Weighted median	5	-0.170225	0.0371537	4.61351e-06	0.002662	-0.243046	-0.0974034	0.843475	0.784236	0.90719
ebi-a-GCST90001996	ieu-b-7	Parkinson's disease || id:ieu-b-7	|| id:ebi-a-GCST90001996	Weighted median	7	-0.152238	0.0347821	1.20368e-05	0.00347262	-0.220411	-0.0840655	0.858784	0.802189	0.919371
ebi-a-GCST90001997	ieu-b-7	Parkinson's disease || id:ieu-b-7	|| id:ebi-a-GCST90001997	Weighted median	12	-0.14648	0.035498	3.68426e-05	0.00604102	-0.216056	-0.0769042	0.863743	0.80569	0.925979
ebi-a-GCST90001998	ieu-b-7	Parkinson's disease || id:ieu-b-7	|| id:ebi-a-GCST90001998	Weighted median	5	0.143129	0.0980305	0.144276	0.840268	-0.0490104	0.335269	1.15388	0.952171	1.39832
ebi-a-GCST90001999	ieu-b-7	Parkinson's disease || id:ieu-b-7	|| id:ebi-a-GCST90001999	Weighted median	4	0.13402	0.0499866	0.00733751	0.211856	0.0360466	0.231994	1.14342	1.0367	1.26111
ebi-a-GCST90002000	ieu-b-7	Parkinson's disease || id:ieu-b-7	|| id:ebi-a-GCST90002000	Weighted median	3	0.0163231	0.0513562	0.750605	0.974043	-0.0843349	0.116981	1.01646	0.919123	1.1241
ebi-a-GCST90002001	ieu-b-7	Parkinson's disease || id:ieu-b-7	|| id:ebi-a-GCST90002001	Weighted median	3	0.047016	0.119204	0.693273	0.966229	-0.186624	0.280656	1.04814	0.829756	1.324
ebi-a-GCST90002002	ieu-b-7	Parkinson's disease || id:ieu-b-7	|| id:ebi-a-GCST90002002	Weighted median	3	0.168936	0.0788212	0.032091	0.455913	0.014446	0.323425	1.18404	1.01455	1.38185
ebi-a-GCST90002003	ieu-b-7	Parkinson's disease || id:ieu-b-7	|| id:ebi-a-GCST90002003	Weighted median	4	0.110537	0.0876273	0.20715	0.884482	-0.061213	0.282286	1.11688	0.940623	1.32616
ebi-a-GCST90002004	ieu-b-7	Parkinson's disease || id:ieu-b-7	|| id:ebi-a-GCST90002004	Weighted median	5	0.0541079	0.0693208	0.435071	0.920795	-0.0817608	0.189977	1.0556	0.921492	1.20922
ebi-a-GCST90002005	ieu-b-7	Parkinson's disease || id:ieu-b-7	|| id:ebi-a-GCST90002005	Weighted median	6	0.0860972	0.0326436	0.00835223	0.211856	0.0221157	0.150079	1.08991	1.02236	1.16193
ebi-a-GCST90002006	ieu-b-7	Parkinson's disease || id:ieu-b-7	|| id:ebi-a-GCST90002006	Weighted median	11	0.12108	0.0483358	0.0122462	0.252359	0.0263415	0.215818	1.12871	1.02669	1.24088
ebi-a-GCST90002007	ieu-b-7	Parkinson's disease || id:ieu-b-7	|| id:ebi-a-GCST90002007	Weighted median	4	-0.0269341	0.0635436	0.671662	0.964794	-0.151479	0.0976113	0.973425	0.859436	1.10253
ebi-a-GCST90002008	ieu-b-7	Parkinson's disease || id:ieu-b-7	|| id:ebi-a-GCST90002008	Weighted median	4	0.0697572	0.0773379	0.367068	0.920795	-0.0818251	0.22134	1.07225	0.921433	1.24775
ebi-a-GCST90002009	ieu-b-7	Parkinson's disease || id:ieu-b-7	|| id:ebi-a-GCST90002009	Weighted median	9	0.0165715	0.0473564	0.726389	0.968053	-0.0762471	0.10939	1.01671	0.926587	1.1156
ebi-a-GCST90002010	ieu-b-7	Parkinson's disease || id:ieu-b-7	|| id:ebi-a-GCST90002010	Weighted median	4	-0.0823038	0.0352924	0.0196979	0.331481	-0.151477	-0.0131306	0.920992	0.859438	0.986955
ebi-a-GCST90002011	ieu-b-7	Parkinson's disease || id:ieu-b-7	|| id:ebi-a-GCST90002011	Weighted median	3	0.0470797	0.108555	0.664511	0.964794	-0.165689	0.259848	1.04821	0.84731	1.29673
ebi-a-GCST90002012	ieu-b-7	Parkinson's disease || id:ieu-b-7	|| id:ebi-a-GCST90002012	Weighted median	5	-0.166092	0.0714576	0.0201072	0.331481	-0.306149	-0.026035	0.846968	0.736277	0.974301
ebi-a-GCST90002013	ieu-b-7	Parkinson's disease || id:ieu-b-7	|| id:ebi-a-GCST90002013	Weighted median	3	0.00987159	0.0438247	0.821783	0.976537	-0.0760247	0.0957679	1.00992	0.926793	1.1005
ebi-a-GCST90002014	ieu-b-7	Parkinson's disease || id:ieu-b-7	|| id:ebi-a-GCST90002014	Weighted median	3	0.114197	0.0585992	0.0513213	0.538407	-0.00065727	0.229052	1.12097	0.999343	1.25741
ebi-a-GCST90002015	ieu-b-7	Parkinson's disease || id:ieu-b-7	|| id:ebi-a-GCST90002015	Weighted median	4	-0.0106782	0.0294723	0.717118	0.968053	-0.0684439	0.0470875	0.989379	0.933846	1.04821
ebi-a-GCST90002016	ieu-b-7	Parkinson's disease || id:ieu-b-7	|| id:ebi-a-GCST90002016	Weighted median	3	-0.00905115	0.0293524	0.757807	0.974043	-0.0665819	0.0484796	0.99099	0.935586	1.04967
ebi-a-GCST90002017	ieu-b-7	Parkinson's disease || id:ieu-b-7	|| id:ebi-a-GCST90002017	Weighted median	9	0.055982	0.0481939	0.245398	0.884482	-0.038478	0.150442	1.05758	0.962253	1.16235
ebi-a-GCST90002018	ieu-b-7	Parkinson's disease || id:ieu-b-7	|| id:ebi-a-GCST90002018	Weighted median	5	0.177522	0.0899848	0.048518	0.518423	0.00115211	0.353893	1.19425	1.00115	1.4246
ebi-a-GCST90002019	ieu-b-7	Parkinson's disease || id:ieu-b-7	|| id:ebi-a-GCST90002019	Weighted median	3	0.027049	0.0739527	0.714543	0.968053	-0.117898	0.171996	1.02742	0.888787	1.18767
ebi-a-GCST90002020	ieu-b-7	Parkinson's disease || id:ieu-b-7	|| id:ebi-a-GCST90002020	Weighted median	3	-0.0871309	0.0999216	0.383212	0.920795	-0.282977	0.108715	0.916557	0.753537	1.11484
ebi-a-GCST90002022	ieu-b-7	Parkinson's disease || id:ieu-b-7	|| id:ebi-a-GCST90002022	Weighted median	4	0.0122726	0.0545729	0.822069	0.976537	-0.0946903	0.119236	1.01235	0.909655	1.12664
ebi-a-GCST90002023	ieu-b-7	Parkinson's disease || id:ieu-b-7	|| id:ebi-a-GCST90002023	Weighted median	4	0.0136946	0.0544017	0.801249	0.976537	-0.0929328	0.120322	1.01379	0.911255	1.12786
ebi-a-GCST90002024	ieu-b-7	Parkinson's disease || id:ieu-b-7	|| id:ebi-a-GCST90002024	Weighted median	9	-0.0113385	0.0473276	0.810659	0.976537	-0.104101	0.0814236	0.988726	0.901135	1.08483
ebi-a-GCST90002025	ieu-b-7	Parkinson's disease || id:ieu-b-7	|| id:ebi-a-GCST90002025	Weighted median	4	-0.00640502	0.0531121	0.904012	0.994956	-0.110505	0.0976946	0.993615	0.895382	1.10263
ebi-a-GCST90002026	ieu-b-7	Parkinson's disease || id:ieu-b-7	|| id:ebi-a-GCST90002026	Weighted median	6	-0.0249731	0.0431713	0.56295	0.930028	-0.109589	0.0596426	0.975336	0.896203	1.06146
ebi-a-GCST90002027	ieu-b-7	Parkinson's disease || id:ieu-b-7	|| id:ebi-a-GCST90002027	Weighted median	3	-0.0072137	0.0513403	0.888259	0.994956	-0.107841	0.0934133	0.992812	0.897771	1.09792
ebi-a-GCST90002029	ieu-b-7	Parkinson's disease || id:ieu-b-7	|| id:ebi-a-GCST90002029	Weighted median	4	-0.0650562	0.0823736	0.429662	0.920795	-0.226508	0.096396	0.937015	0.797313	1.1012
ebi-a-GCST90002030	ieu-b-7	Parkinson's disease || id:ieu-b-7	|| id:ebi-a-GCST90002030	Weighted median	10	-0.0059296	0.0398677	0.881765	0.994956	-0.0840703	0.0722111	0.994088	0.919367	1.07488
ebi-a-GCST90002031	ieu-b-7	Parkinson's disease || id:ieu-b-7	|| id:ebi-a-GCST90002031	Weighted median	8	0.00236234	0.0167163	0.887617	0.994956	-0.0304016	0.0351263	1.00237	0.970056	1.03575
ebi-a-GCST90002032	ieu-b-7	Parkinson's disease || id:ieu-b-7	|| id:ebi-a-GCST90002032	Weighted median	7	0.00178409	0.0183532	0.92256	0.994956	-0.0341881	0.0377563	1.00179	0.96639	1.03848
ebi-a-GCST90002033	ieu-b-7	Parkinson's disease || id:ieu-b-7	|| id:ebi-a-GCST90002033	Weighted median	6	0.000410903	0.0736438	0.995548	0.999199	-0.143931	0.144753	1.00041	0.865947	1.15575
ebi-a-GCST90002034	ieu-b-7	Parkinson's disease || id:ieu-b-7	|| id:ebi-a-GCST90002034	Weighted median	4	0.027774	0.101875	0.785139	0.976537	-0.1719	0.227448	1.02816	0.842063	1.25539
ebi-a-GCST90002035	ieu-b-7	Parkinson's disease || id:ieu-b-7	|| id:ebi-a-GCST90002035	Weighted median	5	-0.131973	0.0567381	0.0200181	0.331481	-0.24318	-0.0207667	0.876364	0.78413	0.979447
ebi-a-GCST90002036	ieu-b-7	Parkinson's disease || id:ieu-b-7	|| id:ebi-a-GCST90002036	Weighted median	5	0.0452976	0.0605564	0.454446	0.920795	-0.0733928	0.163988	1.04634	0.929236	1.1782
ebi-a-GCST90002037	ieu-b-7	Parkinson's disease || id:ieu-b-7	|| id:ebi-a-GCST90002037	Weighted median	4	0.0680359	0.0655964	0.299647	0.920424	-0.060533	0.196605	1.0704	0.941263	1.21726
ebi-a-GCST90002038	ieu-b-7	Parkinson's disease || id:ieu-b-7	|| id:ebi-a-GCST90002038	Weighted median	4	0.0691037	0.066726	0.300373	0.920424	-0.0616792	0.199887	1.07155	0.940184	1.22126
ebi-a-GCST90002039	ieu-b-7	Parkinson's disease || id:ieu-b-7	|| id:ebi-a-GCST90002039	Weighted median	6	-0.0522521	0.050736	0.303065	0.920424	-0.151695	0.0471904	0.94909	0.859251	1.04832
ebi-a-GCST90002040	ieu-b-7	Parkinson's disease || id:ieu-b-7	|| id:ebi-a-GCST90002040	Weighted median	6	0.0799642	0.0731018	0.27401	0.908644	-0.0633154	0.223244	1.08325	0.938647	1.25013
ebi-a-GCST90002042	ieu-b-7	Parkinson's disease || id:ieu-b-7	|| id:ebi-a-GCST90002042	Weighted median	4	-0.0535201	0.0744166	0.47202	0.920795	-0.199377	0.0923364	0.947887	0.819241	1.09673
ebi-a-GCST90002046	ieu-b-7	Parkinson's disease || id:ieu-b-7	|| id:ebi-a-GCST90002046	Weighted median	6	0.00544889	0.036059	0.879889	0.994956	-0.0652267	0.0761245	1.00546	0.936855	1.0791
ebi-a-GCST90002054	ieu-b-7	Parkinson's disease || id:ieu-b-7	|| id:ebi-a-GCST90002054	Weighted median	4	-0.0458668	0.0648395	0.479324	0.920795	-0.172952	0.0812186	0.955169	0.841178	1.08461
ebi-a-GCST90002056	ieu-b-7	Parkinson's disease || id:ieu-b-7	|| id:ebi-a-GCST90002056	Weighted median	5	-0.0333857	0.0543559	0.539079	0.928442	-0.139923	0.0731517	0.967165	0.869425	1.07589
ebi-a-GCST90002057	ieu-b-7	Parkinson's disease || id:ieu-b-7	|| id:ebi-a-GCST90002057	Weighted median	5	-0.0939887	0.0534863	0.0788757	0.661558	-0.198822	0.0108445	0.910293	0.819696	1.0109
ebi-a-GCST90002058	ieu-b-7	Parkinson's disease || id:ieu-b-7	|| id:ebi-a-GCST90002058	Weighted median	3	-0.0725716	0.0587555	0.216776	0.884482	-0.187732	0.0425892	0.929999	0.828836	1.04351
ebi-a-GCST90002059	ieu-b-7	Parkinson's disease || id:ieu-b-7	|| id:ebi-a-GCST90002059	Weighted median	3	-0.0693071	0.0743788	0.351433	0.920795	-0.21509	0.0764753	0.93304	0.806469	1.07948
ebi-a-GCST90002060	ieu-b-7	Parkinson's disease || id:ieu-b-7	|| id:ebi-a-GCST90002060	Weighted median	3	0.00323004	0.0495558	0.948031	0.999199	-0.0938994	0.100359	1.00324	0.910374	1.10557
ebi-a-GCST90002061	ieu-b-7	Parkinson's disease || id:ieu-b-7	|| id:ebi-a-GCST90002061	Weighted median	7	-0.0102876	0.0356944	0.773184	0.976537	-0.0802485	0.0596734	0.989765	0.922887	1.06149
ebi-a-GCST90002062	ieu-b-7	Parkinson's disease || id:ieu-b-7	|| id:ebi-a-GCST90002062	Weighted median	3	-0.000646483	0.0808121	0.993617	0.999199	-0.159038	0.157745	0.999354	0.852964	1.17087
ebi-a-GCST90002063	ieu-b-7	Parkinson's disease || id:ieu-b-7	|| id:ebi-a-GCST90002063	Weighted median	3	-0.0100306	0.0732368	0.891061	0.994956	-0.153575	0.133514	0.99002	0.857637	1.14284
ebi-a-GCST90002064	ieu-b-7	Parkinson's disease || id:ieu-b-7	|| id:ebi-a-GCST90002064	Weighted median	3	-0.0456836	0.0885735	0.606015	0.950192	-0.219288	0.127921	0.955344	0.803091	1.13646
ebi-a-GCST90002065	ieu-b-7	Parkinson's disease || id:ieu-b-7	|| id:ebi-a-GCST90002065	Weighted median	3	-0.0446151	0.0756248	0.555222	0.930028	-0.19284	0.10361	0.956366	0.824614	1.10917
ebi-a-GCST90002066	ieu-b-7	Parkinson's disease || id:ieu-b-7	|| id:ebi-a-GCST90002066	Weighted median	5	-0.0194675	0.0648239	0.763938	0.974043	-0.146522	0.107587	0.980721	0.863706	1.11359
ebi-a-GCST90002067	ieu-b-7	Parkinson's disease || id:ieu-b-7	|| id:ebi-a-GCST90002067	Weighted median	4	-0.0479153	0.0598743	0.423557	0.920795	-0.165269	0.0694383	0.953215	0.847666	1.07191
ebi-a-GCST90002068	ieu-b-7	Parkinson's disease || id:ieu-b-7	|| id:ebi-a-GCST90002068	Weighted median	4	-0.0135193	0.0597984	0.821139	0.976537	-0.130724	0.103686	0.986572	0.87746	1.10925
ebi-a-GCST90002069	ieu-b-7	Parkinson's disease || id:ieu-b-7	|| id:ebi-a-GCST90002069	Weighted median	6	-0.00258936	0.0567511	0.963608	0.999199	-0.113822	0.108643	0.997414	0.892417	1.11476
ebi-a-GCST90002070	ieu-b-7	Parkinson's disease || id:ieu-b-7	|| id:ebi-a-GCST90002070	Weighted median	5	-0.036902	0.0574277	0.520495	0.928442	-0.14946	0.0756563	0.963771	0.861173	1.07859
ebi-a-GCST90002071	ieu-b-7	Parkinson's disease || id:ieu-b-7	|| id:ebi-a-GCST90002071	Weighted median	5	-0.0988699	0.0849695	0.244589	0.884482	-0.26541	0.0676704	0.905861	0.766891	1.07001
ebi-a-GCST90002072	ieu-b-7	Parkinson's disease || id:ieu-b-7	|| id:ebi-a-GCST90002072	Weighted median	6	0.157797	0.0798004	0.0479973	0.518423	0.00138789	0.314206	1.17093	1.00139	1.36917
ebi-a-GCST90002073	ieu-b-7	Parkinson's disease || id:ieu-b-7	|| id:ebi-a-GCST90002073	Weighted median	8	-0.0113678	0.0272454	0.676503	0.96494	-0.0647687	0.0420331	0.988697	0.937284	1.04293
ebi-a-GCST90002074	ieu-b-7	Parkinson's disease || id:ieu-b-7	|| id:ebi-a-GCST90002074	Weighted median	9	-0.00384257	0.0306531	0.900241	0.994956	-0.0639227	0.0562375	0.996165	0.938078	1.05785
ebi-a-GCST90002075	ieu-b-7	Parkinson's disease || id:ieu-b-7	|| id:ebi-a-GCST90002075	Weighted median	3	-0.0482326	0.138456	0.72757	0.968053	-0.319607	0.223142	0.952912	0.726434	1.25
ebi-a-GCST90002076	ieu-b-7	Parkinson's disease || id:ieu-b-7	|| id:ebi-a-GCST90002076	Weighted median	5	0.0388437	0.0669247	0.561639	0.930028	-0.0923287	0.170016	1.03961	0.911805	1.18532
ebi-a-GCST90002077	ieu-b-7	Parkinson's disease || id:ieu-b-7	|| id:ebi-a-GCST90002077	Weighted median	7	0.120269	0.0466183	0.0098838	0.217947	0.0288972	0.211641	1.1278	1.02932	1.2357
ebi-a-GCST90002078	ieu-b-7	Parkinson's disease || id:ieu-b-7	|| id:ebi-a-GCST90002078	Weighted median	5	0.0282072	0.042749	0.50936	0.928442	-0.0555807	0.111995	1.02861	0.945936	1.11851
ebi-a-GCST90002079	ieu-b-7	Parkinson's disease || id:ieu-b-7	|| id:ebi-a-GCST90002079	Weighted median	4	0.0615353	0.113407	0.5874	0.938864	-0.160742	0.283812	1.06347	0.851512	1.32818
ebi-a-GCST90002080	ieu-b-7	Parkinson's disease || id:ieu-b-7	|| id:ebi-a-GCST90002080	Weighted median	4	-0.0126516	0.108905	0.907517	0.994956	-0.226106	0.200803	0.987428	0.797633	1.22238
ebi-a-GCST90002082	ieu-b-7	Parkinson's disease || id:ieu-b-7	|| id:ebi-a-GCST90002082	Weighted median	4	-0.0499951	0.0723706	0.489678	0.920795	-0.191842	0.0918513	0.951234	0.825438	1.0962
ebi-a-GCST90002083	ieu-b-7	Parkinson's disease || id:ieu-b-7	|| id:ebi-a-GCST90002083	Weighted median	4	0.0385866	0.0718415	0.591193	0.942316	-0.102223	0.179396	1.03934	0.902828	1.19649
ebi-a-GCST90002084	ieu-b-7	Parkinson's disease || id:ieu-b-7	|| id:ebi-a-GCST90002084	Weighted median	4	-0.00385824	0.0998254	0.969169	0.999199	-0.199516	0.191799	0.996149	0.819127	1.21143
ebi-a-GCST90002086	ieu-b-7	Parkinson's disease || id:ieu-b-7	|| id:ebi-a-GCST90002086	Weighted median	3	-0.00341388	0.111392	0.975551	0.999199	-0.221743	0.214915	0.996592	0.801122	1.23976
ebi-a-GCST90002087	ieu-b-7	Parkinson's disease || id:ieu-b-7	|| id:ebi-a-GCST90002087	Weighted median	11	0.023223	0.0583584	0.690676	0.96494	-0.0911595	0.137605	1.02349	0.912872	1.14752
ebi-a-GCST90002088	ieu-b-7	Parkinson's disease || id:ieu-b-7	|| id:ebi-a-GCST90002088	Weighted median	7	0.0716272	0.0488879	0.142885	0.840268	-0.0241931	0.167448	1.07425	0.976097	1.18228
ebi-a-GCST90002089	ieu-b-7	Parkinson's disease || id:ieu-b-7	|| id:ebi-a-GCST90002089	Weighted median	7	0.182681	0.06708	0.00646271	0.211856	0.0512043	0.314158	1.20043	1.05254	1.36911
ebi-a-GCST90002090	ieu-b-7	Parkinson's disease || id:ieu-b-7	|| id:ebi-a-GCST90002090	Weighted median	5	0.00223134	0.0697629	0.974484	0.999199	-0.134504	0.138967	1.00223	0.874149	1.14909
ebi-a-GCST90002091	ieu-b-7	Parkinson's disease || id:ieu-b-7	|| id:ebi-a-GCST90002091	Weighted median	3	0.0886462	0.0260379	0.000662827	0.0637419	0.037612	0.13968	1.09269	1.03833	1.14991
ebi-a-GCST90002095	ieu-b-7	Parkinson's disease || id:ieu-b-7	|| id:ebi-a-GCST90002095	Weighted median	6	0.0407575	0.0542463	0.452447	0.920795	-0.0655652	0.14708	1.0416	0.936538	1.15845
ebi-a-GCST90002096	ieu-b-7	Parkinson's disease || id:ieu-b-7	|| id:ebi-a-GCST90002096	Weighted median	5	0.0378042	0.0512308	0.460563	0.920795	-0.0626082	0.138217	1.03853	0.939311	1.14822
ebi-a-GCST90002097	ieu-b-7	Parkinson's disease || id:ieu-b-7	|| id:ebi-a-GCST90002097	Weighted median	5	0.141677	0.0345817	4.18788e-05	0.00604102	0.0738964	0.209457	1.1522	1.0767	1.23301
ebi-a-GCST90002098	ieu-b-7	Parkinson's disease || id:ieu-b-7	|| id:ebi-a-GCST90002098	Weighted median	16	0.0494154	0.0318046	0.120252	0.797534	-0.0129217	0.111752	1.05066	0.987161	1.11824
ebi-a-GCST90002099	ieu-b-7	Parkinson's disease || id:ieu-b-7	|| id:ebi-a-GCST90002099	Weighted median	5	-0.00889876	0.0367063	0.808446	0.976537	-0.0808432	0.0630456	0.991141	0.922338	1.06508
ebi-a-GCST90002102	ieu-b-7	Parkinson's disease || id:ieu-b-7	|| id:ebi-a-GCST90002102	Weighted median	8	0.00118906	0.0309543	0.969358	0.999199	-0.0594813	0.0618595	1.00119	0.942253	1.06381
ebi-a-GCST90002104	ieu-b-7	Parkinson's disease || id:ieu-b-7	|| id:ebi-a-GCST90002104	Weighted median	5	0.113127	0.0497253	0.0229038	0.347776	0.0156653	0.210589	1.11977	1.01579	1.2344
ebi-a-GCST90002105	ieu-b-7	Parkinson's disease || id:ieu-b-7	|| id:ebi-a-GCST90002105	Weighted median	11	-0.143347	0.0356294	5.73917e-05	0.006623	-0.213181	-0.0735136	0.866453	0.80801	0.929124
ebi-a-GCST90002106	ieu-b-7	Parkinson's disease || id:ieu-b-7	|| id:ebi-a-GCST90002106	Weighted median	10	-0.124852	0.0459596	0.00659638	0.211856	-0.214933	-0.0347713	0.882627	0.806595	0.965826
ebi-a-GCST90002108	ieu-b-7	Parkinson's disease || id:ieu-b-7	|| id:ebi-a-GCST90002108	Weighted median	6	-0.0917152	0.0318209	0.00394864	0.211856	-0.154084	-0.0293463	0.912365	0.8572	0.97108
ebi-a-GCST90002109	ieu-b-7	Parkinson's disease || id:ieu-b-7	|| id:ebi-a-GCST90002109	Weighted median	5	-0.112864	0.0455972	0.0133146	0.264915	-0.202235	-0.0234936	0.893272	0.816903	0.97678
ebi-a-GCST90002110	ieu-b-7	Parkinson's disease || id:ieu-b-7	|| id:ebi-a-GCST90002110	Weighted median	4	-0.0339165	0.0464794	0.465567	0.920795	-0.125016	0.0571831	0.966652	0.882483	1.05885
ebi-a-GCST90002111	ieu-b-7	Parkinson's disease || id:ieu-b-7	|| id:ebi-a-GCST90002111	Weighted median	3	-0.0467365	0.0436581	0.284389	0.920424	-0.132306	0.0388334	0.954339	0.876073	1.0396
ebi-a-GCST90002112	ieu-b-7	Parkinson's disease || id:ieu-b-7	|| id:ebi-a-GCST90002112	Weighted median	4	-0.044059	0.0601093	0.463569	0.920795	-0.161873	0.0737552	0.956897	0.850549	1.07654
ebi-a-GCST90002116	ieu-b-7	Parkinson's disease || id:ieu-b-7	|| id:ebi-a-GCST90002116	Weighted median	10	-0.064689	0.0360275	0.0725668	0.628697	-0.135303	0.00592489	0.937359	0.873451	1.00594
ebi-a-GCST90002117	ieu-b-7	Parkinson's disease || id:ieu-b-7	|| id:ebi-a-GCST90002117	Weighted median	5	-0.0270724	0.041125	0.510348	0.928442	-0.107677	0.0535326	0.973291	0.897917	1.05499
ebi-a-GCST90002118	ieu-b-7	Parkinson's disease || id:ieu-b-7	|| id:ebi-a-GCST90002118	Weighted median	4	-0.0659693	0.0620644	0.287819	0.920424	-0.187615	0.0556769	0.93616	0.828933	1.05726
ebi-a-GCST90002119	ieu-b-7	Parkinson's disease || id:ieu-b-7	|| id:ebi-a-GCST90002119	Weighted median	8	0.00205712	0.0334318	0.950936	0.999199	-0.0634692	0.0675835	1.00206	0.938503	1.06992
ebi-a-GCST90002120	ieu-b-7	Parkinson's disease || id:ieu-b-7	|| id:ebi-a-GCST90002120	Weighted median	5	-0.141859	0.0815649	0.081998	0.666378	-0.301726	0.0180088	0.867744	0.739541	1.01817
ebi-a-GCST90002121	ieu-b-7	Parkinson's disease || id:ieu-b-7	|| id:ebi-a-GCST90002121	Weighted median	6	0.0316399	0.0671578	0.637549	0.964794	-0.0999894	0.163269	1.03215	0.904847	1.17735
