# Supplementary material for: Peripheral immune cell traits and Parkinson’s disease: A Mendelian randomization study
Source: PLoS One. 2024 Mar 5;19(3):e0299026. doi: 10.1371/journal.pone.0299026 (PMC10914262; doi:10.1371/journal.pone.0299026)
Supplement: S6 Table — (XLSX) [file pone.0299026.s008.xlsx]

## Sheet: MR Egger_FDR
S6 Table. Results of MR Egger analysis post-FDR correction.
id.exposure	id.outcome	outcome	exposure	method	nsnp	b	se	pval	FDR	lo_ci	up_ci	or	or_lci95	or_uci95
ebi-a-GCST90001392	ieu-b-7	Parkinson's disease || id:ieu-b-7	|| id:ebi-a-GCST90001392	MR Egger	6	0.0730712	0.271928	0.801439	0.997025	-0.459909	0.606051	1.07581	0.631341	1.83318
ebi-a-GCST90001393	ieu-b-7	Parkinson's disease || id:ieu-b-7	|| id:ebi-a-GCST90001393	MR Egger	5	0.587028	0.305648	0.150549	0.997025	-0.0120423	1.1861	1.79864	0.98803	3.27428
ebi-a-GCST90001394	ieu-b-7	Parkinson's disease || id:ieu-b-7	|| id:ebi-a-GCST90001394	MR Egger	3	0.00153346	0.0358911	0.972817	0.997618	-0.068813	0.0718799	1.00153	0.933501	1.07453
ebi-a-GCST90001395	ieu-b-7	Parkinson's disease || id:ieu-b-7	|| id:ebi-a-GCST90001395	MR Egger	6	0.167158	0.1742	0.391609	0.997025	-0.174274	0.508589	1.18194	0.840067	1.66294
ebi-a-GCST90001396	ieu-b-7	Parkinson's disease || id:ieu-b-7	|| id:ebi-a-GCST90001396	MR Egger	3	0.405018	0.28377	0.389071	0.997025	-0.151171	0.961206	1.49933	0.859701	2.61485
ebi-a-GCST90001397	ieu-b-7	Parkinson's disease || id:ieu-b-7	|| id:ebi-a-GCST90001397	MR Egger	3	0.560835	0.578892	0.510085	0.997025	-0.573792	1.69546	1.75214	0.563385	5.44917
ebi-a-GCST90001398	ieu-b-7	Parkinson's disease || id:ieu-b-7	|| id:ebi-a-GCST90001398	MR Egger	5	-0.0590924	0.284462	0.848739	0.997025	-0.616638	0.498453	0.94262	0.539756	1.64617
ebi-a-GCST90001399	ieu-b-7	Parkinson's disease || id:ieu-b-7	|| id:ebi-a-GCST90001399	MR Egger	4	0.0316328	0.173508	0.872143	0.997025	-0.308442	0.371708	1.03214	0.73459	1.45021
ebi-a-GCST90001400	ieu-b-7	Parkinson's disease || id:ieu-b-7	|| id:ebi-a-GCST90001400	MR Egger	3	-0.202408	0.227841	0.537588	0.997025	-0.648975	0.24416	0.816762	0.522581	1.27655
ebi-a-GCST90001401	ieu-b-7	Parkinson's disease || id:ieu-b-7	|| id:ebi-a-GCST90001401	MR Egger	5	0.0468332	0.176004	0.807408	0.997025	-0.298134	0.391801	1.04795	0.742202	1.47964
ebi-a-GCST90001403	ieu-b-7	Parkinson's disease || id:ieu-b-7	|| id:ebi-a-GCST90001403	MR Egger	4	-0.00627886	0.172277	0.974237	0.997618	-0.343941	0.331384	0.993741	0.708971	1.39289
ebi-a-GCST90001404	ieu-b-7	Parkinson's disease || id:ieu-b-7	|| id:ebi-a-GCST90001404	MR Egger	6	-0.0314597	0.0471428	0.541088	0.997025	-0.12386	0.0609401	0.96903	0.883504	1.06284
ebi-a-GCST90001406	ieu-b-7	Parkinson's disease || id:ieu-b-7	|| id:ebi-a-GCST90001406	MR Egger	8	0.0585867	0.139432	0.688985	0.997025	-0.2147	0.331874	1.06034	0.806783	1.39358
ebi-a-GCST90001408	ieu-b-7	Parkinson's disease || id:ieu-b-7	|| id:ebi-a-GCST90001408	MR Egger	8	-0.0666733	0.137054	0.643887	0.997025	-0.335298	0.201952	0.935501	0.715125	1.22379
ebi-a-GCST90001409	ieu-b-7	Parkinson's disease || id:ieu-b-7	|| id:ebi-a-GCST90001409	MR Egger	4	-0.0256932	0.380272	0.952279	0.997618	-0.771027	0.719641	0.974634	0.462538	2.0537
ebi-a-GCST90001410	ieu-b-7	Parkinson's disease || id:ieu-b-7	|| id:ebi-a-GCST90001410	MR Egger	5	-0.151851	0.280048	0.625343	0.997025	-0.700745	0.397042	0.859116	0.496215	1.48742
ebi-a-GCST90001411	ieu-b-7	Parkinson's disease || id:ieu-b-7	|| id:ebi-a-GCST90001411	MR Egger	3	0.388776	0.214753	0.321284	0.997025	-0.0321413	0.809692	1.47517	0.96837	2.24722
ebi-a-GCST90001412	ieu-b-7	Parkinson's disease || id:ieu-b-7	|| id:ebi-a-GCST90001412	MR Egger	6	0.0192324	0.272402	0.947103	0.997618	-0.514676	0.553141	1.01942	0.597694	1.7387
ebi-a-GCST90001417	ieu-b-7	Parkinson's disease || id:ieu-b-7	|| id:ebi-a-GCST90001417	MR Egger	5	0.285421	0.185186	0.220908	0.997025	-0.0775429	0.648385	1.33032	0.925387	1.91245
ebi-a-GCST90001418	ieu-b-7	Parkinson's disease || id:ieu-b-7	|| id:ebi-a-GCST90001418	MR Egger	3	0.418827	0.461067	0.530538	0.997025	-0.484865	1.32252	1.52018	0.61578	3.75286
ebi-a-GCST90001419	ieu-b-7	Parkinson's disease || id:ieu-b-7	|| id:ebi-a-GCST90001419	MR Egger	3	0.100265	0.711373	0.910859	0.997618	-1.29403	1.49456	1.10546	0.274165	4.45735
ebi-a-GCST90001420	ieu-b-7	Parkinson's disease || id:ieu-b-7	|| id:ebi-a-GCST90001420	MR Egger	3	0.110951	0.226084	0.70956	0.997025	-0.332173	0.554075	1.11734	0.717363	1.74033
ebi-a-GCST90001424	ieu-b-7	Parkinson's disease || id:ieu-b-7	|| id:ebi-a-GCST90001424	MR Egger	4	-0.101277	0.482896	0.853304	0.997025	-1.04775	0.845199	0.903683	0.350725	2.32844
ebi-a-GCST90001426	ieu-b-7	Parkinson's disease || id:ieu-b-7	|| id:ebi-a-GCST90001426	MR Egger	7	-0.0144181	0.203954	0.946383	0.997618	-0.414169	0.385333	0.985685	0.660889	1.4701
ebi-a-GCST90001427	ieu-b-7	Parkinson's disease || id:ieu-b-7	|| id:ebi-a-GCST90001427	MR Egger	5	0.587438	0.357004	0.198425	0.997025	-0.112291	1.28717	1.79937	0.893784	3.62251
ebi-a-GCST90001428	ieu-b-7	Parkinson's disease || id:ieu-b-7	|| id:ebi-a-GCST90001428	MR Egger	3	0.426165	0.285859	0.37614	0.997025	-0.134119	0.98645	1.53137	0.874486	2.6817
ebi-a-GCST90001429	ieu-b-7	Parkinson's disease || id:ieu-b-7	|| id:ebi-a-GCST90001429	MR Egger	5	-0.136295	0.424565	0.769258	0.997025	-0.968442	0.695853	0.872585	0.379674	2.00542
ebi-a-GCST90001430	ieu-b-7	Parkinson's disease || id:ieu-b-7	|| id:ebi-a-GCST90001430	MR Egger	5	0.00542775	0.0392135	0.898681	0.997618	-0.0714306	0.0822861	1.00544	0.931061	1.08577
ebi-a-GCST90001431	ieu-b-7	Parkinson's disease || id:ieu-b-7	|| id:ebi-a-GCST90001431	MR Egger	3	0.430484	0.309437	0.396768	0.997025	-0.176014	1.03698	1.538	0.838607	2.82069
ebi-a-GCST90001432	ieu-b-7	Parkinson's disease || id:ieu-b-7	|| id:ebi-a-GCST90001432	MR Egger	6	0.0769818	0.225848	0.750363	0.997025	-0.365681	0.519644	1.08002	0.693724	1.68143
ebi-a-GCST90001433	ieu-b-7	Parkinson's disease || id:ieu-b-7	|| id:ebi-a-GCST90001433	MR Egger	3	0.129382	0.143915	0.533823	0.997025	-0.152693	0.411456	1.13812	0.858394	1.50901
ebi-a-GCST90001434	ieu-b-7	Parkinson's disease || id:ieu-b-7	|| id:ebi-a-GCST90001434	MR Egger	5	-1.06536	0.694248	0.222452	0.997025	-2.42609	0.295365	0.344604	0.0883821	1.34362
ebi-a-GCST90001436	ieu-b-7	Parkinson's disease || id:ieu-b-7	|| id:ebi-a-GCST90001436	MR Egger	6	-0.161455	0.233906	0.527995	0.997025	-0.619911	0.297001	0.850905	0.537992	1.34582
ebi-a-GCST90001439	ieu-b-7	Parkinson's disease || id:ieu-b-7	|| id:ebi-a-GCST90001439	MR Egger	5	0.0136032	0.287284	0.965209	0.997618	-0.549473	0.576679	1.0137	0.577254	1.78012
ebi-a-GCST90001441	ieu-b-7	Parkinson's disease || id:ieu-b-7	|| id:ebi-a-GCST90001441	MR Egger	4	-0.0569365	0.32931	0.878647	0.997025	-0.702383	0.58851	0.944654	0.495403	1.8013
ebi-a-GCST90001442	ieu-b-7	Parkinson's disease || id:ieu-b-7	|| id:ebi-a-GCST90001442	MR Egger	6	0.275405	0.195995	0.232677	0.997025	-0.108746	0.659556	1.31706	0.896958	1.93393
ebi-a-GCST90001444	ieu-b-7	Parkinson's disease || id:ieu-b-7	|| id:ebi-a-GCST90001444	MR Egger	3	-0.0514286	0.164732	0.807354	0.997025	-0.374303	0.271446	0.949872	0.687768	1.31186
ebi-a-GCST90001446	ieu-b-7	Parkinson's disease || id:ieu-b-7	|| id:ebi-a-GCST90001446	MR Egger	6	-0.0871331	0.0724205	0.295256	0.997025	-0.229077	0.0548111	0.916555	0.795267	1.05634
ebi-a-GCST90001447	ieu-b-7	Parkinson's disease || id:ieu-b-7	|| id:ebi-a-GCST90001447	MR Egger	4	0.0265229	0.16461	0.886799	0.997025	-0.296112	0.349158	1.02688	0.743704	1.41787
ebi-a-GCST90001449	ieu-b-7	Parkinson's disease || id:ieu-b-7	|| id:ebi-a-GCST90001449	MR Egger	5	0.140491	0.240857	0.600649	0.997025	-0.331589	0.612571	1.15084	0.717782	1.84517
ebi-a-GCST90001450	ieu-b-7	Parkinson's disease || id:ieu-b-7	|| id:ebi-a-GCST90001450	MR Egger	5	-0.0807042	0.0741577	0.356085	0.997025	-0.226053	0.0646449	0.922466	0.797676	1.06678
ebi-a-GCST90001451	ieu-b-7	Parkinson's disease || id:ieu-b-7	|| id:ebi-a-GCST90001451	MR Egger	10	-0.0341884	0.097671	0.735349	0.997025	-0.225624	0.157247	0.966389	0.798018	1.17028
ebi-a-GCST90001452	ieu-b-7	Parkinson's disease || id:ieu-b-7	|| id:ebi-a-GCST90001452	MR Egger	3	-0.499399	0.359885	0.397531	0.997025	-1.20477	0.205974	0.606895	0.29976	1.22872
ebi-a-GCST90001453	ieu-b-7	Parkinson's disease || id:ieu-b-7	|| id:ebi-a-GCST90001453	MR Egger	4	0.316637	0.15279	0.174001	0.997025	0.0171696	0.616105	1.3725	1.01732	1.8517
ebi-a-GCST90001458	ieu-b-7	Parkinson's disease || id:ieu-b-7	|| id:ebi-a-GCST90001458	MR Egger	3	-0.183226	0.0672471	0.223933	0.997025	-0.315031	-0.051422	0.83258	0.729767	0.949878
ebi-a-GCST90001459	ieu-b-7	Parkinson's disease || id:ieu-b-7	|| id:ebi-a-GCST90001459	MR Egger	6	-0.149159	0.0642044	0.0808539	0.997025	-0.274999	-0.0233179	0.861433	0.759573	0.976952
ebi-a-GCST90001460	ieu-b-7	Parkinson's disease || id:ieu-b-7	|| id:ebi-a-GCST90001460	MR Egger	5	-0.00768904	0.100558	0.943864	0.997618	-0.204782	0.189404	0.99234	0.814825	1.20853
ebi-a-GCST90001461	ieu-b-7	Parkinson's disease || id:ieu-b-7	|| id:ebi-a-GCST90001461	MR Egger	4	-0.19738	0.0814637	0.136352	0.997025	-0.357049	-0.0377113	0.820879	0.699738	0.962991
ebi-a-GCST90001462	ieu-b-7	Parkinson's disease || id:ieu-b-7	|| id:ebi-a-GCST90001462	MR Egger	4	-0.154942	0.100496	0.263065	0.997025	-0.351914	0.04203	0.856465	0.703341	1.04293
ebi-a-GCST90001463	ieu-b-7	Parkinson's disease || id:ieu-b-7	|| id:ebi-a-GCST90001463	MR Egger	5	-0.141311	0.0575587	0.0912666	0.997025	-0.254126	-0.0284957	0.868219	0.775594	0.971907
ebi-a-GCST90001464	ieu-b-7	Parkinson's disease || id:ieu-b-7	|| id:ebi-a-GCST90001464	MR Egger	3	-0.184394	0.157159	0.449345	0.997025	-0.492426	0.123638	0.831608	0.611142	1.13161
ebi-a-GCST90001465	ieu-b-7	Parkinson's disease || id:ieu-b-7	|| id:ebi-a-GCST90001465	MR Egger	5	-0.212763	0.183125	0.329333	0.997025	-0.571688	0.146162	0.808348	0.564572	1.15738
ebi-a-GCST90001466	ieu-b-7	Parkinson's disease || id:ieu-b-7	|| id:ebi-a-GCST90001466	MR Egger	3	-0.173224	0.178782	0.510051	0.997025	-0.523636	0.177188	0.840949	0.592363	1.19386
ebi-a-GCST90001467	ieu-b-7	Parkinson's disease || id:ieu-b-7	|| id:ebi-a-GCST90001467	MR Egger	5	0.138264	0.156558	0.442193	0.997025	-0.16859	0.445118	1.14828	0.844855	1.56067
ebi-a-GCST90001468	ieu-b-7	Parkinson's disease || id:ieu-b-7	|| id:ebi-a-GCST90001468	MR Egger	5	-0.153442	0.0841354	0.165699	0.997025	-0.318347	0.0114635	0.857751	0.72735	1.01153
ebi-a-GCST90001469	ieu-b-7	Parkinson's disease || id:ieu-b-7	|| id:ebi-a-GCST90001469	MR Egger	6	-0.105091	0.0487684	0.0974436	0.997025	-0.200677	-0.00950539	0.900242	0.818176	0.99054
ebi-a-GCST90001470	ieu-b-7	Parkinson's disease || id:ieu-b-7	|| id:ebi-a-GCST90001470	MR Egger	4	0.265021	0.200215	0.316648	0.997025	-0.1274	0.657442	1.30346	0.880381	1.92985
ebi-a-GCST90001471	ieu-b-7	Parkinson's disease || id:ieu-b-7	|| id:ebi-a-GCST90001471	MR Egger	3	1.55333	7.98129	0.87763	0.997025	-14.09	17.1967	4.72718	7.59966e-07	2.94043e+07
ebi-a-GCST90001472	ieu-b-7	Parkinson's disease || id:ieu-b-7	|| id:ebi-a-GCST90001472	MR Egger	5	-0.136847	0.0740944	0.161917	0.997025	-0.282072	0.00837757	0.872103	0.754219	1.00841
ebi-a-GCST90001473	ieu-b-7	Parkinson's disease || id:ieu-b-7	|| id:ebi-a-GCST90001473	MR Egger	7	-0.0681944	0.0508015	0.237199	0.997025	-0.167765	0.0313765	0.934079	0.845552	1.03187
ebi-a-GCST90001474	ieu-b-7	Parkinson's disease || id:ieu-b-7	|| id:ebi-a-GCST90001474	MR Egger	5	0.190384	0.0695332	0.0714562	0.997025	0.0540993	0.326669	1.20971	1.05559	1.38634
ebi-a-GCST90001475	ieu-b-7	Parkinson's disease || id:ieu-b-7	|| id:ebi-a-GCST90001475	MR Egger	3	-0.110836	0.536247	0.870246	0.997025	-1.16188	0.940209	0.895086	0.312897	2.56052
ebi-a-GCST90001477	ieu-b-7	Parkinson's disease || id:ieu-b-7	|| id:ebi-a-GCST90001477	MR Egger	5	0.267746	0.209823	0.291765	0.997025	-0.143506	0.678998	1.30702	0.866315	1.9719
ebi-a-GCST90001478	ieu-b-7	Parkinson's disease || id:ieu-b-7	|| id:ebi-a-GCST90001478	MR Egger	3	-0.722385	0.911041	0.573204	0.997025	-2.50803	1.06326	0.485593	0.0814288	2.89579
ebi-a-GCST90001479	ieu-b-7	Parkinson's disease || id:ieu-b-7	|| id:ebi-a-GCST90001479	MR Egger	3	0.495074	0.370385	0.408907	0.997025	-0.23088	1.22103	1.64062	0.793835	3.39067
ebi-a-GCST90001480	ieu-b-7	Parkinson's disease || id:ieu-b-7	|| id:ebi-a-GCST90001480	MR Egger	11	0.0228848	0.0524239	0.672734	0.997025	-0.079866	0.125636	1.02315	0.92324	1.13387
ebi-a-GCST90001481	ieu-b-7	Parkinson's disease || id:ieu-b-7	|| id:ebi-a-GCST90001481	MR Egger	11	0.0109149	0.0308221	0.731398	0.997025	-0.0494963	0.0713262	1.01097	0.951709	1.07393
ebi-a-GCST90001482	ieu-b-7	Parkinson's disease || id:ieu-b-7	|| id:ebi-a-GCST90001482	MR Egger	11	0.0106222	0.0351626	0.769449	0.997025	-0.0582966	0.079541	1.01068	0.94337	1.08279
ebi-a-GCST90001483	ieu-b-7	Parkinson's disease || id:ieu-b-7	|| id:ebi-a-GCST90001483	MR Egger	14	0.0480186	0.0356001	0.202294	0.997025	-0.0217575	0.117795	1.04919	0.978477	1.12501
ebi-a-GCST90001484	ieu-b-7	Parkinson's disease || id:ieu-b-7	|| id:ebi-a-GCST90001484	MR Egger	8	-0.00272038	0.0482168	0.956839	0.997618	-0.0972254	0.0917846	0.997283	0.907351	1.09613
ebi-a-GCST90001485	ieu-b-7	Parkinson's disease || id:ieu-b-7	|| id:ebi-a-GCST90001485	MR Egger	15	-0.00598925	0.024722	0.812356	0.997025	-0.0544444	0.0424659	0.994029	0.947011	1.04338
ebi-a-GCST90001487	ieu-b-7	Parkinson's disease || id:ieu-b-7	|| id:ebi-a-GCST90001487	MR Egger	5	-0.0581045	0.04987	0.328191	0.997025	-0.15585	0.0396407	0.943551	0.855688	1.04044
ebi-a-GCST90001488	ieu-b-7	Parkinson's disease || id:ieu-b-7	|| id:ebi-a-GCST90001488	MR Egger	4	0.0442939	0.0700829	0.591985	0.997025	-0.0930686	0.181657	1.04529	0.911131	1.1992
ebi-a-GCST90001489	ieu-b-7	Parkinson's disease || id:ieu-b-7	|| id:ebi-a-GCST90001489	MR Egger	7	-0.0345905	0.031614	0.323776	0.997025	-0.0965538	0.0273729	0.966001	0.907961	1.02775
ebi-a-GCST90001491	ieu-b-7	Parkinson's disease || id:ieu-b-7	|| id:ebi-a-GCST90001491	MR Egger	7	-0.0300831	0.0325186	0.397365	0.997025	-0.0938195	0.0336534	0.970365	0.910447	1.03423
ebi-a-GCST90001492	ieu-b-7	Parkinson's disease || id:ieu-b-7	|| id:ebi-a-GCST90001492	MR Egger	5	-0.00944786	0.0454769	0.848727	0.997025	-0.0985825	0.0796868	0.990597	0.906121	1.08295
ebi-a-GCST90001493	ieu-b-7	Parkinson's disease || id:ieu-b-7	|| id:ebi-a-GCST90001493	MR Egger	6	-0.0293623	0.0305538	0.390972	0.997025	-0.0892478	0.0305232	0.971065	0.914619	1.03099
ebi-a-GCST90001494	ieu-b-7	Parkinson's disease || id:ieu-b-7	|| id:ebi-a-GCST90001494	MR Egger	11	0.000888361	0.0313729	0.978028	0.997618	-0.0606025	0.0623792	1.00089	0.941197	1.06437
ebi-a-GCST90001495	ieu-b-7	Parkinson's disease || id:ieu-b-7	|| id:ebi-a-GCST90001495	MR Egger	6	-0.0371201	0.0402781	0.408894	0.997025	-0.116065	0.041825	0.96356	0.890417	1.04271
ebi-a-GCST90001496	ieu-b-7	Parkinson's disease || id:ieu-b-7	|| id:ebi-a-GCST90001496	MR Egger	9	-0.0216765	0.0725151	0.773677	0.997025	-0.163806	0.120453	0.978557	0.848907	1.12801
ebi-a-GCST90001497	ieu-b-7	Parkinson's disease || id:ieu-b-7	|| id:ebi-a-GCST90001497	MR Egger	8	0.000836763	0.0401663	0.984055	0.997618	-0.0778892	0.0795627	1.00084	0.925067	1.08281
ebi-a-GCST90001498	ieu-b-7	Parkinson's disease || id:ieu-b-7	|| id:ebi-a-GCST90001498	MR Egger	7	-0.0384642	0.258111	0.88736	0.997025	-0.544361	0.467433	0.962266	0.580212	1.59589
ebi-a-GCST90001499	ieu-b-7	Parkinson's disease || id:ieu-b-7	|| id:ebi-a-GCST90001499	MR Egger	7	0.0288438	0.0299484	0.379723	0.997025	-0.0298551	0.0875428	1.02926	0.970586	1.09149
ebi-a-GCST90001500	ieu-b-7	Parkinson's disease || id:ieu-b-7	|| id:ebi-a-GCST90001500	MR Egger	5	0.0599671	0.0515783	0.329055	0.997025	-0.0411264	0.161061	1.0618	0.959708	1.17476
ebi-a-GCST90001501	ieu-b-7	Parkinson's disease || id:ieu-b-7	|| id:ebi-a-GCST90001501	MR Egger	5	-0.00810173	0.0448995	0.868307	0.997025	-0.0961048	0.0799013	0.991931	0.908369	1.08318
ebi-a-GCST90001502	ieu-b-7	Parkinson's disease || id:ieu-b-7	|| id:ebi-a-GCST90001502	MR Egger	11	-0.0190783	0.0266658	0.492468	0.997025	-0.0713434	0.0331868	0.981103	0.931142	1.03374
ebi-a-GCST90001503	ieu-b-7	Parkinson's disease || id:ieu-b-7	|| id:ebi-a-GCST90001503	MR Egger	11	0.000322999	0.0252381	0.990068	0.997618	-0.0491436	0.0497896	1.00032	0.952044	1.05105
ebi-a-GCST90001505	ieu-b-7	Parkinson's disease || id:ieu-b-7	|| id:ebi-a-GCST90001505	MR Egger	4	-0.0436039	0.137179	0.780709	0.997025	-0.312475	0.225267	0.957333	0.731634	1.25266
ebi-a-GCST90001507	ieu-b-7	Parkinson's disease || id:ieu-b-7	|| id:ebi-a-GCST90001507	MR Egger	8	-0.0442605	0.0606274	0.492872	0.997025	-0.16309	0.0745692	0.956705	0.849515	1.07742
ebi-a-GCST90001508	ieu-b-7	Parkinson's disease || id:ieu-b-7	|| id:ebi-a-GCST90001508	MR Egger	9	-0.0120512	0.0310066	0.709075	0.997025	-0.0728242	0.0487218	0.988021	0.929764	1.04993
ebi-a-GCST90001509	ieu-b-7	Parkinson's disease || id:ieu-b-7	|| id:ebi-a-GCST90001509	MR Egger	8	-0.0168238	0.0353714	0.651158	0.997025	-0.0861518	0.0525042	0.983317	0.917455	1.05391
ebi-a-GCST90001510	ieu-b-7	Parkinson's disease || id:ieu-b-7	|| id:ebi-a-GCST90001510	MR Egger	5	-0.0109596	0.0754411	0.893707	0.997025	-0.158824	0.136905	0.9891	0.853146	1.14672
ebi-a-GCST90001511	ieu-b-7	Parkinson's disease || id:ieu-b-7	|| id:ebi-a-GCST90001511	MR Egger	6	-0.0941284	0.0932536	0.369892	0.997025	-0.276905	0.0886486	0.910166	0.758126	1.0927
ebi-a-GCST90001512	ieu-b-7	Parkinson's disease || id:ieu-b-7	|| id:ebi-a-GCST90001512	MR Egger	3	-0.110294	0.088698	0.431179	0.997025	-0.284142	0.063554	0.895571	0.75266	1.06562
ebi-a-GCST90001514	ieu-b-7	Parkinson's disease || id:ieu-b-7	|| id:ebi-a-GCST90001514	MR Egger	3	-0.0460062	0.0584323	0.57539	0.997025	-0.160533	0.0685211	0.955036	0.851689	1.07092
ebi-a-GCST90001515	ieu-b-7	Parkinson's disease || id:ieu-b-7	|| id:ebi-a-GCST90001515	MR Egger	6	-0.143239	0.152158	0.39981	0.997025	-0.44147	0.154991	0.866547	0.643091	1.16765
ebi-a-GCST90001517	ieu-b-7	Parkinson's disease || id:ieu-b-7	|| id:ebi-a-GCST90001517	MR Egger	4	0.0154774	0.058188	0.815158	0.997025	-0.098571	0.129526	1.0156	0.906131	1.13829
ebi-a-GCST90001519	ieu-b-7	Parkinson's disease || id:ieu-b-7	|| id:ebi-a-GCST90001519	MR Egger	4	0.0967241	0.330339	0.797257	0.997025	-0.550741	0.744189	1.10156	0.576523	2.10473
ebi-a-GCST90001520	ieu-b-7	Parkinson's disease || id:ieu-b-7	|| id:ebi-a-GCST90001520	MR Egger	7	0.00369611	0.0554976	0.949482	0.997618	-0.105079	0.112471	1.0037	0.900253	1.11904
ebi-a-GCST90001521	ieu-b-7	Parkinson's disease || id:ieu-b-7	|| id:ebi-a-GCST90001521	MR Egger	4	0.0364183	0.0908793	0.727373	0.997025	-0.141705	0.214542	1.03709	0.867877	1.23929
ebi-a-GCST90001524	ieu-b-7	Parkinson's disease || id:ieu-b-7	|| id:ebi-a-GCST90001524	MR Egger	3	-0.000227519	0.0606778	0.997613	0.997618	-0.119156	0.118701	0.999773	0.887669	1.12603
ebi-a-GCST90001525	ieu-b-7	Parkinson's disease || id:ieu-b-7	|| id:ebi-a-GCST90001525	MR Egger	7	-0.116477	0.274615	0.689089	0.997025	-0.654723	0.421769	0.890051	0.519586	1.52466
ebi-a-GCST90001526	ieu-b-7	Parkinson's disease || id:ieu-b-7	|| id:ebi-a-GCST90001526	MR Egger	4	0.205998	0.0911951	0.15241	0.997025	0.0272558	0.384741	1.22875	1.02763	1.46923
ebi-a-GCST90001527	ieu-b-7	Parkinson's disease || id:ieu-b-7	|| id:ebi-a-GCST90001527	MR Egger	4	0.118737	0.340303	0.760461	0.997025	-0.548256	0.78573	1.12607	0.577957	2.19401
ebi-a-GCST90001528	ieu-b-7	Parkinson's disease || id:ieu-b-7	|| id:ebi-a-GCST90001528	MR Egger	3	-0.37776	0.129171	0.209751	0.997025	-0.630934	-0.124585	0.685395	0.532094	0.882863
ebi-a-GCST90001530	ieu-b-7	Parkinson's disease || id:ieu-b-7	|| id:ebi-a-GCST90001530	MR Egger	3	0.205458	0.339658	0.653672	0.997025	-0.460272	0.871188	1.22809	0.631112	2.38975
ebi-a-GCST90001531	ieu-b-7	Parkinson's disease || id:ieu-b-7	|| id:ebi-a-GCST90001531	MR Egger	8	0.00715611	0.025176	0.785779	0.997025	-0.0421889	0.0565011	1.00718	0.958689	1.05813
ebi-a-GCST90001532	ieu-b-7	Parkinson's disease || id:ieu-b-7	|| id:ebi-a-GCST90001532	MR Egger	11	-0.00535089	0.0256282	0.839262	0.997025	-0.0555822	0.0448804	0.994663	0.945934	1.0459
ebi-a-GCST90001533	ieu-b-7	Parkinson's disease || id:ieu-b-7	|| id:ebi-a-GCST90001533	MR Egger	4	0.128094	0.0941678	0.306771	0.997025	-0.0564748	0.312663	1.13666	0.94509	1.36706
ebi-a-GCST90001534	ieu-b-7	Parkinson's disease || id:ieu-b-7	|| id:ebi-a-GCST90001534	MR Egger	6	0.0297148	0.365408	0.939094	0.997618	-0.686485	0.745914	1.03016	0.503342	2.10837
ebi-a-GCST90001535	ieu-b-7	Parkinson's disease || id:ieu-b-7	|| id:ebi-a-GCST90001535	MR Egger	7	-0.103074	0.0538866	0.113976	0.997025	-0.208692	0.00254341	0.90206	0.811645	1.00255
ebi-a-GCST90001536	ieu-b-7	Parkinson's disease || id:ieu-b-7	|| id:ebi-a-GCST90001536	MR Egger	7	0.0142804	0.0427327	0.751805	0.997025	-0.0694756	0.0980364	1.01438	0.932883	1.103
ebi-a-GCST90001537	ieu-b-7	Parkinson's disease || id:ieu-b-7	|| id:ebi-a-GCST90001537	MR Egger	4	0.0021232	0.160293	0.990634	0.997618	-0.312051	0.316297	1.00213	0.731944	1.37204
ebi-a-GCST90001538	ieu-b-7	Parkinson's disease || id:ieu-b-7	|| id:ebi-a-GCST90001538	MR Egger	5	-0.161297	0.111113	0.242516	0.997025	-0.379078	0.0564843	0.851039	0.684492	1.05811
ebi-a-GCST90001539	ieu-b-7	Parkinson's disease || id:ieu-b-7	|| id:ebi-a-GCST90001539	MR Egger	3	0.346331	0.312111	0.466945	0.997025	-0.265408	0.958069	1.41387	0.766893	2.60666
ebi-a-GCST90001540	ieu-b-7	Parkinson's disease || id:ieu-b-7	|| id:ebi-a-GCST90001540	MR Egger	3	0.465408	0.449438	0.488888	0.997025	-0.415492	1.34631	1.59266	0.660016	3.84321
ebi-a-GCST90001541	ieu-b-7	Parkinson's disease || id:ieu-b-7	|| id:ebi-a-GCST90001541	MR Egger	5	0.0472909	0.134275	0.74798	0.997025	-0.215888	0.310469	1.04843	0.805826	1.36407
ebi-a-GCST90001542	ieu-b-7	Parkinson's disease || id:ieu-b-7	|| id:ebi-a-GCST90001542	MR Egger	3	-0.163852	0.213897	0.583853	0.997025	-0.583089	0.255386	0.848868	0.558171	1.29096
ebi-a-GCST90001543	ieu-b-7	Parkinson's disease || id:ieu-b-7	|| id:ebi-a-GCST90001543	MR Egger	6	-0.0857523	0.101971	0.447712	0.997025	-0.285616	0.114112	0.917822	0.751551	1.12088
ebi-a-GCST90001544	ieu-b-7	Parkinson's disease || id:ieu-b-7	|| id:ebi-a-GCST90001544	MR Egger	8	-0.0891026	0.0725107	0.265145	0.997025	-0.231224	0.0530185	0.914752	0.793562	1.05445
ebi-a-GCST90001546	ieu-b-7	Parkinson's disease || id:ieu-b-7	|| id:ebi-a-GCST90001546	MR Egger	4	0.0742275	0.0936757	0.511195	0.997025	-0.109377	0.257832	1.07705	0.896393	1.29412
ebi-a-GCST90001547	ieu-b-7	Parkinson's disease || id:ieu-b-7	|| id:ebi-a-GCST90001547	MR Egger	5	0.112595	0.0727189	0.219291	0.997025	-0.0299341	0.255124	1.11918	0.97051	1.29062
ebi-a-GCST90001548	ieu-b-7	Parkinson's disease || id:ieu-b-7	|| id:ebi-a-GCST90001548	MR Egger	5	-0.0831107	0.110235	0.505664	0.997025	-0.299172	0.13295	0.920249	0.741432	1.14219
ebi-a-GCST90001549	ieu-b-7	Parkinson's disease || id:ieu-b-7	|| id:ebi-a-GCST90001549	MR Egger	5	0.260646	0.247237	0.369178	0.997025	-0.223939	0.745232	1.29777	0.799364	2.10693
ebi-a-GCST90001551	ieu-b-7	Parkinson's disease || id:ieu-b-7	|| id:ebi-a-GCST90001551	MR Egger	6	-0.302792	0.29366	0.360757	0.997025	-0.878366	0.272782	0.738753	0.415461	1.31361
ebi-a-GCST90001552	ieu-b-7	Parkinson's disease || id:ieu-b-7	|| id:ebi-a-GCST90001552	MR Egger	5	-0.0114691	0.0799054	0.894968	0.997025	-0.168084	0.145145	0.988596	0.845283	1.15621
ebi-a-GCST90001553	ieu-b-7	Parkinson's disease || id:ieu-b-7	|| id:ebi-a-GCST90001553	MR Egger	8	0.0154229	0.112105	0.895076	0.997025	-0.204302	0.235148	1.01554	0.815216	1.2651
ebi-a-GCST90001554	ieu-b-7	Parkinson's disease || id:ieu-b-7	|| id:ebi-a-GCST90001554	MR Egger	6	-0.0483936	0.048953	0.378835	0.997025	-0.144341	0.0475542	0.952759	0.865592	1.0487
ebi-a-GCST90001555	ieu-b-7	Parkinson's disease || id:ieu-b-7	|| id:ebi-a-GCST90001555	MR Egger	8	-0.0170673	0.0326171	0.619546	0.997025	-0.0809968	0.0468622	0.983078	0.922197	1.04798
ebi-a-GCST90001556	ieu-b-7	Parkinson's disease || id:ieu-b-7	|| id:ebi-a-GCST90001556	MR Egger	3	-0.0600519	0.071778	0.556478	0.997025	-0.200737	0.080633	0.941716	0.818128	1.08397
ebi-a-GCST90001558	ieu-b-7	Parkinson's disease || id:ieu-b-7	|| id:ebi-a-GCST90001558	MR Egger	3	0.0761019	0.416804	0.88503	0.997025	-0.740834	0.893038	1.07907	0.476716	2.44254
ebi-a-GCST90001559	ieu-b-7	Parkinson's disease || id:ieu-b-7	|| id:ebi-a-GCST90001559	MR Egger	3	0.0816677	0.13705	0.657882	0.997025	-0.18695	0.350285	1.0851	0.829485	1.41947
ebi-a-GCST90001560	ieu-b-7	Parkinson's disease || id:ieu-b-7	|| id:ebi-a-GCST90001560	MR Egger	7	0.0158311	0.027108	0.584573	0.997025	-0.0373006	0.0689628	1.01596	0.963387	1.0714
ebi-a-GCST90001561	ieu-b-7	Parkinson's disease || id:ieu-b-7	|| id:ebi-a-GCST90001561	MR Egger	8	0.0161847	0.0346519	0.656933	0.997025	-0.0517331	0.0841024	1.01632	0.949582	1.08774
ebi-a-GCST90001562	ieu-b-7	Parkinson's disease || id:ieu-b-7	|| id:ebi-a-GCST90001562	MR Egger	10	-0.0278393	0.0415144	0.521364	0.997025	-0.109208	0.0535289	0.972545	0.896544	1.05499
ebi-a-GCST90001565	ieu-b-7	Parkinson's disease || id:ieu-b-7	|| id:ebi-a-GCST90001565	MR Egger	3	-0.0385103	0.0718001	0.686588	0.997025	-0.179238	0.102218	0.962222	0.835907	1.10762
ebi-a-GCST90001567	ieu-b-7	Parkinson's disease || id:ieu-b-7	|| id:ebi-a-GCST90001567	MR Egger	3	0.0218779	0.118738	0.884001	0.997025	-0.210848	0.254603	1.02212	0.809897	1.28995
ebi-a-GCST90001569	ieu-b-7	Parkinson's disease || id:ieu-b-7	|| id:ebi-a-GCST90001569	MR Egger	5	0.137663	0.187483	0.515969	0.997025	-0.229804	0.505131	1.14759	0.794689	1.6572
ebi-a-GCST90001570	ieu-b-7	Parkinson's disease || id:ieu-b-7	|| id:ebi-a-GCST90001570	MR Egger	6	0.142365	0.103756	0.241947	0.997025	-0.0609974	0.345727	1.153	0.940826	1.41302
ebi-a-GCST90001571	ieu-b-7	Parkinson's disease || id:ieu-b-7	|| id:ebi-a-GCST90001571	MR Egger	5	0.0552557	0.160068	0.752729	0.997025	-0.258478	0.36899	1.05681	0.772226	1.44627
ebi-a-GCST90001572	ieu-b-7	Parkinson's disease || id:ieu-b-7	|| id:ebi-a-GCST90001572	MR Egger	3	-0.62285	0.881595	0.60843	0.997025	-2.35078	1.10508	0.536414	0.0952951	3.01946
ebi-a-GCST90001573	ieu-b-7	Parkinson's disease || id:ieu-b-7	|| id:ebi-a-GCST90001573	MR Egger	8	-0.145432	0.104312	0.212696	0.997025	-0.349883	0.0590188	0.864649	0.704771	1.0608
ebi-a-GCST90001574	ieu-b-7	Parkinson's disease || id:ieu-b-7	|| id:ebi-a-GCST90001574	MR Egger	5	0.202502	0.348576	0.602046	0.997025	-0.480706	0.88571	1.22446	0.618346	2.4247
ebi-a-GCST90001575	ieu-b-7	Parkinson's disease || id:ieu-b-7	|| id:ebi-a-GCST90001575	MR Egger	5	0.37414	0.278323	0.271476	0.997025	-0.171373	0.919654	1.45374	0.842507	2.50842
ebi-a-GCST90001577	ieu-b-7	Parkinson's disease || id:ieu-b-7	|| id:ebi-a-GCST90001577	MR Egger	6	0.158493	0.205884	0.48435	0.997025	-0.24504	0.562027	1.17174	0.782673	1.75422
ebi-a-GCST90001578	ieu-b-7	Parkinson's disease || id:ieu-b-7	|| id:ebi-a-GCST90001578	MR Egger	7	0.30696	0.166973	0.12541	0.997025	-0.0203083	0.634228	1.35929	0.979897	1.88557
ebi-a-GCST90001579	ieu-b-7	Parkinson's disease || id:ieu-b-7	|| id:ebi-a-GCST90001579	MR Egger	3	0.0208689	0.103845	0.873745	0.997025	-0.182667	0.224404	1.02109	0.833046	1.25158
ebi-a-GCST90001580	ieu-b-7	Parkinson's disease || id:ieu-b-7	|| id:ebi-a-GCST90001580	MR Egger	4	0.169485	0.0883869	0.195204	0.997025	-0.00375346	0.342723	1.18469	0.996254	1.40878
ebi-a-GCST90001582	ieu-b-7	Parkinson's disease || id:ieu-b-7	|| id:ebi-a-GCST90001582	MR Egger	6	-0.0876421	0.379106	0.828518	0.997025	-0.83069	0.655406	0.916089	0.435748	1.92592
ebi-a-GCST90001583	ieu-b-7	Parkinson's disease || id:ieu-b-7	|| id:ebi-a-GCST90001583	MR Egger	7	0.00573444	0.0323216	0.866143	0.997025	-0.0576159	0.0690848	1.00575	0.944012	1.07153
ebi-a-GCST90001584	ieu-b-7	Parkinson's disease || id:ieu-b-7	|| id:ebi-a-GCST90001584	MR Egger	4	0.0489885	0.141082	0.761551	0.997025	-0.227533	0.32551	1.05021	0.796496	1.38474
ebi-a-GCST90001585	ieu-b-7	Parkinson's disease || id:ieu-b-7	|| id:ebi-a-GCST90001585	MR Egger	8	0.16062	0.0618805	0.0409001	0.997025	0.0393347	0.281906	1.17424	1.04012	1.32565
ebi-a-GCST90001588	ieu-b-7	Parkinson's disease || id:ieu-b-7	|| id:ebi-a-GCST90001588	MR Egger	7	0.0663048	0.0855829	0.473517	0.997025	-0.101438	0.234047	1.06855	0.903538	1.2637
ebi-a-GCST90001590	ieu-b-7	Parkinson's disease || id:ieu-b-7	|| id:ebi-a-GCST90001590	MR Egger	3	0.0777902	0.110802	0.610318	0.997025	-0.139382	0.294962	1.0809	0.869896	1.34308
ebi-a-GCST90001592	ieu-b-7	Parkinson's disease || id:ieu-b-7	|| id:ebi-a-GCST90001592	MR Egger	3	-0.22337	0.362341	0.648308	0.997025	-0.933558	0.486819	0.799819	0.393152	1.62713
ebi-a-GCST90001596	ieu-b-7	Parkinson's disease || id:ieu-b-7	|| id:ebi-a-GCST90001596	MR Egger	4	0.0204475	0.130548	0.889921	0.997025	-0.235428	0.276322	1.02066	0.790233	1.31827
ebi-a-GCST90001597	ieu-b-7	Parkinson's disease || id:ieu-b-7	|| id:ebi-a-GCST90001597	MR Egger	4	0.184478	0.12975	0.291004	0.997025	-0.0698315	0.438788	1.20259	0.932551	1.55083
ebi-a-GCST90001598	ieu-b-7	Parkinson's disease || id:ieu-b-7	|| id:ebi-a-GCST90001598	MR Egger	5	0.124802	0.191236	0.560556	0.997025	-0.25002	0.499625	1.13292	0.778785	1.6481
ebi-a-GCST90001599	ieu-b-7	Parkinson's disease || id:ieu-b-7	|| id:ebi-a-GCST90001599	MR Egger	3	0.0953023	0.248775	0.767098	0.997025	-0.392297	0.582902	1.09999	0.675504	1.79123
ebi-a-GCST90001600	ieu-b-7	Parkinson's disease || id:ieu-b-7	|| id:ebi-a-GCST90001600	MR Egger	3	0.121633	0.135166	0.533516	0.997025	-0.143291	0.386558	1.12934	0.866502	1.47191
ebi-a-GCST90001601	ieu-b-7	Parkinson's disease || id:ieu-b-7	|| id:ebi-a-GCST90001601	MR Egger	3	0.0136446	0.126518	0.931607	0.997618	-0.234332	0.261621	1.01374	0.7911	1.29903
ebi-a-GCST90001602	ieu-b-7	Parkinson's disease || id:ieu-b-7	|| id:ebi-a-GCST90001602	MR Egger	3	-0.527872	0.284286	0.314497	0.997025	-1.08507	0.0293284	0.589859	0.337877	1.02976
ebi-a-GCST90001603	ieu-b-7	Parkinson's disease || id:ieu-b-7	|| id:ebi-a-GCST90001603	MR Egger	3	0.573104	0.456079	0.427922	0.997025	-0.320812	1.46702	1.77376	0.72556	4.33629
ebi-a-GCST90001604	ieu-b-7	Parkinson's disease || id:ieu-b-7	|| id:ebi-a-GCST90001604	MR Egger	5	-0.346688	0.445191	0.492914	0.997025	-1.21926	0.525886	0.707026	0.295448	1.69196
ebi-a-GCST90001607	ieu-b-7	Parkinson's disease || id:ieu-b-7	|| id:ebi-a-GCST90001607	MR Egger	3	0.40366	0.80647	0.704565	0.997025	-1.17702	1.98434	1.49729	0.308195	7.27425
ebi-a-GCST90001608	ieu-b-7	Parkinson's disease || id:ieu-b-7	|| id:ebi-a-GCST90001608	MR Egger	3	-0.0420059	0.314531	0.915479	0.997618	-0.658486	0.574474	0.958864	0.517635	1.7762
ebi-a-GCST90001609	ieu-b-7	Parkinson's disease || id:ieu-b-7	|| id:ebi-a-GCST90001609	MR Egger	5	-0.71877	0.226593	0.0504001	0.997025	-1.16289	-0.274648	0.487351	0.312581	0.75984
ebi-a-GCST90001610	ieu-b-7	Parkinson's disease || id:ieu-b-7	|| id:ebi-a-GCST90001610	MR Egger	7	-0.100978	0.278925	0.73213	0.997025	-0.647671	0.445715	0.903953	0.523263	1.56161
ebi-a-GCST90001611	ieu-b-7	Parkinson's disease || id:ieu-b-7	|| id:ebi-a-GCST90001611	MR Egger	6	-0.446809	0.406362	0.333264	0.997025	-1.24328	0.349661	0.639666	0.288437	1.41859
ebi-a-GCST90001612	ieu-b-7	Parkinson's disease || id:ieu-b-7	|| id:ebi-a-GCST90001612	MR Egger	4	0.210535	0.12208	0.226746	0.997025	-0.028741	0.449811	1.23434	0.971668	1.56802
ebi-a-GCST90001613	ieu-b-7	Parkinson's disease || id:ieu-b-7	|| id:ebi-a-GCST90001613	MR Egger	4	0.0580019	0.374136	0.891031	0.997025	-0.675305	0.791309	1.05972	0.509001	2.20628
ebi-a-GCST90001614	ieu-b-7	Parkinson's disease || id:ieu-b-7	|| id:ebi-a-GCST90001614	MR Egger	5	-0.108679	0.298543	0.739978	0.997025	-0.693823	0.476464	0.897018	0.499662	1.61037
ebi-a-GCST90001615	ieu-b-7	Parkinson's disease || id:ieu-b-7	|| id:ebi-a-GCST90001615	MR Egger	3	0.0593583	0.160042	0.773896	0.997025	-0.254324	0.373041	1.06116	0.77544	1.45214
ebi-a-GCST90001617	ieu-b-7	Parkinson's disease || id:ieu-b-7	|| id:ebi-a-GCST90001617	MR Egger	3	0.018547	0.0568817	0.799342	0.997025	-0.0929411	0.130035	1.01872	0.911247	1.13887
ebi-a-GCST90001618	ieu-b-7	Parkinson's disease || id:ieu-b-7	|| id:ebi-a-GCST90001618	MR Egger	6	-0.0746988	0.0860045	0.434102	0.997025	-0.243268	0.09387	0.928023	0.784062	1.09842
ebi-a-GCST90001619	ieu-b-7	Parkinson's disease || id:ieu-b-7	|| id:ebi-a-GCST90001619	MR Egger	8	0.0370714	0.0527869	0.508816	0.997025	-0.0663908	0.140534	1.03777	0.935765	1.15089
ebi-a-GCST90001620	ieu-b-7	Parkinson's disease || id:ieu-b-7	|| id:ebi-a-GCST90001620	MR Egger	6	-0.0650651	0.0742069	0.430095	0.997025	-0.210511	0.0803803	0.937006	0.810171	1.0837
ebi-a-GCST90001621	ieu-b-7	Parkinson's disease || id:ieu-b-7	|| id:ebi-a-GCST90001621	MR Egger	12	-0.0823709	0.126318	0.529044	0.997025	-0.329954	0.165212	0.92093	0.718957	1.17964
ebi-a-GCST90001622	ieu-b-7	Parkinson's disease || id:ieu-b-7	|| id:ebi-a-GCST90001622	MR Egger	8	0.00250519	0.108269	0.98229	0.997618	-0.209703	0.214713	1.00251	0.810825	1.23951
ebi-a-GCST90001623	ieu-b-7	Parkinson's disease || id:ieu-b-7	|| id:ebi-a-GCST90001623	MR Egger	10	0.036341	0.0955131	0.713492	0.997025	-0.150865	0.223547	1.03701	0.859964	1.2505
ebi-a-GCST90001624	ieu-b-7	Parkinson's disease || id:ieu-b-7	|| id:ebi-a-GCST90001624	MR Egger	3	0.024465	0.286118	0.945697	0.997618	-0.536326	0.585256	1.02477	0.584893	1.79545
ebi-a-GCST90001627	ieu-b-7	Parkinson's disease || id:ieu-b-7	|| id:ebi-a-GCST90001627	MR Egger	9	-0.0583174	0.0716893	0.442732	0.997025	-0.198828	0.0821935	0.94335	0.819691	1.08567
ebi-a-GCST90001628	ieu-b-7	Parkinson's disease || id:ieu-b-7	|| id:ebi-a-GCST90001628	MR Egger	9	-0.0447976	0.04495	0.352149	0.997025	-0.1329	0.0433043	0.956191	0.875553	1.04426
ebi-a-GCST90001629	ieu-b-7	Parkinson's disease || id:ieu-b-7	|| id:ebi-a-GCST90001629	MR Egger	7	0.00515724	0.0788836	0.950407	0.997618	-0.149455	0.159769	1.00517	0.861177	1.17324
ebi-a-GCST90001630	ieu-b-7	Parkinson's disease || id:ieu-b-7	|| id:ebi-a-GCST90001630	MR Egger	4	0.00337892	0.219601	0.989121	0.997618	-0.427038	0.433796	1.00338	0.652438	1.5431
ebi-a-GCST90001631	ieu-b-7	Parkinson's disease || id:ieu-b-7	|| id:ebi-a-GCST90001631	MR Egger	3	-0.0674178	0.271072	0.844816	0.997025	-0.598719	0.463884	0.934805	0.549515	1.59024
ebi-a-GCST90001632	ieu-b-7	Parkinson's disease || id:ieu-b-7	|| id:ebi-a-GCST90001632	MR Egger	3	-0.031304	0.391526	0.949208	0.997618	-0.798695	0.736087	0.969181	0.449916	2.08775
ebi-a-GCST90001633	ieu-b-7	Parkinson's disease || id:ieu-b-7	|| id:ebi-a-GCST90001633	MR Egger	7	0.0795208	0.141047	0.597246	0.997025	-0.196932	0.355974	1.08277	0.821246	1.42757
ebi-a-GCST90001634	ieu-b-7	Parkinson's disease || id:ieu-b-7	|| id:ebi-a-GCST90001634	MR Egger	5	-0.364581	0.245005	0.233471	0.997025	-0.844791	0.115629	0.694488	0.429647	1.12258
ebi-a-GCST90001635	ieu-b-7	Parkinson's disease || id:ieu-b-7	|| id:ebi-a-GCST90001635	MR Egger	5	0.0126607	0.150269	0.938162	0.997618	-0.281866	0.307188	1.01274	0.754374	1.3596
ebi-a-GCST90001637	ieu-b-7	Parkinson's disease || id:ieu-b-7	|| id:ebi-a-GCST90001637	MR Egger	5	0.0355029	0.154417	0.832942	0.997025	-0.267154	0.33816	1.03614	0.765555	1.40236
ebi-a-GCST90001638	ieu-b-7	Parkinson's disease || id:ieu-b-7	|| id:ebi-a-GCST90001638	MR Egger	5	-0.011159	0.155202	0.947207	0.997618	-0.315354	0.293036	0.988903	0.72953	1.34049
ebi-a-GCST90001639	ieu-b-7	Parkinson's disease || id:ieu-b-7	|| id:ebi-a-GCST90001639	MR Egger	3	-0.0653119	0.0896625	0.599219	0.997025	-0.24105	0.110427	0.936775	0.785802	1.11675
ebi-a-GCST90001642	ieu-b-7	Parkinson's disease || id:ieu-b-7	|| id:ebi-a-GCST90001642	MR Egger	6	-0.0949283	0.077869	0.289788	0.997025	-0.247552	0.057695	0.909438	0.78071	1.05939
ebi-a-GCST90001643	ieu-b-7	Parkinson's disease || id:ieu-b-7	|| id:ebi-a-GCST90001643	MR Egger	10	-0.00151659	0.0298189	0.960684	0.997618	-0.0599617	0.0569285	0.998485	0.941801	1.05858
ebi-a-GCST90001644	ieu-b-7	Parkinson's disease || id:ieu-b-7	|| id:ebi-a-GCST90001644	MR Egger	9	-0.0841505	0.0770935	0.311175	0.997025	-0.235254	0.0669528	0.919293	0.79037	1.06924
ebi-a-GCST90001645	ieu-b-7	Parkinson's disease || id:ieu-b-7	|| id:ebi-a-GCST90001645	MR Egger	4	-0.101999	0.143554	0.551059	0.997025	-0.383365	0.179367	0.903031	0.681564	1.19646
ebi-a-GCST90001646	ieu-b-7	Parkinson's disease || id:ieu-b-7	|| id:ebi-a-GCST90001646	MR Egger	8	-0.0242407	0.0535298	0.666574	0.997025	-0.129159	0.0806776	0.976051	0.878834	1.08402
ebi-a-GCST90001647	ieu-b-7	Parkinson's disease || id:ieu-b-7	|| id:ebi-a-GCST90001647	MR Egger	4	-1.06685	0.425362	0.128931	0.997025	-1.90056	-0.233141	0.344091	0.149485	0.792042
ebi-a-GCST90001649	ieu-b-7	Parkinson's disease || id:ieu-b-7	|| id:ebi-a-GCST90001649	MR Egger	7	0.178466	0.064816	0.0401467	0.997025	0.0514265	0.305505	1.19538	1.05277	1.35731
ebi-a-GCST90001651	ieu-b-7	Parkinson's disease || id:ieu-b-7	|| id:ebi-a-GCST90001651	MR Egger	3	-0.128399	0.54861	0.853638	0.997025	-1.20367	0.946877	0.879503	0.30009	2.57765
ebi-a-GCST90001652	ieu-b-7	Parkinson's disease || id:ieu-b-7	|| id:ebi-a-GCST90001652	MR Egger	3	1.01442	1.18853	0.550212	0.997025	-1.31511	3.34394	2.75776	0.268446	28.3306
ebi-a-GCST90001653	ieu-b-7	Parkinson's disease || id:ieu-b-7	|| id:ebi-a-GCST90001653	MR Egger	3	-0.118259	0.369469	0.802791	0.997025	-0.842419	0.6059	0.888465	0.430667	1.8329
ebi-a-GCST90001654	ieu-b-7	Parkinson's disease || id:ieu-b-7	|| id:ebi-a-GCST90001654	MR Egger	4	-0.404723	0.384509	0.40294	0.997025	-1.15836	0.348914	0.667161	0.314	1.41753
ebi-a-GCST90001655	ieu-b-7	Parkinson's disease || id:ieu-b-7	|| id:ebi-a-GCST90001655	MR Egger	5	1.28326	0.724751	0.174758	0.997025	-0.137256	2.70377	3.60837	0.871747	14.9359
ebi-a-GCST90001656	ieu-b-7	Parkinson's disease || id:ieu-b-7	|| id:ebi-a-GCST90001656	MR Egger	3	0.118259	0.369469	0.802791	0.997025	-0.6059	0.842419	1.12554	0.545583	2.32198
ebi-a-GCST90001657	ieu-b-7	Parkinson's disease || id:ieu-b-7	|| id:ebi-a-GCST90001657	MR Egger	3	-0.151295	0.128084	0.447231	0.997025	-0.402341	0.0997505	0.859594	0.668753	1.1049
ebi-a-GCST90001658	ieu-b-7	Parkinson's disease || id:ieu-b-7	|| id:ebi-a-GCST90001658	MR Egger	9	0.0790023	0.105352	0.477762	0.997025	-0.127487	0.285492	1.08221	0.880305	1.33042
ebi-a-GCST90001659	ieu-b-7	Parkinson's disease || id:ieu-b-7	|| id:ebi-a-GCST90001659	MR Egger	10	-0.0251269	0.113694	0.830626	0.997025	-0.247967	0.197714	0.975186	0.780385	1.21861
ebi-a-GCST90001660	ieu-b-7	Parkinson's disease || id:ieu-b-7	|| id:ebi-a-GCST90001660	MR Egger	11	0.0653531	0.0914367	0.492894	0.997025	-0.113863	0.244569	1.06754	0.89238	1.27707
ebi-a-GCST90001661	ieu-b-7	Parkinson's disease || id:ieu-b-7	|| id:ebi-a-GCST90001661	MR Egger	6	-0.276269	0.223096	0.283299	0.997025	-0.713536	0.160999	0.758609	0.489909	1.17468
ebi-a-GCST90001662	ieu-b-7	Parkinson's disease || id:ieu-b-7	|| id:ebi-a-GCST90001662	MR Egger	3	-0.150546	0.414543	0.778232	0.997025	-0.96305	0.661958	0.860238	0.381727	1.93858
ebi-a-GCST90001663	ieu-b-7	Parkinson's disease || id:ieu-b-7	|| id:ebi-a-GCST90001663	MR Egger	3	0.225393	0.592708	0.768659	0.997025	-0.936314	1.3871	1.25282	0.39207	4.00323
ebi-a-GCST90001664	ieu-b-7	Parkinson's disease || id:ieu-b-7	|| id:ebi-a-GCST90001664	MR Egger	13	0.00566542	0.0166719	0.740394	0.997025	-0.0270116	0.0383424	1.00568	0.97335	1.03909
ebi-a-GCST90001665	ieu-b-7	Parkinson's disease || id:ieu-b-7	|| id:ebi-a-GCST90001665	MR Egger	7	0.061312	0.048492	0.261829	0.997025	-0.0337323	0.156356	1.06323	0.96683	1.16924
ebi-a-GCST90001666	ieu-b-7	Parkinson's disease || id:ieu-b-7	|| id:ebi-a-GCST90001666	MR Egger	12	0.011574	0.0187471	0.550787	0.997025	-0.0251704	0.0483183	1.01164	0.975144	1.0495
ebi-a-GCST90001667	ieu-b-7	Parkinson's disease || id:ieu-b-7	|| id:ebi-a-GCST90001667	MR Egger	5	0.00556301	0.106105	0.961482	0.997618	-0.202403	0.213529	1.00558	0.816766	1.23804
ebi-a-GCST90001668	ieu-b-7	Parkinson's disease || id:ieu-b-7	|| id:ebi-a-GCST90001668	MR Egger	5	-0.0610533	0.0686457	0.439307	0.997025	-0.195599	0.0734922	0.940773	0.822342	1.07626
ebi-a-GCST90001669	ieu-b-7	Parkinson's disease || id:ieu-b-7	|| id:ebi-a-GCST90001669	MR Egger	5	0.00255799	0.0270171	0.930538	0.997618	-0.0503954	0.0555114	1.00256	0.950853	1.05708
ebi-a-GCST90001670	ieu-b-7	Parkinson's disease || id:ieu-b-7	|| id:ebi-a-GCST90001670	MR Egger	8	-0.0391611	0.0828235	0.653047	0.997025	-0.201495	0.123173	0.961596	0.817507	1.13108
ebi-a-GCST90001671	ieu-b-7	Parkinson's disease || id:ieu-b-7	|| id:ebi-a-GCST90001671	MR Egger	7	0.00106677	0.110641	0.99268	0.997618	-0.215791	0.217924	1.00107	0.805904	1.24349
ebi-a-GCST90001672	ieu-b-7	Parkinson's disease || id:ieu-b-7	|| id:ebi-a-GCST90001672	MR Egger	11	0.00290964	0.069649	0.96759	0.997618	-0.133602	0.139422	1.00291	0.874938	1.14961
ebi-a-GCST90001675	ieu-b-7	Parkinson's disease || id:ieu-b-7	|| id:ebi-a-GCST90001675	MR Egger	4	0.434548	0.173267	0.128941	0.997025	0.0949455	0.77415	1.54426	1.0996	2.16875
ebi-a-GCST90001678	ieu-b-7	Parkinson's disease || id:ieu-b-7	|| id:ebi-a-GCST90001678	MR Egger	3	0.509204	0.483919	0.483795	0.997025	-0.439278	1.45768	1.66397	0.644502	4.296
ebi-a-GCST90001679	ieu-b-7	Parkinson's disease || id:ieu-b-7	|| id:ebi-a-GCST90001679	MR Egger	4	0.0683221	0.124771	0.638924	0.997025	-0.176229	0.312873	1.07071	0.838426	1.36735
ebi-a-GCST90001680	ieu-b-7	Parkinson's disease || id:ieu-b-7	|| id:ebi-a-GCST90001680	MR Egger	7	0.0750662	0.0861968	0.423658	0.997025	-0.0938795	0.244012	1.07796	0.910392	1.27636
ebi-a-GCST90001681	ieu-b-7	Parkinson's disease || id:ieu-b-7	|| id:ebi-a-GCST90001681	MR Egger	7	-0.0443322	0.144005	0.770607	0.997025	-0.326583	0.237918	0.956636	0.721385	1.26861
ebi-a-GCST90001683	ieu-b-7	Parkinson's disease || id:ieu-b-7	|| id:ebi-a-GCST90001683	MR Egger	3	-1.21115	2.86616	0.745474	0.997025	-6.82882	4.40653	0.297856	0.00108213	81.9845
ebi-a-GCST90001686	ieu-b-7	Parkinson's disease || id:ieu-b-7	|| id:ebi-a-GCST90001686	MR Egger	5	-0.152893	0.270647	0.611616	0.997025	-0.683362	0.377575	0.858221	0.504917	1.45874
ebi-a-GCST90001687	ieu-b-7	Parkinson's disease || id:ieu-b-7	|| id:ebi-a-GCST90001687	MR Egger	5	-0.244917	0.429606	0.608511	0.997025	-1.08694	0.597111	0.78277	0.337245	1.81686
ebi-a-GCST90001688	ieu-b-7	Parkinson's disease || id:ieu-b-7	|| id:ebi-a-GCST90001688	MR Egger	38	-0.00874325	0.00598542	0.152755	0.997025	-0.0204747	0.00298816	0.991295	0.979734	1.00299
ebi-a-GCST90001689	ieu-b-7	Parkinson's disease || id:ieu-b-7	|| id:ebi-a-GCST90001689	MR Egger	6	0.0371556	0.106095	0.743843	0.997025	-0.17079	0.245101	1.03785	0.842999	1.27775
ebi-a-GCST90001690	ieu-b-7	Parkinson's disease || id:ieu-b-7	|| id:ebi-a-GCST90001690	MR Egger	7	-0.0508878	0.278837	0.862359	0.997025	-0.597408	0.495632	0.950385	0.550236	1.64154
ebi-a-GCST90001691	ieu-b-7	Parkinson's disease || id:ieu-b-7	|| id:ebi-a-GCST90001691	MR Egger	8	-0.0370592	0.0529168	0.509952	0.997025	-0.140776	0.0666577	0.963619	0.868684	1.06893
ebi-a-GCST90001692	ieu-b-7	Parkinson's disease || id:ieu-b-7	|| id:ebi-a-GCST90001692	MR Egger	6	-0.0503755	0.0421703	0.298245	0.997025	-0.133029	0.0322784	0.950872	0.875439	1.0328
ebi-a-GCST90001693	ieu-b-7	Parkinson's disease || id:ieu-b-7	|| id:ebi-a-GCST90001693	MR Egger	8	-0.0181993	0.0375843	0.645393	0.997025	-0.0918644	0.0554659	0.981965	0.912229	1.05703
ebi-a-GCST90001694	ieu-b-7	Parkinson's disease || id:ieu-b-7	|| id:ebi-a-GCST90001694	MR Egger	5	0.444455	0.351399	0.295259	0.997025	-0.244287	1.1332	1.55964	0.783263	3.10557
ebi-a-GCST90001697	ieu-b-7	Parkinson's disease || id:ieu-b-7	|| id:ebi-a-GCST90001697	MR Egger	88	-0.000197572	0.000844388	0.815555	0.997025	-0.00185257	0.00145743	0.999802	0.998149	1.00146
ebi-a-GCST90001700	ieu-b-7	Parkinson's disease || id:ieu-b-7	|| id:ebi-a-GCST90001700	MR Egger	110	0.000369513	0.000634851	0.561748	0.997025	-0.000874795	0.00161382	1.00037	0.999126	1.00162
ebi-a-GCST90001701	ieu-b-7	Parkinson's disease || id:ieu-b-7	|| id:ebi-a-GCST90001701	MR Egger	3	0.0540531	0.217493	0.844924	0.997025	-0.372233	0.480339	1.05554	0.689194	1.61662
ebi-a-GCST90001702	ieu-b-7	Parkinson's disease || id:ieu-b-7	|| id:ebi-a-GCST90001702	MR Egger	10	0.0260155	0.0357877	0.487987	0.997025	-0.0441285	0.0961594	1.02636	0.956831	1.10093
ebi-a-GCST90001703	ieu-b-7	Parkinson's disease || id:ieu-b-7	|| id:ebi-a-GCST90001703	MR Egger	8	0.0253722	0.0300911	0.431452	0.997025	-0.0336064	0.0843507	1.0257	0.966952	1.08801
ebi-a-GCST90001704	ieu-b-7	Parkinson's disease || id:ieu-b-7	|| id:ebi-a-GCST90001704	MR Egger	9	0.0330441	0.0279904	0.276337	0.997025	-0.0218171	0.0879053	1.0336	0.978419	1.09188
ebi-a-GCST90001705	ieu-b-7	Parkinson's disease || id:ieu-b-7	|| id:ebi-a-GCST90001705	MR Egger	9	0.0355225	0.0269544	0.229036	0.997025	-0.0173082	0.0883532	1.03616	0.982841	1.09237
ebi-a-GCST90001706	ieu-b-7	Parkinson's disease || id:ieu-b-7	|| id:ebi-a-GCST90001706	MR Egger	10	-0.00249731	0.0283963	0.932082	0.997618	-0.058154	0.0531594	0.997506	0.943505	1.0546
ebi-a-GCST90001707	ieu-b-7	Parkinson's disease || id:ieu-b-7	|| id:ebi-a-GCST90001707	MR Egger	8	-0.0206426	0.0313054	0.534117	0.997025	-0.0820012	0.0407159	0.979569	0.921271	1.04156
ebi-a-GCST90001708	ieu-b-7	Parkinson's disease || id:ieu-b-7	|| id:ebi-a-GCST90001708	MR Egger	10	0.0369958	0.0274335	0.214409	0.997025	-0.0167739	0.0907655	1.03769	0.983366	1.09501
ebi-a-GCST90001709	ieu-b-7	Parkinson's disease || id:ieu-b-7	|| id:ebi-a-GCST90001709	MR Egger	10	0.034624	0.0264129	0.226277	0.997025	-0.0171454	0.0863933	1.03523	0.983001	1.09024
ebi-a-GCST90001710	ieu-b-7	Parkinson's disease || id:ieu-b-7	|| id:ebi-a-GCST90001710	MR Egger	9	0.0284171	0.0333243	0.422016	0.997025	-0.0368985	0.0937327	1.02882	0.963774	1.09827
ebi-a-GCST90001711	ieu-b-7	Parkinson's disease || id:ieu-b-7	|| id:ebi-a-GCST90001711	MR Egger	10	0.00963848	0.0363694	0.797697	0.997025	-0.0616455	0.0809225	1.00969	0.940216	1.08429
ebi-a-GCST90001712	ieu-b-7	Parkinson's disease || id:ieu-b-7	|| id:ebi-a-GCST90001712	MR Egger	10	0.0243488	0.0288573	0.42331	0.997025	-0.0322115	0.0809091	1.02465	0.968302	1.08427
ebi-a-GCST90001713	ieu-b-7	Parkinson's disease || id:ieu-b-7	|| id:ebi-a-GCST90001713	MR Egger	4	-0.0693738	0.102573	0.568559	0.997025	-0.270418	0.13167	0.932978	0.763061	1.14073
ebi-a-GCST90001715	ieu-b-7	Parkinson's disease || id:ieu-b-7	|| id:ebi-a-GCST90001715	MR Egger	11	0.030952	0.0315789	0.352625	0.997025	-0.0309427	0.0928467	1.03144	0.969531	1.09729
ebi-a-GCST90001716	ieu-b-7	Parkinson's disease || id:ieu-b-7	|| id:ebi-a-GCST90001716	MR Egger	9	0.0331419	0.0283407	0.280512	0.997025	-0.0224059	0.0886898	1.0337	0.977843	1.09274
ebi-a-GCST90001717	ieu-b-7	Parkinson's disease || id:ieu-b-7	|| id:ebi-a-GCST90001717	MR Egger	7	-0.0275708	0.0323981	0.433622	0.997025	-0.091071	0.0359294	0.972806	0.912953	1.03658
ebi-a-GCST90001718	ieu-b-7	Parkinson's disease || id:ieu-b-7	|| id:ebi-a-GCST90001718	MR Egger	12	0.0267075	0.0367586	0.484153	0.997025	-0.0453394	0.0987544	1.02707	0.955673	1.1038
ebi-a-GCST90001719	ieu-b-7	Parkinson's disease || id:ieu-b-7	|| id:ebi-a-GCST90001719	MR Egger	9	0.0336753	0.0277592	0.264427	0.997025	-0.0207328	0.0880834	1.03425	0.979481	1.09208
ebi-a-GCST90001720	ieu-b-7	Parkinson's disease || id:ieu-b-7	|| id:ebi-a-GCST90001720	MR Egger	9	0.0374878	0.02979	0.248593	0.997025	-0.0209007	0.0958763	1.0382	0.979316	1.10062
ebi-a-GCST90001721	ieu-b-7	Parkinson's disease || id:ieu-b-7	|| id:ebi-a-GCST90001721	MR Egger	3	0.0427335	0.0627353	0.619316	0.997025	-0.0802277	0.165695	1.04366	0.922906	1.18021
ebi-a-GCST90001723	ieu-b-7	Parkinson's disease || id:ieu-b-7	|| id:ebi-a-GCST90001723	MR Egger	10	-0.116792	0.137834	0.421432	0.997025	-0.386946	0.153363	0.889771	0.679128	1.16575
ebi-a-GCST90001724	ieu-b-7	Parkinson's disease || id:ieu-b-7	|| id:ebi-a-GCST90001724	MR Egger	7	-0.111872	0.132551	0.437181	0.997025	-0.371672	0.147929	0.894159	0.68958	1.15943
ebi-a-GCST90001725	ieu-b-7	Parkinson's disease || id:ieu-b-7	|| id:ebi-a-GCST90001725	MR Egger	7	-0.064406	0.067536	0.384054	0.997025	-0.196777	0.0679646	0.937624	0.821374	1.07033
ebi-a-GCST90001726	ieu-b-7	Parkinson's disease || id:ieu-b-7	|| id:ebi-a-GCST90001726	MR Egger	3	-0.0101143	0.359639	0.982101	0.997618	-0.715006	0.694777	0.989937	0.489189	2.00326
ebi-a-GCST90001727	ieu-b-7	Parkinson's disease || id:ieu-b-7	|| id:ebi-a-GCST90001727	MR Egger	5	0.443142	0.293011	0.227635	0.997025	-0.13116	1.01744	1.55759	0.877077	2.76612
ebi-a-GCST90001728	ieu-b-7	Parkinson's disease || id:ieu-b-7	|| id:ebi-a-GCST90001728	MR Egger	4	-0.0655729	0.125856	0.6543	0.997025	-0.31225	0.181104	0.936531	0.731799	1.19854
ebi-a-GCST90001729	ieu-b-7	Parkinson's disease || id:ieu-b-7	|| id:ebi-a-GCST90001729	MR Egger	7	-0.150735	0.138239	0.325276	0.997025	-0.421684	0.120213	0.860075	0.655941	1.12774
ebi-a-GCST90001730	ieu-b-7	Parkinson's disease || id:ieu-b-7	|| id:ebi-a-GCST90001730	MR Egger	4	-0.20667	0.201026	0.411995	0.997025	-0.600681	0.187342	0.813288	0.548438	1.20604
ebi-a-GCST90001734	ieu-b-7	Parkinson's disease || id:ieu-b-7	|| id:ebi-a-GCST90001734	MR Egger	4	0.0506992	0.146796	0.762758	0.997025	-0.237021	0.33842	1.05201	0.788975	1.40273
ebi-a-GCST90001736	ieu-b-7	Parkinson's disease || id:ieu-b-7	|| id:ebi-a-GCST90001736	MR Egger	6	-0.159427	0.211303	0.492537	0.997025	-0.57358	0.254726	0.852632	0.563504	1.29011
ebi-a-GCST90001737	ieu-b-7	Parkinson's disease || id:ieu-b-7	|| id:ebi-a-GCST90001737	MR Egger	4	-0.70998	0.414698	0.22902	0.997025	-1.52279	0.102828	0.491654	0.218103	1.1083
ebi-a-GCST90001738	ieu-b-7	Parkinson's disease || id:ieu-b-7	|| id:ebi-a-GCST90001738	MR Egger	6	-0.147878	0.162791	0.415054	0.997025	-0.466949	0.171193	0.862537	0.626912	1.18672
ebi-a-GCST90001739	ieu-b-7	Parkinson's disease || id:ieu-b-7	|| id:ebi-a-GCST90001739	MR Egger	3	-1.64756	1.23562	0.409653	0.997025	-4.06937	0.774253	0.192519	0.0170882	2.16897
ebi-a-GCST90001740	ieu-b-7	Parkinson's disease || id:ieu-b-7	|| id:ebi-a-GCST90001740	MR Egger	6	-0.308309	0.141782	0.0953256	0.997025	-0.586201	-0.0304166	0.734688	0.556437	0.970041
ebi-a-GCST90001741	ieu-b-7	Parkinson's disease || id:ieu-b-7	|| id:ebi-a-GCST90001741	MR Egger	7	-0.0581923	0.0938218	0.56227	0.997025	-0.242083	0.125698	0.943468	0.784991	1.13394
ebi-a-GCST90001742	ieu-b-7	Parkinson's disease || id:ieu-b-7	|| id:ebi-a-GCST90001742	MR Egger	6	-0.0214165	0.198359	0.91922	0.997618	-0.410201	0.367368	0.978811	0.663517	1.44393
ebi-a-GCST90001743	ieu-b-7	Parkinson's disease || id:ieu-b-7	|| id:ebi-a-GCST90001743	MR Egger	6	-0.17324	0.285497	0.576738	0.997025	-0.732815	0.386335	0.840936	0.480554	1.47158
ebi-a-GCST90001745	ieu-b-7	Parkinson's disease || id:ieu-b-7	|| id:ebi-a-GCST90001745	MR Egger	9	0.0102313	0.297358	0.973513	0.997618	-0.57259	0.593053	1.01028	0.564063	1.8095
ebi-a-GCST90001746	ieu-b-7	Parkinson's disease || id:ieu-b-7	|| id:ebi-a-GCST90001746	MR Egger	8	-0.104349	0.286926	0.728569	0.997025	-0.666725	0.458027	0.900911	0.513387	1.58095
ebi-a-GCST90001747	ieu-b-7	Parkinson's disease || id:ieu-b-7	|| id:ebi-a-GCST90001747	MR Egger	8	-0.0819848	0.227079	0.73044	0.997025	-0.527059	0.363089	0.921286	0.590339	1.43776
ebi-a-GCST90001748	ieu-b-7	Parkinson's disease || id:ieu-b-7	|| id:ebi-a-GCST90001748	MR Egger	5	0.354358	0.378228	0.41793	0.997025	-0.386969	1.09568	1.42527	0.679112	2.99123
ebi-a-GCST90001750	ieu-b-7	Parkinson's disease || id:ieu-b-7	|| id:ebi-a-GCST90001750	MR Egger	4	1.57009	0.877499	0.215464	0.997025	-0.14981	3.28998	4.80707	0.860871	26.8424
ebi-a-GCST90001751	ieu-b-7	Parkinson's disease || id:ieu-b-7	|| id:ebi-a-GCST90001751	MR Egger	6	0.101624	0.167468	0.576724	0.997025	-0.226613	0.42986	1.10697	0.797229	1.53704
ebi-a-GCST90001752	ieu-b-7	Parkinson's disease || id:ieu-b-7	|| id:ebi-a-GCST90001752	MR Egger	11	0.381513	0.823002	0.653968	0.997025	-1.23157	1.9946	1.4645	0.291834	7.34925
ebi-a-GCST90001753	ieu-b-7	Parkinson's disease || id:ieu-b-7	|| id:ebi-a-GCST90001753	MR Egger	3	0.208927	0.313812	0.626061	0.997025	-0.406144	0.823998	1.23235	0.666214	2.27959
ebi-a-GCST90001754	ieu-b-7	Parkinson's disease || id:ieu-b-7	|| id:ebi-a-GCST90001754	MR Egger	7	0.277326	0.354914	0.469937	0.997025	-0.418305	0.972956	1.3196	0.658161	2.64575
ebi-a-GCST90001755	ieu-b-7	Parkinson's disease || id:ieu-b-7	|| id:ebi-a-GCST90001755	MR Egger	9	0.0779025	0.140616	0.596819	0.997025	-0.197706	0.353511	1.08102	0.820611	1.42406
ebi-a-GCST90001757	ieu-b-7	Parkinson's disease || id:ieu-b-7	|| id:ebi-a-GCST90001757	MR Egger	8	0.0289398	0.178139	0.87628	0.997025	-0.320213	0.378093	1.02936	0.725994	1.4595
ebi-a-GCST90001758	ieu-b-7	Parkinson's disease || id:ieu-b-7	|| id:ebi-a-GCST90001758	MR Egger	6	0.744619	0.246301	0.03904	0.997025	0.261869	1.22737	2.10564	1.29936	3.41224
ebi-a-GCST90001759	ieu-b-7	Parkinson's disease || id:ieu-b-7	|| id:ebi-a-GCST90001759	MR Egger	6	0.041696	0.243626	0.872417	0.997025	-0.435812	0.519204	1.04258	0.64674	1.68069
ebi-a-GCST90001760	ieu-b-7	Parkinson's disease || id:ieu-b-7	|| id:ebi-a-GCST90001760	MR Egger	8	0.0788057	0.212807	0.723869	0.997025	-0.338297	0.495908	1.08199	0.712984	1.64199
ebi-a-GCST90001761	ieu-b-7	Parkinson's disease || id:ieu-b-7	|| id:ebi-a-GCST90001761	MR Egger	8	0.0505083	0.185229	0.79424	0.997025	-0.31254	0.413557	1.05181	0.731586	1.51219
ebi-a-GCST90001762	ieu-b-7	Parkinson's disease || id:ieu-b-7	|| id:ebi-a-GCST90001762	MR Egger	4	-0.246676	0.458818	0.644647	0.997025	-1.14596	0.652606	0.781394	0.317919	1.92054
ebi-a-GCST90001763	ieu-b-7	Parkinson's disease || id:ieu-b-7	|| id:ebi-a-GCST90001763	MR Egger	4	0.143729	0.207618	0.560338	0.997025	-0.263203	0.550661	1.15457	0.768586	1.7344
ebi-a-GCST90001765	ieu-b-7	Parkinson's disease || id:ieu-b-7	|| id:ebi-a-GCST90001765	MR Egger	4	-0.0100295	0.0772982	0.908636	0.997618	-0.161534	0.141475	0.990021	0.850838	1.15197
ebi-a-GCST90001766	ieu-b-7	Parkinson's disease || id:ieu-b-7	|| id:ebi-a-GCST90001766	MR Egger	5	-0.0674212	0.0956799	0.531804	0.997025	-0.254954	0.120111	0.934801	0.774952	1.12762
ebi-a-GCST90001767	ieu-b-7	Parkinson's disease || id:ieu-b-7	|| id:ebi-a-GCST90001767	MR Egger	3	-0.0982231	0.171623	0.669075	0.997025	-0.434605	0.238158	0.906447	0.647521	1.26891
ebi-a-GCST90001768	ieu-b-7	Parkinson's disease || id:ieu-b-7	|| id:ebi-a-GCST90001768	MR Egger	3	-0.233148	0.194098	0.441975	0.997025	-0.613581	0.147285	0.792036	0.541409	1.15868
ebi-a-GCST90001770	ieu-b-7	Parkinson's disease || id:ieu-b-7	|| id:ebi-a-GCST90001770	MR Egger	3	-0.134815	0.301369	0.732211	0.997025	-0.725498	0.455867	0.873877	0.484083	1.57754
ebi-a-GCST90001771	ieu-b-7	Parkinson's disease || id:ieu-b-7	|| id:ebi-a-GCST90001771	MR Egger	5	-0.0505408	0.104852	0.662773	0.997025	-0.256052	0.15497	0.950715	0.774102	1.16762
ebi-a-GCST90001772	ieu-b-7	Parkinson's disease || id:ieu-b-7	|| id:ebi-a-GCST90001772	MR Egger	4	-0.128829	0.0979296	0.318902	0.997025	-0.320771	0.063113	0.879124	0.725589	1.06515
ebi-a-GCST90001773	ieu-b-7	Parkinson's disease || id:ieu-b-7	|| id:ebi-a-GCST90001773	MR Egger	6	0.0147373	0.0656766	0.833448	0.997025	-0.113989	0.143463	1.01485	0.892268	1.15426
ebi-a-GCST90001775	ieu-b-7	Parkinson's disease || id:ieu-b-7	|| id:ebi-a-GCST90001775	MR Egger	6	0.0267075	0.0301382	0.42559	0.997025	-0.0323633	0.0857783	1.02707	0.968155	1.08956
ebi-a-GCST90001777	ieu-b-7	Parkinson's disease || id:ieu-b-7	|| id:ebi-a-GCST90001777	MR Egger	6	0.0344279	0.10559	0.760729	0.997025	-0.172528	0.241384	1.03503	0.841535	1.27301
ebi-a-GCST90001778	ieu-b-7	Parkinson's disease || id:ieu-b-7	|| id:ebi-a-GCST90001778	MR Egger	7	0.181564	0.0631559	0.0347967	0.997025	0.0577784	0.30535	1.19909	1.05948	1.3571
ebi-a-GCST90001779	ieu-b-7	Parkinson's disease || id:ieu-b-7	|| id:ebi-a-GCST90001779	MR Egger	6	0.0380172	0.0311169	0.288877	0.997025	-0.0229719	0.0990062	1.03875	0.97729	1.10407
ebi-a-GCST90001780	ieu-b-7	Parkinson's disease || id:ieu-b-7	|| id:ebi-a-GCST90001780	MR Egger	5	0.102805	0.16759	0.582968	0.997025	-0.225671	0.43128	1.10827	0.797981	1.53923
ebi-a-GCST90001781	ieu-b-7	Parkinson's disease || id:ieu-b-7	|| id:ebi-a-GCST90001781	MR Egger	7	0.0545838	0.12444	0.679231	0.997025	-0.189319	0.298486	1.0561	0.827523	1.34782
ebi-a-GCST90001783	ieu-b-7	Parkinson's disease || id:ieu-b-7	|| id:ebi-a-GCST90001783	MR Egger	5	-0.0219314	0.221577	0.927398	0.997618	-0.456222	0.412359	0.978307	0.633673	1.51038
ebi-a-GCST90001784	ieu-b-7	Parkinson's disease || id:ieu-b-7	|| id:ebi-a-GCST90001784	MR Egger	7	0.00675443	0.0304605	0.833286	0.997025	-0.0529482	0.0664571	1.00678	0.948429	1.06872
ebi-a-GCST90001785	ieu-b-7	Parkinson's disease || id:ieu-b-7	|| id:ebi-a-GCST90001785	MR Egger	4	-0.0412736	0.206615	0.860136	0.997025	-0.446239	0.363692	0.959567	0.640031	1.43863
ebi-a-GCST90001786	ieu-b-7	Parkinson's disease || id:ieu-b-7	|| id:ebi-a-GCST90001786	MR Egger	4	0.0637094	0.160356	0.729537	0.997025	-0.250589	0.378007	1.06578	0.778342	1.45937
ebi-a-GCST90001787	ieu-b-7	Parkinson's disease || id:ieu-b-7	|| id:ebi-a-GCST90001787	MR Egger	4	-0.130255	0.124506	0.405282	0.997025	-0.374287	0.113776	0.877871	0.68778	1.1205
ebi-a-GCST90001789	ieu-b-7	Parkinson's disease || id:ieu-b-7	|| id:ebi-a-GCST90001789	MR Egger	5	0.025887	0.10889	0.827398	0.997025	-0.187538	0.239312	1.02622	0.828998	1.27037
ebi-a-GCST90001790	ieu-b-7	Parkinson's disease || id:ieu-b-7	|| id:ebi-a-GCST90001790	MR Egger	7	0.0459778	0.106395	0.683639	0.997025	-0.162556	0.254512	1.04705	0.849968	1.28983
ebi-a-GCST90001791	ieu-b-7	Parkinson's disease || id:ieu-b-7	|| id:ebi-a-GCST90001791	MR Egger	7	0.0582702	0.120194	0.64831	0.997025	-0.17731	0.29385	1.06	0.83752	1.34158
ebi-a-GCST90001792	ieu-b-7	Parkinson's disease || id:ieu-b-7	|| id:ebi-a-GCST90001792	MR Egger	8	0.0741272	0.101898	0.494337	0.997025	-0.125593	0.273847	1.07694	0.881974	1.31501
ebi-a-GCST90001793	ieu-b-7	Parkinson's disease || id:ieu-b-7	|| id:ebi-a-GCST90001793	MR Egger	6	-0.0185528	0.114399	0.87903	0.997025	-0.242774	0.205668	0.981618	0.784449	1.22835
ebi-a-GCST90001794	ieu-b-7	Parkinson's disease || id:ieu-b-7	|| id:ebi-a-GCST90001794	MR Egger	6	0.0283216	0.0302498	0.402146	0.997025	-0.030968	0.0876113	1.02873	0.969507	1.09156
ebi-a-GCST90001795	ieu-b-7	Parkinson's disease || id:ieu-b-7	|| id:ebi-a-GCST90001795	MR Egger	4	-0.0867961	0.270715	0.7789	0.997025	-0.617397	0.443805	0.916864	0.539346	1.55863
ebi-a-GCST90001798	ieu-b-7	Parkinson's disease || id:ieu-b-7	|| id:ebi-a-GCST90001798	MR Egger	13	0.0885396	0.0565716	0.145858	0.997025	-0.0223408	0.19942	1.09258	0.977907	1.22069
ebi-a-GCST90001799	ieu-b-7	Parkinson's disease || id:ieu-b-7	|| id:ebi-a-GCST90001799	MR Egger	5	0.176415	0.164756	0.362764	0.997025	-0.146507	0.499338	1.19293	0.863719	1.64763
ebi-a-GCST90001800	ieu-b-7	Parkinson's disease || id:ieu-b-7	|| id:ebi-a-GCST90001800	MR Egger	11	0.0359835	0.0478774	0.471501	0.997025	-0.0578561	0.129823	1.03664	0.943786	1.13863
ebi-a-GCST90001801	ieu-b-7	Parkinson's disease || id:ieu-b-7	|| id:ebi-a-GCST90001801	MR Egger	8	0.0205266	0.0693256	0.777142	0.997025	-0.115351	0.156405	1.02074	0.891053	1.1693
ebi-a-GCST90001802	ieu-b-7	Parkinson's disease || id:ieu-b-7	|| id:ebi-a-GCST90001802	MR Egger	14	0.0506497	0.0696649	0.481141	0.997025	-0.0858935	0.187193	1.05195	0.917692	1.20586
ebi-a-GCST90001803	ieu-b-7	Parkinson's disease || id:ieu-b-7	|| id:ebi-a-GCST90001803	MR Egger	4	0.840577	0.827443	0.416589	0.997025	-0.781212	2.46237	2.3177	0.457851	11.7325
ebi-a-GCST90001804	ieu-b-7	Parkinson's disease || id:ieu-b-7	|| id:ebi-a-GCST90001804	MR Egger	12	0.081231	0.0442227	0.0960908	0.997025	-0.00544545	0.167907	1.08462	0.994569	1.18283
ebi-a-GCST90001805	ieu-b-7	Parkinson's disease || id:ieu-b-7	|| id:ebi-a-GCST90001805	MR Egger	10	0.0798948	0.0641517	0.248223	0.997025	-0.0458426	0.205632	1.08317	0.955192	1.2283
ebi-a-GCST90001806	ieu-b-7	Parkinson's disease || id:ieu-b-7	|| id:ebi-a-GCST90001806	MR Egger	10	0.186907	0.0809457	0.049764	0.997025	0.0282529	0.34556	1.20551	1.02866	1.41278
ebi-a-GCST90001808	ieu-b-7	Parkinson's disease || id:ieu-b-7	|| id:ebi-a-GCST90001808	MR Egger	12	0.0757346	0.0627355	0.255132	0.997025	-0.0472271	0.198696	1.07868	0.953871	1.21981
ebi-a-GCST90001810	ieu-b-7	Parkinson's disease || id:ieu-b-7	|| id:ebi-a-GCST90001810	MR Egger	4	0.184729	0.268393	0.562389	0.997025	-0.341321	0.710779	1.20289	0.710831	2.03558
ebi-a-GCST90001811	ieu-b-7	Parkinson's disease || id:ieu-b-7	|| id:ebi-a-GCST90001811	MR Egger	3	0.53415	0.237471	0.26632	0.997025	0.0687072	0.999593	1.706	1.07112	2.71718
ebi-a-GCST90001812	ieu-b-7	Parkinson's disease || id:ieu-b-7	|| id:ebi-a-GCST90001812	MR Egger	4	0.323573	0.179451	0.213145	0.997025	-0.0281497	0.675296	1.38206	0.972243	1.96462
ebi-a-GCST90001813	ieu-b-7	Parkinson's disease || id:ieu-b-7	|| id:ebi-a-GCST90001813	MR Egger	6	0.0881929	0.115028	0.486002	0.997025	-0.137261	0.313647	1.0922	0.871742	1.36841
ebi-a-GCST90001815	ieu-b-7	Parkinson's disease || id:ieu-b-7	|| id:ebi-a-GCST90001815	MR Egger	6	0.0503577	0.114589	0.683024	0.997025	-0.174236	0.274951	1.05165	0.840099	1.31647
ebi-a-GCST90001816	ieu-b-7	Parkinson's disease || id:ieu-b-7	|| id:ebi-a-GCST90001816	MR Egger	6	0.0920268	0.126031	0.505738	0.997025	-0.154994	0.339047	1.09639	0.856421	1.40361
ebi-a-GCST90001817	ieu-b-7	Parkinson's disease || id:ieu-b-7	|| id:ebi-a-GCST90001817	MR Egger	4	0.276808	1.08412	0.822327	0.997025	-1.84807	2.40168	1.31891	0.157542	11.0417
ebi-a-GCST90001819	ieu-b-7	Parkinson's disease || id:ieu-b-7	|| id:ebi-a-GCST90001819	MR Egger	7	0.042891	0.100659	0.687754	0.997025	-0.154401	0.240183	1.04382	0.856929	1.27148
ebi-a-GCST90001820	ieu-b-7	Parkinson's disease || id:ieu-b-7	|| id:ebi-a-GCST90001820	MR Egger	8	0.0122785	0.132646	0.929262	0.997618	-0.247708	0.272265	1.01235	0.780588	1.31293
ebi-a-GCST90001821	ieu-b-7	Parkinson's disease || id:ieu-b-7	|| id:ebi-a-GCST90001821	MR Egger	7	-0.110449	0.0952974	0.2988	0.997025	-0.297232	0.0763343	0.895432	0.742872	1.07932
ebi-a-GCST90001822	ieu-b-7	Parkinson's disease || id:ieu-b-7	|| id:ebi-a-GCST90001822	MR Egger	3	-0.533174	1.95898	0.830829	0.997025	-4.37277	3.30642	0.58674	0.0126162	27.2874
ebi-a-GCST90001824	ieu-b-7	Parkinson's disease || id:ieu-b-7	|| id:ebi-a-GCST90001824	MR Egger	7	0.279655	0.213647	0.247475	0.997025	-0.139092	0.698403	1.32267	0.870148	2.01054
ebi-a-GCST90001825	ieu-b-7	Parkinson's disease || id:ieu-b-7	|| id:ebi-a-GCST90001825	MR Egger	5	0.188228	0.462918	0.711562	0.997025	-0.719091	1.09555	1.20711	0.487195	2.99082
ebi-a-GCST90001826	ieu-b-7	Parkinson's disease || id:ieu-b-7	|| id:ebi-a-GCST90001826	MR Egger	6	-0.17742	0.373904	0.659883	0.997025	-0.910271	0.555431	0.837428	0.402415	1.74269
ebi-a-GCST90001827	ieu-b-7	Parkinson's disease || id:ieu-b-7	|| id:ebi-a-GCST90001827	MR Egger	4	0.229114	0.302872	0.528333	0.997025	-0.364516	0.822744	1.25749	0.694533	2.27674
ebi-a-GCST90001828	ieu-b-7	Parkinson's disease || id:ieu-b-7	|| id:ebi-a-GCST90001828	MR Egger	5	0.0924951	0.430643	0.843708	0.997025	-0.751566	0.936556	1.09691	0.471628	2.55118
ebi-a-GCST90001829	ieu-b-7	Parkinson's disease || id:ieu-b-7	|| id:ebi-a-GCST90001829	MR Egger	9	0.0341093	0.0280255	0.263008	0.997025	-0.0208206	0.0890393	1.0347	0.979395	1.09312
ebi-a-GCST90001830	ieu-b-7	Parkinson's disease || id:ieu-b-7	|| id:ebi-a-GCST90001830	MR Egger	3	-0.189536	0.192791	0.505419	0.997025	-0.567406	0.188333	0.827343	0.566994	1.20724
ebi-a-GCST90001831	ieu-b-7	Parkinson's disease || id:ieu-b-7	|| id:ebi-a-GCST90001831	MR Egger	3	0.286138	0.278061	0.490886	0.997025	-0.25886	0.831137	1.33128	0.771931	2.29593
ebi-a-GCST90001832	ieu-b-7	Parkinson's disease || id:ieu-b-7	|| id:ebi-a-GCST90001832	MR Egger	6	-0.00979504	0.142565	0.948521	0.997618	-0.289223	0.269633	0.990253	0.748845	1.30948
ebi-a-GCST90001833	ieu-b-7	Parkinson's disease || id:ieu-b-7	|| id:ebi-a-GCST90001833	MR Egger	7	0.155663	0.323532	0.650737	0.997025	-0.47846	0.789786	1.16843	0.619737	2.20292
ebi-a-GCST90001836	ieu-b-7	Parkinson's disease || id:ieu-b-7	|| id:ebi-a-GCST90001836	MR Egger	3	-0.0372012	0.24932	0.905705	0.997618	-0.525868	0.451466	0.963482	0.591042	1.57061
ebi-a-GCST90001838	ieu-b-7	Parkinson's disease || id:ieu-b-7	|| id:ebi-a-GCST90001838	MR Egger	7	0.199334	0.145054	0.227777	0.997025	-0.084971	0.48364	1.22059	0.918539	1.62197
ebi-a-GCST90001839	ieu-b-7	Parkinson's disease || id:ieu-b-7	|| id:ebi-a-GCST90001839	MR Egger	4	-0.0475294	0.227713	0.853991	0.997025	-0.493847	0.398788	0.953582	0.610274	1.49002
ebi-a-GCST90001840	ieu-b-7	Parkinson's disease || id:ieu-b-7	|| id:ebi-a-GCST90001840	MR Egger	3	0.756853	1.34384	0.673463	0.997025	-1.87707	3.39078	2.13156	0.153038	29.689
ebi-a-GCST90001841	ieu-b-7	Parkinson's disease || id:ieu-b-7	|| id:ebi-a-GCST90001841	MR Egger	8	0.0622722	0.057224	0.318268	0.997025	-0.0498869	0.174431	1.06425	0.951337	1.19057
ebi-a-GCST90001842	ieu-b-7	Parkinson's disease || id:ieu-b-7	|| id:ebi-a-GCST90001842	MR Egger	10	0.0495843	0.035831	0.20379	0.997025	-0.0206445	0.119813	1.05083	0.979567	1.12729
ebi-a-GCST90001843	ieu-b-7	Parkinson's disease || id:ieu-b-7	|| id:ebi-a-GCST90001843	MR Egger	6	0.209752	0.216908	0.3883	0.997025	-0.215388	0.634892	1.23337	0.806228	1.88682
ebi-a-GCST90001844	ieu-b-7	Parkinson's disease || id:ieu-b-7	|| id:ebi-a-GCST90001844	MR Egger	4	0.00332653	0.168556	0.986046	0.997618	-0.327044	0.333697	1.00333	0.721052	1.39612
ebi-a-GCST90001845	ieu-b-7	Parkinson's disease || id:ieu-b-7	|| id:ebi-a-GCST90001845	MR Egger	10	0.115618	0.0628283	0.10301	0.997025	-0.00752537	0.238762	1.12257	0.992503	1.26968
ebi-a-GCST90001846	ieu-b-7	Parkinson's disease || id:ieu-b-7	|| id:ebi-a-GCST90001846	MR Egger	5	-0.0427959	0.238837	0.869211	0.997025	-0.510916	0.425324	0.958107	0.599946	1.53009
ebi-a-GCST90001847	ieu-b-7	Parkinson's disease || id:ieu-b-7	|| id:ebi-a-GCST90001847	MR Egger	5	0.16844	0.129548	0.284405	0.997025	-0.0854752	0.422355	1.18346	0.918076	1.52555
ebi-a-GCST90001848	ieu-b-7	Parkinson's disease || id:ieu-b-7	|| id:ebi-a-GCST90001848	MR Egger	6	0.209441	0.415008	0.640326	0.997025	-0.603975	1.02286	1.23299	0.546635	2.78113
ebi-a-GCST90001849	ieu-b-7	Parkinson's disease || id:ieu-b-7	|| id:ebi-a-GCST90001849	MR Egger	9	0.259689	0.112811	0.0548298	0.997025	0.0385806	0.480798	1.29653	1.03933	1.61737
ebi-a-GCST90001850	ieu-b-7	Parkinson's disease || id:ieu-b-7	|| id:ebi-a-GCST90001850	MR Egger	4	0.205019	0.16275	0.334858	0.997025	-0.11397	0.524008	1.22755	0.892284	1.68878
ebi-a-GCST90001851	ieu-b-7	Parkinson's disease || id:ieu-b-7	|| id:ebi-a-GCST90001851	MR Egger	9	-0.0413913	0.0475552	0.412941	0.997025	-0.1346	0.051817	0.959454	0.874066	1.05318
ebi-a-GCST90001852	ieu-b-7	Parkinson's disease || id:ieu-b-7	|| id:ebi-a-GCST90001852	MR Egger	3	1.17649	0.65726	0.324338	0.997025	-0.111738	2.46472	3.24298	0.894278	11.7602
ebi-a-GCST90001853	ieu-b-7	Parkinson's disease || id:ieu-b-7	|| id:ebi-a-GCST90001853	MR Egger	3	0.625848	0.763195	0.562744	0.997025	-0.870014	2.12171	1.86983	0.418946	8.34539
ebi-a-GCST90001854	ieu-b-7	Parkinson's disease || id:ieu-b-7	|| id:ebi-a-GCST90001854	MR Egger	4	0.0428576	0.0973197	0.702686	0.997025	-0.147889	0.233604	1.04379	0.862527	1.26314
ebi-a-GCST90001855	ieu-b-7	Parkinson's disease || id:ieu-b-7	|| id:ebi-a-GCST90001855	MR Egger	8	0.0881324	0.0710238	0.260963	0.997025	-0.0510741	0.227339	1.09213	0.950208	1.25526
ebi-a-GCST90001856	ieu-b-7	Parkinson's disease || id:ieu-b-7	|| id:ebi-a-GCST90001856	MR Egger	4	-0.0308037	0.123802	0.826724	0.997025	-0.273456	0.211849	0.969666	0.760746	1.23596
ebi-a-GCST90001857	ieu-b-7	Parkinson's disease || id:ieu-b-7	|| id:ebi-a-GCST90001857	MR Egger	3	0.438312	0.600424	0.59856	0.997025	-0.738519	1.61514	1.55009	0.477821	5.02861
ebi-a-GCST90001858	ieu-b-7	Parkinson's disease || id:ieu-b-7	|| id:ebi-a-GCST90001858	MR Egger	9	0.0449048	0.0377613	0.273141	0.997025	-0.0291074	0.118917	1.04593	0.971312	1.12628
ebi-a-GCST90001859	ieu-b-7	Parkinson's disease || id:ieu-b-7	|| id:ebi-a-GCST90001859	MR Egger	5	-0.0612908	0.0513775	0.318637	0.997025	-0.161991	0.039409	0.94055	0.850449	1.0402
ebi-a-GCST90001860	ieu-b-7	Parkinson's disease || id:ieu-b-7	|| id:ebi-a-GCST90001860	MR Egger	4	0.0280394	0.0676371	0.718701	0.997025	-0.104529	0.160608	1.02844	0.900748	1.17422
ebi-a-GCST90001861	ieu-b-7	Parkinson's disease || id:ieu-b-7	|| id:ebi-a-GCST90001861	MR Egger	8	-0.0231379	0.1006	0.825733	0.997025	-0.220313	0.174037	0.977128	0.802268	1.1901
ebi-a-GCST90001863	ieu-b-7	Parkinson's disease || id:ieu-b-7	|| id:ebi-a-GCST90001863	MR Egger	5	0.211833	0.137042	0.219885	0.997025	-0.0567701	0.480435	1.23594	0.944811	1.61678
ebi-a-GCST90001864	ieu-b-7	Parkinson's disease || id:ieu-b-7	|| id:ebi-a-GCST90001864	MR Egger	8	0.0172376	0.174978	0.924734	0.997618	-0.325719	0.360194	1.01739	0.722008	1.43361
ebi-a-GCST90001866	ieu-b-7	Parkinson's disease || id:ieu-b-7	|| id:ebi-a-GCST90001866	MR Egger	4	0.130321	0.158132	0.496509	0.997025	-0.179618	0.440259	1.13919	0.835589	1.55311
ebi-a-GCST90001867	ieu-b-7	Parkinson's disease || id:ieu-b-7	|| id:ebi-a-GCST90001867	MR Egger	5	-0.197786	0.214604	0.424692	0.997025	-0.61841	0.222838	0.820545	0.5388	1.24962
ebi-a-GCST90001868	ieu-b-7	Parkinson's disease || id:ieu-b-7	|| id:ebi-a-GCST90001868	MR Egger	4	0.0905888	0.1593	0.626923	0.997025	-0.221639	0.402817	1.09482	0.801204	1.49603
ebi-a-GCST90001869	ieu-b-7	Parkinson's disease || id:ieu-b-7	|| id:ebi-a-GCST90001869	MR Egger	8	-0.0112819	0.049395	0.82692	0.997025	-0.108096	0.0855324	0.988782	0.897541	1.0893
ebi-a-GCST90001870	ieu-b-7	Parkinson's disease || id:ieu-b-7	|| id:ebi-a-GCST90001870	MR Egger	4	-0.0401442	0.518269	0.945311	0.997618	-1.05595	0.975662	0.960651	0.347862	2.65292
ebi-a-GCST90001874	ieu-b-7	Parkinson's disease || id:ieu-b-7	|| id:ebi-a-GCST90001874	MR Egger	3	-0.0804899	0.266611	0.813343	0.997025	-0.603047	0.442067	0.922664	0.547142	1.55592
ebi-a-GCST90001875	ieu-b-7	Parkinson's disease || id:ieu-b-7	|| id:ebi-a-GCST90001875	MR Egger	5	0.0289971	0.151176	0.860139	0.997025	-0.267308	0.325302	1.02942	0.765438	1.38445
ebi-a-GCST90001877	ieu-b-7	Parkinson's disease || id:ieu-b-7	|| id:ebi-a-GCST90001877	MR Egger	3	1.39261	1.25562	0.467098	0.997025	-1.06841	3.85363	4.02534	0.343554	47.1639
ebi-a-GCST90001878	ieu-b-7	Parkinson's disease || id:ieu-b-7	|| id:ebi-a-GCST90001878	MR Egger	3	-0.113425	0.426086	0.834372	0.997025	-0.948553	0.721704	0.892771	0.387301	2.05794
ebi-a-GCST90001879	ieu-b-7	Parkinson's disease || id:ieu-b-7	|| id:ebi-a-GCST90001879	MR Egger	4	0.189944	0.682551	0.806924	0.997025	-1.14785	1.52774	1.20918	0.317317	4.60777
ebi-a-GCST90001880	ieu-b-7	Parkinson's disease || id:ieu-b-7	|| id:ebi-a-GCST90001880	MR Egger	6	-0.221609	0.17621	0.276938	0.997025	-0.566982	0.123763	0.801228	0.567235	1.13175
ebi-a-GCST90001881	ieu-b-7	Parkinson's disease || id:ieu-b-7	|| id:ebi-a-GCST90001881	MR Egger	4	-0.0384931	0.379177	0.9284	0.997618	-0.78168	0.704694	0.962238	0.457637	2.02323
ebi-a-GCST90001882	ieu-b-7	Parkinson's disease || id:ieu-b-7	|| id:ebi-a-GCST90001882	MR Egger	3	1.05776	1.81399	0.663922	0.997025	-2.49766	4.61318	2.87991	0.0822771	100.805
ebi-a-GCST90001883	ieu-b-7	Parkinson's disease || id:ieu-b-7	|| id:ebi-a-GCST90001883	MR Egger	5	0.0321934	0.18394	0.872209	0.997025	-0.32833	0.392717	1.03272	0.720125	1.481
ebi-a-GCST90001884	ieu-b-7	Parkinson's disease || id:ieu-b-7	|| id:ebi-a-GCST90001884	MR Egger	9	-0.0460518	0.0767069	0.567187	0.997025	-0.196397	0.104294	0.954993	0.821686	1.10993
ebi-a-GCST90001885	ieu-b-7	Parkinson's disease || id:ieu-b-7	|| id:ebi-a-GCST90001885	MR Egger	6	0.0279459	0.042764	0.549101	0.997025	-0.0558715	0.111763	1.02834	0.945661	1.11825
ebi-a-GCST90001886	ieu-b-7	Parkinson's disease || id:ieu-b-7	|| id:ebi-a-GCST90001886	MR Egger	4	0.0902365	0.0693853	0.323102	0.997025	-0.0457586	0.226232	1.09443	0.955273	1.25387
ebi-a-GCST90001887	ieu-b-7	Parkinson's disease || id:ieu-b-7	|| id:ebi-a-GCST90001887	MR Egger	4	-0.0440402	0.0977461	0.696441	0.997025	-0.235623	0.147542	0.956915	0.790079	1.15898
ebi-a-GCST90001888	ieu-b-7	Parkinson's disease || id:ieu-b-7	|| id:ebi-a-GCST90001888	MR Egger	6	-0.0589646	0.109365	0.618389	0.997025	-0.27332	0.155391	0.94274	0.760849	1.16811
ebi-a-GCST90001889	ieu-b-7	Parkinson's disease || id:ieu-b-7	|| id:ebi-a-GCST90001889	MR Egger	4	-0.0461922	0.141751	0.77546	0.997025	-0.324024	0.231639	0.954858	0.723233	1.26067
ebi-a-GCST90001890	ieu-b-7	Parkinson's disease || id:ieu-b-7	|| id:ebi-a-GCST90001890	MR Egger	4	0.157787	0.183031	0.479501	0.997025	-0.200953	0.516527	1.17092	0.817951	1.6762
ebi-a-GCST90001891	ieu-b-7	Parkinson's disease || id:ieu-b-7	|| id:ebi-a-GCST90001891	MR Egger	4	0.0638493	0.126399	0.663626	0.997025	-0.183893	0.311592	1.06593	0.832024	1.3656
ebi-a-GCST90001892	ieu-b-7	Parkinson's disease || id:ieu-b-7	|| id:ebi-a-GCST90001892	MR Egger	6	0.0585555	0.0498473	0.305272	0.997025	-0.0391452	0.156256	1.0603	0.961611	1.16913
ebi-a-GCST90001893	ieu-b-7	Parkinson's disease || id:ieu-b-7	|| id:ebi-a-GCST90001893	MR Egger	5	0.00258408	0.085686	0.977835	0.997618	-0.16536	0.170529	1.00259	0.847588	1.18593
ebi-a-GCST90001894	ieu-b-7	Parkinson's disease || id:ieu-b-7	|| id:ebi-a-GCST90001894	MR Egger	7	0.0210585	0.0653392	0.760269	0.997025	-0.107006	0.149123	1.02128	0.89852	1.16082
ebi-a-GCST90001896	ieu-b-7	Parkinson's disease || id:ieu-b-7	|| id:ebi-a-GCST90001896	MR Egger	4	0.217867	0.0755894	0.102245	0.997025	0.0697118	0.366022	1.24342	1.0722	1.44199
ebi-a-GCST90001897	ieu-b-7	Parkinson's disease || id:ieu-b-7	|| id:ebi-a-GCST90001897	MR Egger	4	0.0535793	0.0543417	0.428087	0.997025	-0.0529303	0.160089	1.05504	0.948446	1.17362
ebi-a-GCST90001898	ieu-b-7	Parkinson's disease || id:ieu-b-7	|| id:ebi-a-GCST90001898	MR Egger	5	-0.134869	0.096973	0.258498	0.997025	-0.324936	0.0551982	0.873831	0.722574	1.05675
ebi-a-GCST90001899	ieu-b-7	Parkinson's disease || id:ieu-b-7	|| id:ebi-a-GCST90001899	MR Egger	4	-0.0873869	0.158813	0.637395	0.997025	-0.398661	0.223887	0.916322	0.671218	1.25093
ebi-a-GCST90001901	ieu-b-7	Parkinson's disease || id:ieu-b-7	|| id:ebi-a-GCST90001901	MR Egger	6	0.0950237	0.0866556	0.334416	0.997025	-0.0748212	0.264869	1.09968	0.927909	1.30326
ebi-a-GCST90001904	ieu-b-7	Parkinson's disease || id:ieu-b-7	|| id:ebi-a-GCST90001904	MR Egger	3	-0.233745	0.0980258	0.252797	0.997025	-0.425875	-0.0416141	0.791564	0.653198	0.95924
ebi-a-GCST90001905	ieu-b-7	Parkinson's disease || id:ieu-b-7	|| id:ebi-a-GCST90001905	MR Egger	3	-0.104548	0.334869	0.807349	0.997025	-0.760892	0.551796	0.900732	0.467249	1.73637
ebi-a-GCST90001906	ieu-b-7	Parkinson's disease || id:ieu-b-7	|| id:ebi-a-GCST90001906	MR Egger	4	0.303423	0.139918	0.162376	0.997025	0.0291833	0.577664	1.35449	1.02961	1.78187
ebi-a-GCST90001907	ieu-b-7	Parkinson's disease || id:ieu-b-7	|| id:ebi-a-GCST90001907	MR Egger	5	-0.0932949	0.0997561	0.418661	0.997025	-0.288817	0.102227	0.910925	0.749149	1.10763
ebi-a-GCST90001908	ieu-b-7	Parkinson's disease || id:ieu-b-7	|| id:ebi-a-GCST90001908	MR Egger	4	-0.0562069	0.184747	0.789683	0.997025	-0.41831	0.305897	0.945344	0.658158	1.35784
ebi-a-GCST90001909	ieu-b-7	Parkinson's disease || id:ieu-b-7	|| id:ebi-a-GCST90001909	MR Egger	3	0.319684	0.398285	0.569419	0.997025	-0.460955	1.10032	1.37669	0.630681	3.00513
ebi-a-GCST90001910	ieu-b-7	Parkinson's disease || id:ieu-b-7	|| id:ebi-a-GCST90001910	MR Egger	3	1.71333	1.83763	0.522276	0.997025	-1.88843	5.31509	5.54741	0.15131	203.383
ebi-a-GCST90001911	ieu-b-7	Parkinson's disease || id:ieu-b-7	|| id:ebi-a-GCST90001911	MR Egger	4	0.307041	0.275539	0.381094	0.997025	-0.233016	0.847098	1.3594	0.792141	2.33287
ebi-a-GCST90001913	ieu-b-7	Parkinson's disease || id:ieu-b-7	|| id:ebi-a-GCST90001913	MR Egger	3	-1.32692	0.724573	0.318188	0.997025	-2.74709	0.0932393	0.265292	0.0641144	1.09772
ebi-a-GCST90001918	ieu-b-7	Parkinson's disease || id:ieu-b-7	|| id:ebi-a-GCST90001918	MR Egger	3	-0.00224618	0.261888	0.99454	0.997618	-0.515546	0.511054	0.997756	0.597174	1.66705
ebi-a-GCST90001919	ieu-b-7	Parkinson's disease || id:ieu-b-7	|| id:ebi-a-GCST90001919	MR Egger	3	0.182049	0.384642	0.718579	0.997025	-0.57185	0.935947	1.19967	0.56448	2.54963
ebi-a-GCST90001920	ieu-b-7	Parkinson's disease || id:ieu-b-7	|| id:ebi-a-GCST90001920	MR Egger	6	0.351374	0.260078	0.248048	0.997025	-0.158378	0.861126	1.42102	0.853527	2.36582
ebi-a-GCST90001921	ieu-b-7	Parkinson's disease || id:ieu-b-7	|| id:ebi-a-GCST90001921	MR Egger	6	-0.0775825	0.0603837	0.268209	0.997025	-0.195934	0.0407696	0.925351	0.822066	1.04161
ebi-a-GCST90001924	ieu-b-7	Parkinson's disease || id:ieu-b-7	|| id:ebi-a-GCST90001924	MR Egger	6	0.0496556	0.10346	0.656329	0.997025	-0.153126	0.252438	1.05091	0.858021	1.28716
ebi-a-GCST90001926	ieu-b-7	Parkinson's disease || id:ieu-b-7	|| id:ebi-a-GCST90001926	MR Egger	13	-0.019617	0.117324	0.870244	0.997025	-0.249572	0.210338	0.980574	0.779134	1.2341
ebi-a-GCST90001927	ieu-b-7	Parkinson's disease || id:ieu-b-7	|| id:ebi-a-GCST90001927	MR Egger	3	-0.462622	2.16696	0.866099	0.997025	-4.70987	3.78462	0.629631	0.00900596	44.0191
ebi-a-GCST90001928	ieu-b-7	Parkinson's disease || id:ieu-b-7	|| id:ebi-a-GCST90001928	MR Egger	4	0.445239	0.151194	0.0985607	0.997025	0.148898	0.741579	1.56086	1.16056	2.09925
ebi-a-GCST90001929	ieu-b-7	Parkinson's disease || id:ieu-b-7	|| id:ebi-a-GCST90001929	MR Egger	3	0.416137	0.147605	0.216998	0.997025	0.12683	0.705443	1.51609	1.13522	2.02474
ebi-a-GCST90001930	ieu-b-7	Parkinson's disease || id:ieu-b-7	|| id:ebi-a-GCST90001930	MR Egger	4	0.928702	0.442942	0.170961	0.997025	0.0605365	1.79687	2.53122	1.06241	6.03073
ebi-a-GCST90001932	ieu-b-7	Parkinson's disease || id:ieu-b-7	|| id:ebi-a-GCST90001932	MR Egger	4	-0.161698	0.277717	0.619297	0.997025	-0.706022	0.382627	0.850698	0.493604	1.46613
ebi-a-GCST90001933	ieu-b-7	Parkinson's disease || id:ieu-b-7	|| id:ebi-a-GCST90001933	MR Egger	7	-0.0666604	0.0572832	0.297053	0.997025	-0.178935	0.0456146	0.935513	0.83616	1.04667
ebi-a-GCST90001934	ieu-b-7	Parkinson's disease || id:ieu-b-7	|| id:ebi-a-GCST90001934	MR Egger	3	-0.00517696	0.0443753	0.926064	0.997618	-0.0921525	0.0817986	0.994836	0.911966	1.08524
ebi-a-GCST90001937	ieu-b-7	Parkinson's disease || id:ieu-b-7	|| id:ebi-a-GCST90001937	MR Egger	5	-0.180996	0.362734	0.65209	0.997025	-0.891955	0.529964	0.834439	0.409854	1.69887
ebi-a-GCST90001939	ieu-b-7	Parkinson's disease || id:ieu-b-7	|| id:ebi-a-GCST90001939	MR Egger	3	-0.139213	0.157265	0.538715	0.997025	-0.447453	0.169026	0.870043	0.639255	1.18415
ebi-a-GCST90001941	ieu-b-7	Parkinson's disease || id:ieu-b-7	|| id:ebi-a-GCST90001941	MR Egger	3	-0.080955	0.0901383	0.534137	0.997025	-0.257626	0.0957161	0.922235	0.772884	1.10045
ebi-a-GCST90001942	ieu-b-7	Parkinson's disease || id:ieu-b-7	|| id:ebi-a-GCST90001942	MR Egger	3	-0.0511236	0.208754	0.847102	0.997025	-0.460282	0.358034	0.950161	0.631106	1.43051
ebi-a-GCST90001943	ieu-b-7	Parkinson's disease || id:ieu-b-7	|| id:ebi-a-GCST90001943	MR Egger	3	-0.022795	0.0880296	0.838692	0.997025	-0.195333	0.149743	0.977463	0.822561	1.16154
ebi-a-GCST90001944	ieu-b-7	Parkinson's disease || id:ieu-b-7	|| id:ebi-a-GCST90001944	MR Egger	4	-0.070233	0.23864	0.79626	0.997025	-0.537967	0.397501	0.932177	0.583934	1.4881
ebi-a-GCST90001945	ieu-b-7	Parkinson's disease || id:ieu-b-7	|| id:ebi-a-GCST90001945	MR Egger	4	-0.0765703	0.243072	0.782582	0.997025	-0.552992	0.399851	0.926288	0.575226	1.4916
ebi-a-GCST90001946	ieu-b-7	Parkinson's disease || id:ieu-b-7	|| id:ebi-a-GCST90001946	MR Egger	7	-0.0121896	0.024802	0.643903	0.997025	-0.0608014	0.0364223	0.987884	0.94101	1.03709
ebi-a-GCST90001947	ieu-b-7	Parkinson's disease || id:ieu-b-7	|| id:ebi-a-GCST90001947	MR Egger	5	0.0120263	0.025667	0.671335	0.997025	-0.038281	0.0623335	1.0121	0.962442	1.06432
ebi-a-GCST90001948	ieu-b-7	Parkinson's disease || id:ieu-b-7	|| id:ebi-a-GCST90001948	MR Egger	7	0.0236524	0.0457885	0.627491	0.997025	-0.066093	0.113398	1.02393	0.936044	1.12008
ebi-a-GCST90001949	ieu-b-7	Parkinson's disease || id:ieu-b-7	|| id:ebi-a-GCST90001949	MR Egger	9	0.0173113	0.0489002	0.733753	0.997025	-0.0785331	0.113156	1.01746	0.924471	1.11981
ebi-a-GCST90001950	ieu-b-7	Parkinson's disease || id:ieu-b-7	|| id:ebi-a-GCST90001950	MR Egger	4	0.058273	0.0448365	0.323338	0.997025	-0.0296065	0.146152	1.06	0.970827	1.15737
ebi-a-GCST90001951	ieu-b-7	Parkinson's disease || id:ieu-b-7	|| id:ebi-a-GCST90001951	MR Egger	6	-0.035817	0.042124	0.443072	0.997025	-0.11838	0.046746	0.964817	0.888358	1.04786
ebi-a-GCST90001952	ieu-b-7	Parkinson's disease || id:ieu-b-7	|| id:ebi-a-GCST90001952	MR Egger	7	0.0192706	0.0258858	0.490093	0.997025	-0.0314656	0.0700069	1.01946	0.969024	1.07252
ebi-a-GCST90001953	ieu-b-7	Parkinson's disease || id:ieu-b-7	|| id:ebi-a-GCST90001953	MR Egger	6	0.021284	0.0320404	0.542843	0.997025	-0.0415152	0.0840831	1.02151	0.959335	1.08772
ebi-a-GCST90001954	ieu-b-7	Parkinson's disease || id:ieu-b-7	|| id:ebi-a-GCST90001954	MR Egger	8	0.034886	0.033982	0.344203	0.997025	-0.0317187	0.101491	1.0355	0.968779	1.10682
ebi-a-GCST90001955	ieu-b-7	Parkinson's disease || id:ieu-b-7	|| id:ebi-a-GCST90001955	MR Egger	8	0.0314968	0.0342446	0.393174	0.997025	-0.0356227	0.0986163	1.032	0.965004	1.10364
ebi-a-GCST90001956	ieu-b-7	Parkinson's disease || id:ieu-b-7	|| id:ebi-a-GCST90001956	MR Egger	5	0.0120416	0.0256342	0.67057	0.997025	-0.0382014	0.0622846	1.01211	0.962519	1.06427
ebi-a-GCST90001957	ieu-b-7	Parkinson's disease || id:ieu-b-7	|| id:ebi-a-GCST90001957	MR Egger	4	0.00739125	0.0291715	0.823647	0.997025	-0.0497848	0.0645673	1.00742	0.951434	1.0667
ebi-a-GCST90001958	ieu-b-7	Parkinson's disease || id:ieu-b-7	|| id:ebi-a-GCST90001958	MR Egger	4	0.174182	0.194659	0.465316	0.997025	-0.20735	0.555714	1.19027	0.812736	1.74319
ebi-a-GCST90001959	ieu-b-7	Parkinson's disease || id:ieu-b-7	|| id:ebi-a-GCST90001959	MR Egger	4	-0.153589	0.184242	0.492196	0.997025	-0.514704	0.207526	0.857625	0.597678	1.23063
ebi-a-GCST90001960	ieu-b-7	Parkinson's disease || id:ieu-b-7	|| id:ebi-a-GCST90001960	MR Egger	3	0.0522195	0.230227	0.858006	0.997025	-0.399025	0.503464	1.05361	0.670974	1.65444
ebi-a-GCST90001961	ieu-b-7	Parkinson's disease || id:ieu-b-7	|| id:ebi-a-GCST90001961	MR Egger	6	0.0280563	0.0722987	0.717739	0.997025	-0.113649	0.169762	1.02845	0.892571	1.18502
ebi-a-GCST90001963	ieu-b-7	Parkinson's disease || id:ieu-b-7	|| id:ebi-a-GCST90001963	MR Egger	4	-0.00359765	0.0464712	0.94534	0.997618	-0.0946811	0.0874858	0.996409	0.909663	1.09143
ebi-a-GCST90001964	ieu-b-7	Parkinson's disease || id:ieu-b-7	|| id:ebi-a-GCST90001964	MR Egger	6	-0.0095147	0.178323	0.960006	0.997618	-0.359028	0.339999	0.99053	0.698355	1.40495
ebi-a-GCST90001965	ieu-b-7	Parkinson's disease || id:ieu-b-7	|| id:ebi-a-GCST90001965	MR Egger	5	0.57871	0.253755	0.106878	0.997025	0.0813503	1.07607	1.78374	1.08475	2.93313
ebi-a-GCST90001966	ieu-b-7	Parkinson's disease || id:ieu-b-7	|| id:ebi-a-GCST90001966	MR Egger	4	0.22665	0.379741	0.61117	0.997025	-0.517642	0.970943	1.25439	0.595924	2.64043
ebi-a-GCST90001967	ieu-b-7	Parkinson's disease || id:ieu-b-7	|| id:ebi-a-GCST90001967	MR Egger	3	0.144534	0.687827	0.868145	0.997025	-1.20361	1.49267	1.1555	0.30011	4.44898
ebi-a-GCST90001969	ieu-b-7	Parkinson's disease || id:ieu-b-7	|| id:ebi-a-GCST90001969	MR Egger	3	0.0273816	0.17291	0.900017	0.997618	-0.311521	0.366285	1.02776	0.732332	1.44237
ebi-a-GCST90001970	ieu-b-7	Parkinson's disease || id:ieu-b-7	|| id:ebi-a-GCST90001970	MR Egger	4	0.211215	0.0797988	0.118002	0.997025	0.0548096	0.367621	1.23518	1.05634	1.44429
ebi-a-GCST90001971	ieu-b-7	Parkinson's disease || id:ieu-b-7	|| id:ebi-a-GCST90001971	MR Egger	3	0.300867	1.69849	0.888389	0.997025	-3.02818	3.62991	1.35103	0.0484037	37.7095
ebi-a-GCST90001974	ieu-b-7	Parkinson's disease || id:ieu-b-7	|| id:ebi-a-GCST90001974	MR Egger	4	-0.081258	0.070687	0.369243	0.997025	-0.219805	0.0572885	0.921956	0.802676	1.05896
ebi-a-GCST90001975	ieu-b-7	Parkinson's disease || id:ieu-b-7	|| id:ebi-a-GCST90001975	MR Egger	3	0.0138347	0.0495699	0.826732	0.997025	-0.0833222	0.110992	1.01393	0.920055	1.11739
ebi-a-GCST90001977	ieu-b-7	Parkinson's disease || id:ieu-b-7	|| id:ebi-a-GCST90001977	MR Egger	3	0.378347	0.219543	0.334725	0.997025	-0.0519568	0.808651	1.45987	0.94937	2.24488
ebi-a-GCST90001979	ieu-b-7	Parkinson's disease || id:ieu-b-7	|| id:ebi-a-GCST90001979	MR Egger	7	0.0967449	0.0483402	0.101766	0.997025	0.001998	0.191492	1.10158	1.002	1.21105
ebi-a-GCST90001980	ieu-b-7	Parkinson's disease || id:ieu-b-7	|| id:ebi-a-GCST90001980	MR Egger	11	-0.00169942	0.0519045	0.974596	0.997618	-0.103432	0.100033	0.998302	0.901737	1.10521
ebi-a-GCST90001981	ieu-b-7	Parkinson's disease || id:ieu-b-7	|| id:ebi-a-GCST90001981	MR Egger	9	-0.0442568	0.0733034	0.565055	0.997025	-0.187931	0.0994179	0.956708	0.828672	1.10453
ebi-a-GCST90001982	ieu-b-7	Parkinson's disease || id:ieu-b-7	|| id:ebi-a-GCST90001982	MR Egger	7	-0.0915684	0.0700285	0.247906	0.997025	-0.228824	0.0456875	0.912499	0.795468	1.04675
ebi-a-GCST90001984	ieu-b-7	Parkinson's disease || id:ieu-b-7	|| id:ebi-a-GCST90001984	MR Egger	5	0.00628105	0.144266	0.968008	0.997618	-0.27648	0.289042	1.0063	0.758449	1.33515
ebi-a-GCST90001985	ieu-b-7	Parkinson's disease || id:ieu-b-7	|| id:ebi-a-GCST90001985	MR Egger	9	-0.0380507	0.0584559	0.535866	0.997025	-0.152624	0.0765228	0.962664	0.858452	1.07953
ebi-a-GCST90001986	ieu-b-7	Parkinson's disease || id:ieu-b-7	|| id:ebi-a-GCST90001986	MR Egger	3	-0.250874	0.791673	0.804634	0.997025	-1.80255	1.30081	0.77812	0.164877	3.67225
ebi-a-GCST90001987	ieu-b-7	Parkinson's disease || id:ieu-b-7	|| id:ebi-a-GCST90001987	MR Egger	10	-0.0774314	0.159036	0.639402	0.997025	-0.389142	0.234279	0.925491	0.677638	1.264
ebi-a-GCST90001988	ieu-b-7	Parkinson's disease || id:ieu-b-7	|| id:ebi-a-GCST90001988	MR Egger	5	0.0876081	0.188723	0.674105	0.997025	-0.282289	0.457505	1.09156	0.754056	1.58013
ebi-a-GCST90001989	ieu-b-7	Parkinson's disease || id:ieu-b-7	|| id:ebi-a-GCST90001989	MR Egger	9	-0.159788	0.110471	0.191304	0.997025	-0.376311	0.0567344	0.852324	0.686389	1.05837
ebi-a-GCST90001991	ieu-b-7	Parkinson's disease || id:ieu-b-7	|| id:ebi-a-GCST90001991	MR Egger	5	0.0823946	0.186182	0.688056	0.997025	-0.282522	0.447311	1.08588	0.75388	1.5641
ebi-a-GCST90001992	ieu-b-7	Parkinson's disease || id:ieu-b-7	|| id:ebi-a-GCST90001992	MR Egger	8	0.00947579	0.0300059	0.762852	0.997025	-0.0493358	0.0682874	1.00952	0.951861	1.07067
ebi-a-GCST90001994	ieu-b-7	Parkinson's disease || id:ieu-b-7	|| id:ebi-a-GCST90001994	MR Egger	5	0.0592777	0.106275	0.615913	0.997025	-0.14902	0.267576	1.06107	0.861552	1.30679
ebi-a-GCST90001995	ieu-b-7	Parkinson's disease || id:ieu-b-7	|| id:ebi-a-GCST90001995	MR Egger	5	-0.0467163	0.120434	0.723977	0.997025	-0.282767	0.189334	0.954358	0.753695	1.20845
ebi-a-GCST90001996	ieu-b-7	Parkinson's disease || id:ieu-b-7	|| id:ebi-a-GCST90001996	MR Egger	7	-0.158031	0.0662125	0.0626409	0.997025	-0.287808	-0.0282547	0.853823	0.749906	0.972141
ebi-a-GCST90001997	ieu-b-7	Parkinson's disease || id:ieu-b-7	|| id:ebi-a-GCST90001997	MR Egger	12	-0.0643	0.0847161	0.465364	0.997025	-0.230344	0.101744	0.937724	0.794261	1.1071
ebi-a-GCST90001998	ieu-b-7	Parkinson's disease || id:ieu-b-7	|| id:ebi-a-GCST90001998	MR Egger	5	-0.550622	0.603621	0.428923	0.997025	-1.73372	0.632475	0.576591	0.176626	1.88226
ebi-a-GCST90001999	ieu-b-7	Parkinson's disease || id:ieu-b-7	|| id:ebi-a-GCST90001999	MR Egger	4	0.231085	0.154654	0.273719	0.997025	-0.0720361	0.534207	1.25997	0.930497	1.70609
ebi-a-GCST90002000	ieu-b-7	Parkinson's disease || id:ieu-b-7	|| id:ebi-a-GCST90002000	MR Egger	3	0.0471492	0.0854516	0.679018	0.997025	-0.120336	0.214634	1.04828	0.886622	1.23941
ebi-a-GCST90002001	ieu-b-7	Parkinson's disease || id:ieu-b-7	|| id:ebi-a-GCST90002001	MR Egger	3	0.0663126	0.282691	0.853316	0.997025	-0.487761	0.620386	1.06856	0.614	1.85965
ebi-a-GCST90002002	ieu-b-7	Parkinson's disease || id:ieu-b-7	|| id:ebi-a-GCST90002002	MR Egger	3	-0.083004	0.180956	0.726214	0.997025	-0.437679	0.271671	0.920348	0.645533	1.31215
ebi-a-GCST90002003	ieu-b-7	Parkinson's disease || id:ieu-b-7	|| id:ebi-a-GCST90002003	MR Egger	4	0.311316	0.185381	0.235098	0.997025	-0.0520311	0.674662	1.36522	0.949299	1.96337
ebi-a-GCST90002004	ieu-b-7	Parkinson's disease || id:ieu-b-7	|| id:ebi-a-GCST90002004	MR Egger	5	-0.365239	0.128981	0.0660955	0.997025	-0.618041	-0.112436	0.694031	0.538999	0.893654
ebi-a-GCST90002005	ieu-b-7	Parkinson's disease || id:ieu-b-7	|| id:ebi-a-GCST90002005	MR Egger	6	0.0845074	0.0535217	0.189495	0.997025	-0.0203951	0.18941	1.08818	0.979811	1.20854
ebi-a-GCST90002006	ieu-b-7	Parkinson's disease || id:ieu-b-7	|| id:ebi-a-GCST90002006	MR Egger	11	0.0442288	0.103702	0.679765	0.997025	-0.159028	0.247486	1.04522	0.852973	1.2808
ebi-a-GCST90002007	ieu-b-7	Parkinson's disease || id:ieu-b-7	|| id:ebi-a-GCST90002007	MR Egger	4	-0.303659	0.393204	0.520727	0.997025	-1.07434	0.467021	0.738112	0.341523	1.59523
ebi-a-GCST90002008	ieu-b-7	Parkinson's disease || id:ieu-b-7	|| id:ebi-a-GCST90002008	MR Egger	4	-0.441384	0.157896	0.10769	0.997025	-0.75086	-0.131909	0.643146	0.471961	0.876421
ebi-a-GCST90002009	ieu-b-7	Parkinson's disease || id:ieu-b-7	|| id:ebi-a-GCST90002009	MR Egger	9	-0.00960329	0.104737	0.929513	0.997618	-0.214887	0.195681	0.990443	0.806632	1.21614
ebi-a-GCST90002010	ieu-b-7	Parkinson's disease || id:ieu-b-7	|| id:ebi-a-GCST90002010	MR Egger	4	-0.232991	0.0914425	0.125651	0.997025	-0.412219	-0.0537639	0.792161	0.66218	0.947656
ebi-a-GCST90002011	ieu-b-7	Parkinson's disease || id:ieu-b-7	|| id:ebi-a-GCST90002011	MR Egger	3	0.501874	0.430777	0.451563	0.997025	-0.342448	1.3462	1.65181	0.71003	3.84278
ebi-a-GCST90002012	ieu-b-7	Parkinson's disease || id:ieu-b-7	|| id:ebi-a-GCST90002012	MR Egger	5	-0.510856	0.376554	0.267951	0.997025	-1.2489	0.227189	0.599981	0.286819	1.25507
ebi-a-GCST90002013	ieu-b-7	Parkinson's disease || id:ieu-b-7	|| id:ebi-a-GCST90002013	MR Egger	3	-0.0151937	0.0812595	0.882325	0.997025	-0.174462	0.144075	0.984921	0.839908	1.15497
ebi-a-GCST90002014	ieu-b-7	Parkinson's disease || id:ieu-b-7	|| id:ebi-a-GCST90002014	MR Egger	3	-0.226585	0.150926	0.374079	0.997025	-0.522399	0.0692288	0.797251	0.593096	1.07168
ebi-a-GCST90002015	ieu-b-7	Parkinson's disease || id:ieu-b-7	|| id:ebi-a-GCST90002015	MR Egger	4	-0.0488904	0.0948774	0.657646	0.997025	-0.23485	0.137069	0.952285	0.790689	1.14691
ebi-a-GCST90002016	ieu-b-7	Parkinson's disease || id:ieu-b-7	|| id:ebi-a-GCST90002016	MR Egger	3	-0.0552116	0.0544766	0.495734	0.997025	-0.161986	0.0515626	0.946285	0.850453	1.05292
ebi-a-GCST90002017	ieu-b-7	Parkinson's disease || id:ieu-b-7	|| id:ebi-a-GCST90002017	MR Egger	9	-0.14089	0.15042	0.380124	0.997025	-0.435714	0.153934	0.868585	0.646803	1.16641
ebi-a-GCST90002018	ieu-b-7	Parkinson's disease || id:ieu-b-7	|| id:ebi-a-GCST90002018	MR Egger	5	0.233549	0.23852	0.39971	0.997025	-0.23395	0.701047	1.26307	0.791402	2.01586
ebi-a-GCST90002019	ieu-b-7	Parkinson's disease || id:ieu-b-7	|| id:ebi-a-GCST90002019	MR Egger	3	-0.456142	0.263125	0.333095	0.997025	-0.971868	0.0595842	0.633724	0.378376	1.0614
ebi-a-GCST90002020	ieu-b-7	Parkinson's disease || id:ieu-b-7	|| id:ebi-a-GCST90002020	MR Egger	3	-0.739825	0.422651	0.33043	0.997025	-1.56822	0.0885716	0.477198	0.208416	1.09261
ebi-a-GCST90002022	ieu-b-7	Parkinson's disease || id:ieu-b-7	|| id:ebi-a-GCST90002022	MR Egger	4	-0.0320741	0.176531	0.872572	0.997025	-0.378074	0.313926	0.968435	0.68518	1.36879
ebi-a-GCST90002023	ieu-b-7	Parkinson's disease || id:ieu-b-7	|| id:ebi-a-GCST90002023	MR Egger	4	0.119698	0.160688	0.533967	0.997025	-0.195251	0.434647	1.12716	0.822628	1.54442
ebi-a-GCST90002024	ieu-b-7	Parkinson's disease || id:ieu-b-7	|| id:ebi-a-GCST90002024	MR Egger	9	0.0897285	0.100344	0.400909	0.997025	-0.106946	0.286402	1.09388	0.898575	1.33163
ebi-a-GCST90002025	ieu-b-7	Parkinson's disease || id:ieu-b-7	|| id:ebi-a-GCST90002025	MR Egger	4	0.268163	0.146962	0.209598	0.997025	-0.0198823	0.556209	1.30756	0.980314	1.74405
ebi-a-GCST90002026	ieu-b-7	Parkinson's disease || id:ieu-b-7	|| id:ebi-a-GCST90002026	MR Egger	6	-0.0370998	0.0460598	0.465703	0.997025	-0.127377	0.0531775	0.96358	0.880402	1.05462
ebi-a-GCST90002027	ieu-b-7	Parkinson's disease || id:ieu-b-7	|| id:ebi-a-GCST90002027	MR Egger	3	0.170248	0.14759	0.454693	0.997025	-0.119028	0.459524	1.1856	0.887783	1.58332
ebi-a-GCST90002029	ieu-b-7	Parkinson's disease || id:ieu-b-7	|| id:ebi-a-GCST90002029	MR Egger	4	0.565906	0.450913	0.336244	0.997025	-0.317884	1.4497	1.76104	0.727687	4.26182
ebi-a-GCST90002030	ieu-b-7	Parkinson's disease || id:ieu-b-7	|| id:ebi-a-GCST90002030	MR Egger	10	0.0588295	0.134736	0.673925	0.997025	-0.205253	0.322911	1.06059	0.814442	1.38114
ebi-a-GCST90002031	ieu-b-7	Parkinson's disease || id:ieu-b-7	|| id:ebi-a-GCST90002031	MR Egger	8	-0.00673002	0.034065	0.849909	0.997025	-0.0734975	0.0600374	0.993293	0.929138	1.06188
ebi-a-GCST90002032	ieu-b-7	Parkinson's disease || id:ieu-b-7	|| id:ebi-a-GCST90002032	MR Egger	7	-0.0247996	0.0325729	0.480791	0.997025	-0.0886425	0.0390433	0.975505	0.915173	1.03982
ebi-a-GCST90002033	ieu-b-7	Parkinson's disease || id:ieu-b-7	|| id:ebi-a-GCST90002033	MR Egger	6	0.478975	0.192936	0.0680244	0.997025	0.10082	0.857129	1.61442	1.10608	2.35639
ebi-a-GCST90002034	ieu-b-7	Parkinson's disease || id:ieu-b-7	|| id:ebi-a-GCST90002034	MR Egger	4	-0.174229	0.299416	0.619489	0.997025	-0.761084	0.412627	0.840105	0.46716	1.51078
ebi-a-GCST90002035	ieu-b-7	Parkinson's disease || id:ieu-b-7	|| id:ebi-a-GCST90002035	MR Egger	5	-0.250953	0.271554	0.423577	0.997025	-0.783199	0.281294	0.778059	0.456942	1.32484
ebi-a-GCST90002036	ieu-b-7	Parkinson's disease || id:ieu-b-7	|| id:ebi-a-GCST90002036	MR Egger	5	0.239379	0.150382	0.209665	0.997025	-0.0553685	0.534127	1.27046	0.946136	1.70596
ebi-a-GCST90002037	ieu-b-7	Parkinson's disease || id:ieu-b-7	|| id:ebi-a-GCST90002037	MR Egger	4	0.186435	0.347062	0.644909	0.997025	-0.493806	0.866676	1.20495	0.610299	2.37899
ebi-a-GCST90002038	ieu-b-7	Parkinson's disease || id:ieu-b-7	|| id:ebi-a-GCST90002038	MR Egger	4	0.192963	0.357532	0.643451	0.997025	-0.507799	0.893725	1.21284	0.601819	2.44422
ebi-a-GCST90002039	ieu-b-7	Parkinson's disease || id:ieu-b-7	|| id:ebi-a-GCST90002039	MR Egger	6	0.0914726	0.103281	0.42583	0.997025	-0.110958	0.293903	1.09579	0.894976	1.34165
ebi-a-GCST90002040	ieu-b-7	Parkinson's disease || id:ieu-b-7	|| id:ebi-a-GCST90002040	MR Egger	6	0.232554	0.174305	0.253036	0.997025	-0.109084	0.574191	1.26182	0.896655	1.77569
ebi-a-GCST90002042	ieu-b-7	Parkinson's disease || id:ieu-b-7	|| id:ebi-a-GCST90002042	MR Egger	4	0.245113	0.390161	0.594026	0.997025	-0.519603	1.00983	1.27777	0.594757	2.74513
ebi-a-GCST90002046	ieu-b-7	Parkinson's disease || id:ieu-b-7	|| id:ebi-a-GCST90002046	MR Egger	6	-0.031468	0.049121	0.556626	0.997025	-0.127745	0.0648092	0.969022	0.880078	1.06696
ebi-a-GCST90002054	ieu-b-7	Parkinson's disease || id:ieu-b-7	|| id:ebi-a-GCST90002054	MR Egger	4	-0.251367	0.338259	0.534844	0.997025	-0.914354	0.411621	0.777737	0.400775	1.50926
ebi-a-GCST90002056	ieu-b-7	Parkinson's disease || id:ieu-b-7	|| id:ebi-a-GCST90002056	MR Egger	5	0.100828	0.0849611	0.320738	0.997025	-0.0656954	0.267352	1.10609	0.936416	1.3065
ebi-a-GCST90002057	ieu-b-7	Parkinson's disease || id:ieu-b-7	|| id:ebi-a-GCST90002057	MR Egger	5	-0.171011	0.124824	0.264211	0.997025	-0.415666	0.0736453	0.842813	0.6599	1.07642
ebi-a-GCST90002058	ieu-b-7	Parkinson's disease || id:ieu-b-7	|| id:ebi-a-GCST90002058	MR Egger	3	-0.0397322	0.100561	0.760453	0.997025	-0.236831	0.157367	0.961047	0.789124	1.17043
ebi-a-GCST90002059	ieu-b-7	Parkinson's disease || id:ieu-b-7	|| id:ebi-a-GCST90002059	MR Egger	3	0.403429	0.347499	0.452671	0.997025	-0.277669	1.08453	1.49695	0.757548	2.95804
ebi-a-GCST90002060	ieu-b-7	Parkinson's disease || id:ieu-b-7	|| id:ebi-a-GCST90002060	MR Egger	3	0.067865	0.0586291	0.4536	0.997025	-0.047048	0.182778	1.07022	0.954042	1.20055
ebi-a-GCST90002061	ieu-b-7	Parkinson's disease || id:ieu-b-7	|| id:ebi-a-GCST90002061	MR Egger	7	0.0185383	0.0705982	0.803343	0.997025	-0.119834	0.156911	1.01871	0.887068	1.16989
ebi-a-GCST90002062	ieu-b-7	Parkinson's disease || id:ieu-b-7	|| id:ebi-a-GCST90002062	MR Egger	3	-0.692855	0.989582	0.611136	0.997025	-2.63243	1.24672	0.500146	0.0719032	3.47893
ebi-a-GCST90002063	ieu-b-7	Parkinson's disease || id:ieu-b-7	|| id:ebi-a-GCST90002063	MR Egger	3	0.353425	0.278238	0.424578	0.997025	-0.191922	0.898771	1.42394	0.825371	2.45658
ebi-a-GCST90002064	ieu-b-7	Parkinson's disease || id:ieu-b-7	|| id:ebi-a-GCST90002064	MR Egger	3	0.380303	0.462622	0.561975	0.997025	-0.526437	1.28704	1.46273	0.590706	3.62206
ebi-a-GCST90002065	ieu-b-7	Parkinson's disease || id:ieu-b-7	|| id:ebi-a-GCST90002065	MR Egger	3	-0.247717	0.18607	0.410129	0.997025	-0.612414	0.11698	0.780581	0.542041	1.1241
ebi-a-GCST90002066	ieu-b-7	Parkinson's disease || id:ieu-b-7	|| id:ebi-a-GCST90002066	MR Egger	5	-0.273128	0.143272	0.152672	0.997025	-0.553941	0.00768553	0.760996	0.574681	1.00772
ebi-a-GCST90002067	ieu-b-7	Parkinson's disease || id:ieu-b-7	|| id:ebi-a-GCST90002067	MR Egger	4	0.168628	0.144857	0.364471	0.997025	-0.115292	0.452548	1.18368	0.891106	1.57231
ebi-a-GCST90002068	ieu-b-7	Parkinson's disease || id:ieu-b-7	|| id:ebi-a-GCST90002068	MR Egger	4	0.0232177	0.155493	0.895001	0.997025	-0.281549	0.327984	1.02349	0.754614	1.38817
ebi-a-GCST90002069	ieu-b-7	Parkinson's disease || id:ieu-b-7	|| id:ebi-a-GCST90002069	MR Egger	6	-0.224182	0.19832	0.321495	0.997025	-0.612889	0.164526	0.79917	0.541783	1.17883
ebi-a-GCST90002070	ieu-b-7	Parkinson's disease || id:ieu-b-7	|| id:ebi-a-GCST90002070	MR Egger	5	-0.0416253	0.0986343	0.701431	0.997025	-0.234948	0.151698	0.959229	0.790612	1.16381
ebi-a-GCST90002071	ieu-b-7	Parkinson's disease || id:ieu-b-7	|| id:ebi-a-GCST90002071	MR Egger	5	0.189229	0.323602	0.599782	0.997025	-0.445032	0.82349	1.20832	0.640804	2.27844
ebi-a-GCST90002072	ieu-b-7	Parkinson's disease || id:ieu-b-7	|| id:ebi-a-GCST90002072	MR Egger	6	0.0471851	0.251415	0.860265	0.997025	-0.445588	0.539958	1.04832	0.640447	1.71594
ebi-a-GCST90002073	ieu-b-7	Parkinson's disease || id:ieu-b-7	|| id:ebi-a-GCST90002073	MR Egger	8	0.0359706	0.0353661	0.348355	0.997025	-0.033347	0.105288	1.03663	0.967203	1.11103
ebi-a-GCST90002074	ieu-b-7	Parkinson's disease || id:ieu-b-7	|| id:ebi-a-GCST90002074	MR Egger	9	-0.000852445	0.0373503	0.982428	0.997618	-0.074059	0.0723542	0.999148	0.928617	1.07504
ebi-a-GCST90002075	ieu-b-7	Parkinson's disease || id:ieu-b-7	|| id:ebi-a-GCST90002075	MR Egger	3	-0.423682	0.315376	0.407365	0.997025	-1.04182	0.194455	0.654632	0.352813	1.21465
ebi-a-GCST90002076	ieu-b-7	Parkinson's disease || id:ieu-b-7	|| id:ebi-a-GCST90002076	MR Egger	5	-0.0769265	0.234333	0.764279	0.997025	-0.53622	0.382367	0.925958	0.584955	1.46575
ebi-a-GCST90002077	ieu-b-7	Parkinson's disease || id:ieu-b-7	|| id:ebi-a-GCST90002077	MR Egger	7	0.182723	0.0741152	0.0568512	0.997025	0.0374569	0.327989	1.20048	1.03817	1.38817
ebi-a-GCST90002078	ieu-b-7	Parkinson's disease || id:ieu-b-7	|| id:ebi-a-GCST90002078	MR Egger	5	0.00485862	0.0503152	0.929162	0.997618	-0.0937593	0.103477	1.00487	0.910502	1.10902
ebi-a-GCST90002079	ieu-b-7	Parkinson's disease || id:ieu-b-7	|| id:ebi-a-GCST90002079	MR Egger	4	0.195995	0.367385	0.647047	0.997025	-0.52408	0.916069	1.21652	0.5921	2.49945
ebi-a-GCST90002080	ieu-b-7	Parkinson's disease || id:ieu-b-7	|| id:ebi-a-GCST90002080	MR Egger	4	-0.00270461	0.270407	0.992928	0.997618	-0.532703	0.527294	0.997299	0.587016	1.69434
ebi-a-GCST90002082	ieu-b-7	Parkinson's disease || id:ieu-b-7	|| id:ebi-a-GCST90002082	MR Egger	4	-0.0836512	0.073329	0.372157	0.997025	-0.227376	0.0600736	0.919752	0.796621	1.06191
ebi-a-GCST90002083	ieu-b-7	Parkinson's disease || id:ieu-b-7	|| id:ebi-a-GCST90002083	MR Egger	4	-0.110738	0.10909	0.416878	0.997025	-0.324554	0.103078	0.895173	0.72285	1.10858
ebi-a-GCST90002084	ieu-b-7	Parkinson's disease || id:ieu-b-7	|| id:ebi-a-GCST90002084	MR Egger	4	0.0925233	0.363022	0.822637	0.997025	-0.618999	0.804045	1.09694	0.538483	2.23456
ebi-a-GCST90002086	ieu-b-7	Parkinson's disease || id:ieu-b-7	|| id:ebi-a-GCST90002086	MR Egger	3	-0.288269	0.368009	0.576975	0.997025	-1.00957	0.433029	0.74956	0.364377	1.54192
ebi-a-GCST90002087	ieu-b-7	Parkinson's disease || id:ieu-b-7	|| id:ebi-a-GCST90002087	MR Egger	11	-0.293641	0.123508	0.0413963	0.997025	-0.535716	-0.0515657	0.745544	0.58525	0.949741
ebi-a-GCST90002088	ieu-b-7	Parkinson's disease || id:ieu-b-7	|| id:ebi-a-GCST90002088	MR Egger	7	0.131683	0.140925	0.392981	0.997025	-0.14453	0.407896	1.14075	0.865429	1.50365
ebi-a-GCST90002089	ieu-b-7	Parkinson's disease || id:ieu-b-7	|| id:ebi-a-GCST90002089	MR Egger	7	0.73529	0.17258	0.00801056	0.997025	0.397032	1.07355	2.08609	1.4874	2.92574
ebi-a-GCST90002090	ieu-b-7	Parkinson's disease || id:ieu-b-7	|| id:ebi-a-GCST90002090	MR Egger	5	0.00454801	0.246065	0.986414	0.997618	-0.477739	0.486835	1.00456	0.620184	1.62716
ebi-a-GCST90002091	ieu-b-7	Parkinson's disease || id:ieu-b-7	|| id:ebi-a-GCST90002091	MR Egger	3	0.318805	0.196461	0.35159	0.997025	-0.0662577	0.703868	1.37548	0.93589	2.02156
ebi-a-GCST90002095	ieu-b-7	Parkinson's disease || id:ieu-b-7	|| id:ebi-a-GCST90002095	MR Egger	6	0.153883	0.123007	0.27911	0.997025	-0.087212	0.394977	1.16635	0.916483	1.48435
ebi-a-GCST90002096	ieu-b-7	Parkinson's disease || id:ieu-b-7	|| id:ebi-a-GCST90002096	MR Egger	5	0.000423018	0.130555	0.997618	0.997618	-0.255466	0.256312	1.00042	0.774556	1.29216
ebi-a-GCST90002097	ieu-b-7	Parkinson's disease || id:ieu-b-7	|| id:ebi-a-GCST90002097	MR Egger	5	0.10685	0.106764	0.390668	0.997025	-0.102407	0.316107	1.11277	0.902662	1.37178
ebi-a-GCST90002098	ieu-b-7	Parkinson's disease || id:ieu-b-7	|| id:ebi-a-GCST90002098	MR Egger	16	0.0153475	0.032733	0.646381	0.997025	-0.0488092	0.0795042	1.01547	0.952363	1.08275
ebi-a-GCST90002099	ieu-b-7	Parkinson's disease || id:ieu-b-7	|| id:ebi-a-GCST90002099	MR Egger	5	-0.0264515	0.0559737	0.668772	0.997025	-0.13616	0.0832569	0.973895	0.872703	1.08682
ebi-a-GCST90002102	ieu-b-7	Parkinson's disease || id:ieu-b-7	|| id:ebi-a-GCST90002102	MR Egger	8	0.0416323	0.03139	0.232991	0.997025	-0.0198921	0.103157	1.04251	0.980304	1.10867
ebi-a-GCST90002104	ieu-b-7	Parkinson's disease || id:ieu-b-7	|| id:ebi-a-GCST90002104	MR Egger	5	0.315849	0.178994	0.175823	0.997025	-0.0349791	0.666677	1.37142	0.965626	1.94775
ebi-a-GCST90002105	ieu-b-7	Parkinson's disease || id:ieu-b-7	|| id:ebi-a-GCST90002105	MR Egger	11	-0.181036	0.0519161	0.00686155	0.997025	-0.282791	-0.0792803	0.834405	0.753677	0.923781
ebi-a-GCST90002106	ieu-b-7	Parkinson's disease || id:ieu-b-7	|| id:ebi-a-GCST90002106	MR Egger	10	-0.245737	0.0716512	0.0089598	0.997025	-0.386173	-0.1053	0.782128	0.679653	0.900054
ebi-a-GCST90002108	ieu-b-7	Parkinson's disease || id:ieu-b-7	|| id:ebi-a-GCST90002108	MR Egger	6	-0.0855871	0.124237	0.528764	0.997025	-0.329092	0.157918	0.917973	0.719576	1.17107
ebi-a-GCST90002109	ieu-b-7	Parkinson's disease || id:ieu-b-7	|| id:ebi-a-GCST90002109	MR Egger	5	-0.170509	0.154537	0.350432	0.997025	-0.473401	0.132383	0.843235	0.62288	1.14155
ebi-a-GCST90002110	ieu-b-7	Parkinson's disease || id:ieu-b-7	|| id:ebi-a-GCST90002110	MR Egger	4	0.0702548	0.111519	0.593083	0.997025	-0.148321	0.288831	1.07278	0.862154	1.33487
ebi-a-GCST90002111	ieu-b-7	Parkinson's disease || id:ieu-b-7	|| id:ebi-a-GCST90002111	MR Egger	3	0.0697559	0.165366	0.745873	0.997025	-0.254361	0.393872	1.07225	0.775412	1.48271
ebi-a-GCST90002112	ieu-b-7	Parkinson's disease || id:ieu-b-7	|| id:ebi-a-GCST90002112	MR Egger	4	0.19213	0.305952	0.594166	0.997025	-0.407535	0.791795	1.21183	0.665288	2.20736
ebi-a-GCST90002116	ieu-b-7	Parkinson's disease || id:ieu-b-7	|| id:ebi-a-GCST90002116	MR Egger	10	-0.0258063	0.0681754	0.714886	0.997025	-0.15943	0.107817	0.974524	0.85263	1.11384
ebi-a-GCST90002117	ieu-b-7	Parkinson's disease || id:ieu-b-7	|| id:ebi-a-GCST90002117	MR Egger	5	0.155749	0.151553	0.379712	0.997025	-0.141295	0.452792	1.16853	0.868233	1.5727
ebi-a-GCST90002118	ieu-b-7	Parkinson's disease || id:ieu-b-7	|| id:ebi-a-GCST90002118	MR Egger	4	-0.217239	0.128677	0.23342	0.997025	-0.469446	0.0349679	0.804738	0.625349	1.03559
ebi-a-GCST90002119	ieu-b-7	Parkinson's disease || id:ieu-b-7	|| id:ebi-a-GCST90002119	MR Egger	8	0.00794063	0.0748191	0.918938	0.997618	-0.138705	0.154586	1.00797	0.870485	1.16717
ebi-a-GCST90002120	ieu-b-7	Parkinson's disease || id:ieu-b-7	|| id:ebi-a-GCST90002120	MR Egger	5	0.450668	0.358573	0.297765	0.997025	-0.252136	1.15347	1.56936	0.777139	3.16918
ebi-a-GCST90002121	ieu-b-7	Parkinson's disease || id:ieu-b-7	|| id:ebi-a-GCST90002121	MR Egger	6	0.156115	0.306943	0.637793	0.997025	-0.445493	0.757723	1.16896	0.640508	2.13341
